# Supplementary material for: Transcriptomics and metabolomics analyses provide insights into resistance genes of tree ferns
Source: Front Genet. 2024 Jun 10;15:1398534. doi: 10.3389/fgene.2024.1398534 (PMC11194355; doi:10.3389/fgene.2024.1398534)
Supplement: Supplementary file 1 [file Table2.XLS]

## Sheet: Table S1
Table S1. Information on all metabolites.
name	Ion mode	Molecular Weight (Da)	Formula	Ionization model	Compounds	Class I	Class II	H-1	H-2	H-3	S-1	S-2	S-3
pme3200	Positive	73.064	C2H7N3	[M+H]+	1-methylguanidine	Nucleotides and derivatives	Nucleotides and derivatives	22535	22526	24357	13331	10170	13828
pmb0782	Positive	85.089	C5H11N	[M+H]+	Piperidine	Alkaloids	Alkaloids	420190	354160	500410	317440	345540	374300
pme2292	Positive	88.1	C4H12N2	[M+H]+	Putrescine	Alkaloids	Phenolamine	55550	41494	49319	75046	61604	66836
Lmqp000873	Positive	100.018	C4H4O3	[M+H]+	Succinic anhydride	Organic acids	Organic acids	201550	183040	189720	398230	465200	417620
mws4052	Positive	101.048	C4H7NO2	[M+H]+	1-Aminocyclopropane-1-carboxylic acid	Organic acids	Organic acids	826080	682940	566420	550570	562500	701220
Lmgn000219	Negative	102.032	C4H6O3	[M-H]-	Succinic semialdehyde	Organic acids	Organic acids	989490	1016500	1210400	9	9	9
pme3011	Positive	103.063	C4H9NO2	[M+H]+	γ-Aminobutyric acid	Organic acids	Organic acids	1528600	1402300	1271600	822790	871380	909430
pme3017	Positive	103.063	C4H9NO2	[M+H]+	2-Aminoisobutyric acid	Amino acids and derivatives	Amino acids and derivatives	1347100	1346300	1124600	2133000	2320700	2570200
pme3033	Positive	103.063	C4H9NO2	[M+H]+	N,N-Dimethylglycine	Amino acids and derivatives	Amino acids and derivatives	1089700	1039000	891920	724090	706520	851850
pmb0484	Positive	103.091	C5H13NO	[M+H]+	Choline	Alkaloids	Alkaloids	13403000	13483000	13106000	20302000	19735000	22888000
ML10172161	Negative	104.011	C3H4O4	[M-H]-	Hydroxypyruvic acid*	Organic acids	Organic acids	13569	16626	27186	44619	47702	42851
Lmbn000193	Negative	104.011	C3H4O4	[M-H]-	Tartronate semialdehyde*	Organic acids	Organic acids	13624	10413	20131	40134	34948	59319
mws0574	Negative	104.047	C4H8O3	[M-H]-	2-Hydroxyisobutyric acid*	Organic acids	Organic acids	49194	48952	48330	104460	90548	97100
mws0576	Negative	104.047	C4H8O3	[M-H]-	3-Hydroxybutyric acid	Organic acids	Organic acids	125550	124290	126540	169780	224740	230650
mws0206	Negative	104.047	C4H8O3	[M-H]-	2-Hydroxybutyric Acid*	Organic acids	Organic acids	45814	43202	39153	89268	101100	91100
ML10175762	Positive	104.063	C8H8	[M+H]+	Styrene	Others	Others	40283	48933	38991	101000	101080	104330
pme0010	Positive	105.043	C3H7NO3	[M+H]+	L-Serine	Amino acids and derivatives	Amino acids and derivatives	388650	459440	367710	413060	305240	415170
pme2433	Positive	105.079	C4H11NO2	[M+H]+	Diethanolamine	Alkaloids	Alkaloids	28571	38888	34250	34117	31997	33710
mws0255	Positive	111.043	C4H5N3O	[M+H]+	Cytosine	Nucleotides and derivatives	Nucleotides and derivatives	57225	48261	61751	227980	228800	175730
pme2122	Positive	111.08	C5H9N3	[M+H]+	Histamine	Amino acids and derivatives	Amino acids and derivatives	25215	26320	37895	97211	115580	83188
mws0177	Negative	112.016	C5H4O3	[M-H]-	2-Furoic acid	Organic acids	Organic acids	23204	27227	58522	65599	113050	44809
pme0257	Negative	112.027	C4H4N2O2	[M-H]-	Uracil	Nucleotides and derivatives	Nucleotides and derivatives	210040	264590	232070	247050	307950	321650
pme0006	Positive	115.063	C5H9NO2	[M+H]+	L-Proline	Amino acids and derivatives	Amino acids and derivatives	12936000	11766000	12104000	11037000	10268000	12642000
mws0376	Negative	116.011	C4H4O4	[M-H]-	Fumaric acid	Organic acids	Organic acids	133120	159410	208830	435670	447750	434630
mws0823	Negative	116.047	C5H8O3	[M-H]-	3-Methyl-2-Oxobutanoic acid	Organic acids	Organic acids	15090	23119	20802	27666	27708	28340
pme0275	Negative	116.047	C5H8O3	[M]-	4-Oxopentanoic Acid	Organic acids	Organic acids	4292.2	4285.8	3406.9	6072.7	5002.7	2729.9
pme0066	Negative	117.054	C3H7N3O2	[M-H]-	Guanidinoacetate	Amino acids and derivatives	Amino acids and derivatives	29661	23744	28724	6911.4	8899	8765.9
mws0191	Positive	117.079	C5H11NO2	[M+H]+	Betaine	Alkaloids	Alkaloids	4609000	4556400	3807900	3731100	3763200	4211200
mws0256	Positive	117.079	C5H11NO2	[M+H]+	L-Valine	Amino acids and derivatives	Amino acids and derivatives	8855300	9736000	9735100	8193400	7422500	6862800
mws0192	Negative	118.027	C4H6O4	[M-H]-	Succinic acid*	Organic acids	Organic acids	10703000	12025000	12569000	22748000	22553000	20594000
pme1730	Negative	118.027	C4H6O4	[M-H]-	D-Erythronolactone	Organic acids	Organic acids	73371	92692	103530	114340	127170	130700
mws0470	Negative	118.027	C4H6O4	[M-H]-	Methylmalonic acid*	Organic acids	Organic acids	12751000	13637000	14032000	25560000	26068000	24281000
pme3096	Negative	119.022	C3H5NO4	[M-H]-	Aminomalonic acid	Organic acids	Organic acids	462310	500540	502830	847090	957740	939570
mws0671	Positive	119.058	C4H9NO3	[M+H]+	L-Homoserine*	Organic acids	Organic acids	1268500	1245200	1086000	558770	429310	602850
mws0230	Positive	119.058	C4H9NO3	[M+H]+	L-Threonine*	Amino acids and derivatives	Amino acids and derivatives	1223000	1305300	1104200	594600	524960	636920
pmp001287	Positive	119.073	C8H9N	[M+H]+	N-Benzylmethylene isomethylamine	Alkaloids	Alkaloids	19679000	18586000	18878000	12052000	12187000	11648000
pma0134	Positive	120.042	C4H8O4	[M+H]+	D-(-)-Threose	Others	Saccharides and Alcohols	76328	90422	122690	102480	82344	95733
pmb0069	Positive	121.053	C7H7NO	[M+H]+	Benzamide	Phenolic acids	Phenolic acids	13967	16804	25149	7596.1	21790	10368
mws0491	Positive	121.089	C8H11N	[M+H]+	Phenethylamine	Alkaloids	Alkaloids	49710	75640	83585	37441	65462	29558
Lmbn001930	Negative	122.037	C7H6O2	[M-H]-	2-Hydroxybenzaldehyde (Salicylaldehyde)	Phenolic acids	Phenolic acids	18745	20886	22535	20304	19273	31424
Lmgp002593	Positive	122.037	C7H6O2	[M+H]+	3-hydroxybenzaldehyde	Organic acids	Organic acids	9	9	9	330200	279790	316900
pme0241	Positive	122.037	C7H6O2	[M+H]+	Benzoic acid	Phenolic acids	Phenolic acids	35752	44615	43998	35848	44093	51312
mws0628	Negative	122.037	C7H6O2	[M-H]-	4-Hydroxybenzaldehyde	Phenolic acids	Phenolic acids	514140	496250	551470	383390	412170	320880
mws0133	Positive	122.048	C6H6N2O	[M+H]+	Nicotinamide	Others	Vitamin	1075800	1090900	1120200	1021100	1257700	1002100
pme1216	Negative	123.032	C6H5NO2	[M-H]-	2-Picolinic acid	Organic acids	Organic acids	11942	12784	16550	33924	61818	47456
pme0490	Positive	123.032	C6H5NO2	[M+H]+	Nicotinic acid (Vitamin B3)	Others	Vitamin	56766	55983	66032	221280	283430	172260
Lmbp000668	Positive	123.032	C6H5NO2	[M+H]+	Isonicotinic acid	Organic acids	Organic acids	53958	50849	97528	210700	262230	179470
mws0572	Positive	125.059	C5H7N3O	[M+H]+	5-Methylcytosine	Nucleotides and derivatives	Nucleotides and derivatives	20219	14113	10958	11739	17220	12511
mws0982	Positive	125.095	C6H11N3	[M+H]+	1-Methylhistamine	Alkaloids	Alkaloids	18914	20726	15798	22550	21609	16084
NK10264324	Positive	126.032	C6H6O3	[M+H]+	1,3,5-Benzenetriol	Phenolic acids	Phenolic acids	46010	54460	73895	100330	284930	160750
mws0251	Positive	126.043	C5H6N2O2	[M+H]+	Thymine	Nucleotides and derivatives	Nucleotides and derivatives	21995	25619	60429	87802	125960	52135
Lmbn000612	Negative	129.043	C5H7NO3	[M-H]-	1-Pyrroline-4-hydroxy-2-carboxylic acid	Organic acids	Organic acids	3905.6	3836.6	5240	4500.4	3483.2	3348.8
Rfmb319	Positive	129.079	C6H11NO2	[M+H]+	Pipecolic acid*	Amino acids and derivatives	Amino acids and derivatives	210140	224100	190250	435550	428260	350640
ML10181668	Positive	129.079	C6H11NO2	[M+H]+	Cycloleucine*	Amino acids and derivatives	Amino acids and derivatives	3880700	4862100	3703500	2801400	2686200	2934900
Zmgn000217	Negative	130.027	C5H6O4	[M-H]-	Methylenesuccinic acid	Organic acids	Organic acids	54878	42984	64184	91097	66132	74013
Lmbn001718	Negative	130.063	C6H10O3	[M-H]-	3-Methyl-2-oxopentanoic acid	Organic acids	Organic acids	9657.1	7896	10293	18598	13146	9651.2
mws0216	Positive	131.058	C5H9NO3	[M+H]+	Trans-4-Hydroxy-L-proline	Amino acids and derivatives	Amino acids and derivatives	75390	84647	72620	63972	45907	90033
Zmpn000638	Negative	131.069	C4H9N3O2	[M-H]-	3-Guanidinopropionic acid	Organic acids	Organic acids	8110.8	11858	10445	25113	8231	19111
mws1587	Positive	131.095	C6H13NO2	[M+H]+	L-Norleucine	Amino acids and derivatives	Amino acids and derivatives	4550900	5524500	5992300	7178700	7434100	8267200
mws0258	Positive	131.095	C6H13NO2	[M+H]+	L-Isoleucine*	Amino acids and derivatives	Amino acids and derivatives	10069000	10969000	11223000	8503700	8452200	8780100
mws0227	Positive	131.095	C6H13NO2	[M+H]+	L-Leucine*	Amino acids and derivatives	Amino acids and derivatives	10230000	11555000	11585000	7766100	9245700	9416300
mws1167	Negative	132.006	C4H4O5	[M-H]-	Oxaloacetic acid	Organic acids	Organic acids	6827.2	9	9	12893	11869	12668
pme0243	Negative	132.042	C5H8O4	[M-H]-	Glutaric acid	Organic acids	Organic acids	76458	80188	86805	161270	160430	151480
Lmbn001364	Negative	132.042	C5H8O4	[M-H]-	4-Hydroxy-2-Oxopentanoic Acid*	Organic acids	Organic acids	74200	70555	63549	189110	200120	193020
Lmbn001288	Negative	132.042	C5H8O4	[M-H]-	2-Hydroxy-2-methyl-3-oxobutanoic acid*	Organic acids	Organic acids	67161	84593	77146	194950	190810	201560
mws0001	Positive	132.054	C4H8N2O3	[M+H]+	L-Asparagine	Amino acids and derivatives	Amino acids and derivatives	48469	80905	69815	73876	71562	68439
mws0341	Negative	132.079	C6H12O3	[M-H]-	2-Hydroxyisocaproic acid	Organic acids	Organic acids	14873	22653	12764	23195	24913	17435
mws0972	Negative	132.079	C6H12O3	[M-H]-	6-Hydroxyhexanoic acid	Organic acids	Organic acids	55522	59473	60510	33573	36348	35911
Lmrn002746	Negative	132.079	C6H12O3	[M-H]-	2-Hydroxy-4-methylpentanoic acid	Organic acids	Organic acids	12309	13703	21467	9611.9	4132.9	9
pme2527	Positive	132.09	C5H12N2O2	[M+H]+	L-Ornithine	Amino acids and derivatives	Amino acids and derivatives	20602	22657	18062	13200	10882	13577
mws0219	Negative	133.038	C4H7NO4	[M-H]-	L-Aspartic Acid	Amino acids and derivatives	Amino acids and derivatives	886700	916920	916990	882220	846110	865970
Lmbn000198	Negative	134.022	C4H6O5	[M-H]-	3-Dehydro-L-Threonic Acid*	Organic acids	Organic acids	9411400	8888200	9069500	18124000	24460000	25056000
mws0275	Negative	134.022	C4H6O5	[M-H]-	L-Malic acid*	Organic acids	Organic acids	2335300	2402900	2499400	6749400	6695300	5543300
Zmgn000503	Negative	134.058	C5H10O4	[M-H]-	2,3-Dihydroxy-3-Methylbutanoic Acid	Organic acids	Organic acids	1442200	1306900	1628700	2237900	3041000	3359300
pmb0374	Positive	135.054	C5H5N5	[M+H]+	2-Aminopurine	Nucleotides and derivatives	Nucleotides and derivatives	83060	77346	92577	133270	120430	118030
pme0040	Positive	135.054	C5H5N5	[M+H]+	Adenine	Nucleotides and derivatives	Nucleotides and derivatives	938310	1045400	1884000	3116800	4138900	2527100
HJKP000649	Positive	135.068	C8H9NO	[M+H]+	N-benzylformamide	Alkaloids	Alkaloids	572230	750070	823040	211910	215910	269200
mws0889	Negative	136.037	C4H8O5	[M-H]-	D-Threonic Acid	Others	Saccharides and Alcohols	748760	745890	868780	1768600	1583500	1930200
pme0033	Positive	136.039	C5H4N4O	[M+H]+	Hypoxanthine	Nucleotides and derivatives	Nucleotides and derivatives	8588.2	10989	15418	25715	29343	38581
Hmbn002174	Negative	136.053	C8H8O2	[M-H]-	4-Hydroxyacetophenone	Phenolic acids	Phenolic acids	6266.4	5856.2	17178	76370	82866	34656
mws0146	Positive	137.048	C7H7NO2	[M+H]+	Nicotinic Acid Methyl Ester(Methyl Nicotinate)	Alkaloids	Alkaloids	56850	46232	28841	65946	89378	70202
pme2268	Positive	137.048	C7H7NO2	[M+H]+	Trigonelline	Alkaloids	Alkaloids	30468	28409	29695	23702	27350	182780
pma0948	Positive	137.084	C8H11NO	[M+H]+	Phenylethanolamine	Alkaloids	Alkaloids	2334.1	2181.9	2836.1	5412.3	7244.3	8657
mws0749	Negative	138.032	C7H6O3	[M-H]-	4-Hydroxybenzoic acid	Phenolic acids	Phenolic acids	345930	486610	356080	464910	672460	485100
Lmgn001670	Negative	138.032	C7H6O3	[M-H]-	Salicylic acid	Phenolic acids	Phenolic acids	1002000	872930	1021900	503820	758570	407090
Hmgn001653	Negative	138.032	C7H6O3	[M-H]-	Protocatechualdehyde*	Phenolic acids	Phenolic acids	364440	350770	424500	323900	438650	347290
Lmbn001981	Negative	138.032	C7H6O3	[M-H]-	2,5-Dihydroxybenzaldehyde*	Phenolic acids	Phenolic acids	151780	205450	181120	171400	199350	156350
Lmbn002862	Negative	138.032	C7H6O3	[M-H]-	3-Hydroxybenzoic Acid	Organic acids	Organic acids	71836	40213	75683	91453	93807	110030
pme2828	Positive	139.027	C6H5NO3	[M+H]+	4-Nitrophenol	Phenolic acids	Phenolic acids	4747500	2196000	5624700	3421200	4840600	4392100
pme1137	Positive	139.027	C6H5NO3	[M+H]+	6-Hydroxynicotinic acid	Alkaloids	Alkaloids	49359	57433	28165	53782	23362	29049
Zmzn002575	Negative	139.027	C6H5NO3	[M-H]-	2-Nitrophenol	Phenolic acids	Phenolic acids	98982	110040	109030	122620	116980	116300
mws0704	Negative	141.019	C2H8NO4P	[M-H]-	O-Phosphorylethanolamine	Alkaloids	Alkaloids	13171	12295	16064	5237.4	5639.8	6852.3
pma2987	Positive	141.09	C6H11N3O	[M+H]+	Histidinol	Alkaloids	Alkaloids	22379000	20778000	21413000	17429000	17714000	17252000
pme3207	Negative	142.027	C6H6O4	[M-H]-	Muconic acid	Organic acids	Organic acids	218230	220080	175000	319900	334040	378760
Hmsp000364	Positive	143.095	C7H13NO2	[M+H]+	L-Cyclopentylglycine	Amino acids and derivatives	Amino acids and derivatives	3972300	4379500	4420400	5344100	5589100	4971400
Rfmb320	Positive	143.095	C7H13NO2	[M+H]+	1-Methylpiperidine-2-carboxylic acid	Amino acids and derivatives	Amino acids and derivatives	238740	264190	312590	343910	385170	326810
mws0340	Negative	144.042	C6H8O4	[M-H]-	2,3-Dimethylsuccinic acid	Amino acids and derivatives	Amino acids and derivatives	15101	14435	14051	4876.4	14794	7220
Rfmb318	Positive	144.092	C7H14NO2+	[M]+	D-Proline betaine	Amino acids and derivatives	Amino acids and derivatives	145680	140340	182610	201170	217210	205430
pme0295	Positive	145.074	C6H11NO3	[M+H]+	4-Acetamidobutyric acid	Organic acids	Organic acids	40742	40777	48086	87420	106420	109180
mws0567	Positive	145.085	C5H11N3O2	[M+H]+	4-Guanidinobutyric acid	Organic acids	Organic acids	330930	312040	503810	782400	912900	636640
mws0017	Positive	145.158	C7H19N3	[M+H]+	Spermidine	Alkaloids	Phenolamine	2592.5	3104.2	2601.3	3063.7	2441.9	2223.5
pme2380	Negative	146.022	C5H6O5	[M-H]-	α-Ketoglutaric acid	Organic acids	Organic acids	477780	666300	578850	328140	476310	523640
Lmgn000224	Negative	146.022	C5H6O5	[M-H]-	2-Methyl-3-oxosuccinic acid	Organic acids	Organic acids	131020	156620	169570	60954	57222	51932
mws0208	Negative	146.058	C6H10O4	[M-H]-	Adipic Acid*	Organic acids	Organic acids	581930	480470	480450	561760	576930	656140
Lmbn001609	Negative	146.058	C6H10O4	[M-H]-	2-Acetyl-2-Hydroxybutanoic Acid	Organic acids	Organic acids	17107	13483	11019	10722	9817.3	16100
mws0924	Negative	146.058	C6H10O4	[M-H]-	2-Methylglutaric acid*	Organic acids	Organic acids	514390	470640	412330	456990	416610	493690
pme3146	Negative	146.069	C5H10N2O3	[M-H]-	β-Ureidoisobutyric acid	Organic acids	Organic acids	20082	27776	23316	6480	6804.9	7523.4
pme0193	Positive	146.069	C5H10N2O3	[M+H]+	L-Glutamine	Amino acids and derivatives	Amino acids and derivatives	15814000	17364000	16083000	10998000	10212000	10320000
pme0026	Positive	146.106	C6H14N2O2	[M+H]+	L-Lysine	Amino acids and derivatives	Amino acids and derivatives	14469000	15962000	14964000	10508000	9845700	10422000
pme1691	Positive	146.118	C7H16NO2	[M+H]+	Acetylcholine	Alkaloids	Alkaloids	211380	239730	262450	213190	217880	183000
Zmzn000113	Negative	147.053	C5H9NO4	[M-H]-	L-threo-3-Methylaspartate	Amino acids and derivatives	Amino acids and derivatives	912130	880550	990210	722280	683870	714200
pme0014	Positive	147.053	C5H9NO4	[M+H]+	L-Glutamic acid	Amino acids and derivatives	Amino acids and derivatives	712270	810820	673450	647170	581700	657440
mws1050	Positive	147.053	C5H9NO4	[M+H]+	O-Acetylserine	Amino acids and derivatives	Amino acids and derivatives	405600	397680	379540	280460	308710	331860
pmp001285	Positive	148.016	C8H4O3	[M+H]+	Phthalic anhydride	Phenolic acids	Phenolic acids	720310	686640	605860	751040	760980	685550
Lmbn000216	Negative	148.037	C5H8O5	[M-H]-	3-Methylmalic acid*	Organic acids	Organic acids	260490	303430	300990	380370	366360	256320
ML10171848	Negative	148.037	C5H8O5	[M-H]-	D-Arabinono-1,4-lactone	Others	Saccharides and Alcohols	850350	778870	799100	1439700	1800500	1863100
Zmyn000247	Negative	148.037	C5H8O5	[M-H]-	2-Hydroxyglutaric Acid*	Organic acids	Organic acids	207850	252810	242060	416930	311000	267360
pmb2826	Negative	148.037	C5H8O5	[M-H]-	L-Citramalic acid	Organic acids	Organic acids	38691	54783	52838	60149	57628	59907
pme3154	Negative	148.074	C6H12O4	[M-H]-	Mevalonic acid	Organic acids	Organic acids	299550	286620	298460	477020	646450	663050
Lmgp000796	Positive	149.048	C8H7NO2	[M+H]+	4-Hydroxymandelonitrile	Alkaloids	Alkaloids	87068	97926	110200	186060	184800	206670
pme1210	Positive	149.051	C5H11NO2S	[M+H]+	L-Methionine	Amino acids and derivatives	Amino acids and derivatives	105990	101360	124880	231700	189670	253420
mws0847	Positive	149.07	C6H7N5	[M+H]+	1-Methyladenine	Nucleotides and derivatives	Nucleotides and derivatives	66040	54941	53870	9	9	20751
mws0262	Negative	150.016	C4H6O6	[M-H]-	L-Tartaric acid	Organic acids	Organic acids	147600	170410	206970	72041	66786	404960
Zmgn000173	Negative	150.053	C5H10O5	[M-H]-	D-Ribose	Others	Saccharides and Alcohols	76201	92946	88100	53746	62144	74648
mws1499	Negative	150.053	C5H10O5	[M-H]-	D-Arabinose	Others	Saccharides and Alcohols	138870	91746	90624	126130	113320	158700
mws0921	Negative	150.068	C9H10O2	[M-H]-	p-Coumaryl alcohol	Phenolic acids	Phenolic acids	9	9	9	71998	94885	66854
pme1109	Positive	151.049	C5H5N5O	[M+H]+	Guanine	Nucleotides and derivatives	Nucleotides and derivatives	357680	360380	723870	1209600	1581000	865690
mws0458	Negative	152.047	C8H8O3	[M-H]-	Vanillin	Phenolic acids	Phenolic acids	192760	374050	248290	109570	119600	109650
mws0213	Negative	152.068	C5H12O5	[M-H]-	Ribitol	Others	Saccharides and Alcohols	15277	20658	23069	30326	17301	20107
pme0513	Negative	152.068	C5H12O5	[M-H]-	Xylitol	Others	Saccharides and Alcohols	8746.5	8424.2	9471.9	17783	9	9
mws0444	Negative	153.043	C7H7NO3	[M-H]-	3-Aminosalicylic acid	Phenolic acids	Phenolic acids	9382.4	6901.9	11204	9	9	9
mws0183	Negative	154.027	C7H6O4	[M-H]-	3,4-Dihydroxybenzoic acid (Protocatechuic acid)*	Phenolic acids	Phenolic acids	564060	636080	1443100	3213600	5077300	2241000
mws0639	Negative	154.027	C7H6O4	[M-H]-	2,3-Dihydroxybenzoic Acid*	Organic acids	Organic acids	582520	703290	1636100	2713700	4092600	2172500
MA10040889	Negative	155.022	C6H5NO4	[M-H]-	4-Nitrocatechol	Phenolic acids	Phenolic acids	15449	9074.3	21412	11873	10787	10202
mws0254	Positive	155.069	C6H9N3O2	[M+H]+	L-Histidine	Amino acids and derivatives	Amino acids and derivatives	26696	24307	22087	14261	16497	25368
Lmbn001467	Negative	159.09	C7H13NO3	[M-H]-	5-Acetamidopentanoic Acid	Organic acids	Organic acids	3108.3	4440.8	2986.7	3961.3	4674.6	4517.8
Zmjn001813	Negative	160.074	C7H12O4	[M-H]-	Pimelic acid*	Organic acids	Organic acids	28947	33252	24960	93303	100500	84492
Lmbn002072	Negative	160.074	C7H12O4	[M-H]-	2-Propylsuccinic acid*	Organic acids	Organic acids	33356	28730	32539	89881	92378	75275
mws0005	Positive	160.1	C10H12N2	[M+H]+	Tryptamine	Alkaloids	Plumerane	9	9	9	9	5053.3	9
mws1346	Positive	161.069	C6H11NO4	[M+H]+	DL-2-Aminoadipic acid	Alkaloids	Alkaloids	272770	250020	277990	309810	300060	319420
pme3382	Negative	161.069	C6H11NO4	[M-H]-	N-Acetyl-L-threonine	Amino acids and derivatives	Amino acids and derivatives	127170	106910	133610	129420	143880	159890
pme2761	Negative	162.016	C5H6O6	[M-H]-	4-Hydroxy-2-oxoglutaric acid	Organic acids	Organic acids	78284	133980	122740	168610	149990	140200
pme2914	Negative	162.053	C6H10O5	[M-H]-	3-Hydroxy-3-methylpentane-1,5-dioic acid	Organic acids	Organic acids	1218700	1260500	1231600	2327200	2022000	2078100
pmf0440	Positive	162.068	C10H10O2	[M+H]+	4-MethoxycinnaMaldehyde	Phenolic acids	Phenolic acids	52956	53742	58517	48638	45430	48207
pme2758	Negative	163.048	C5H9NO5	[M-H]-	4-Hydroxy-L-glutamic acid	Amino acids and derivatives	Amino acids and derivatives	26313	9	27080	39114	20914	46933
Lmbp000123	Positive	163.067	C6H13NO2S	[M+H]+	L-Homomethionine	Amino acids and derivatives	Amino acids and derivatives	25505	30572	34002	32852	34908	34512
pme1419	Positive	163.067	C6H13NO2S	[M+H]+	L-Methionine methyl ester	Amino acids and derivatives	Amino acids and derivatives	9836.9	9583.5	9	9	9	9
Lmmn001643	Negative	164.047	C9H8O3	[M-H]-	2-Hydroxycinnamic acid	Organic acids	Organic acids	299610	365110	617590	625890	938500	463160
mws0159	Negative	164.047	C9H8O3	[M-H]-	Phenylpyruvic acid	Organic acids	Organic acids	93593	122610	206710	253520	242200	211930
Lmbn002739	Negative	164.047	C9H8O3	[M-H]-	3-Hydroxycinnamic Acid	Phenolic acids	Phenolic acids	78048	55667	137210	356910	417010	320900
pmb0142	Positive	164.047	C9H8O3	[M+H]+	Caffeic aldehyde	Phenolic acids	Phenolic acids	160650	147610	145350	803420	1008900	1202800
pme1439	Positive	164.047	C9H8O3	[M+H]+	p-Coumaric acid	Phenolic acids	Phenolic acids	208630	133540	183690	164510	9	164220
pme2529	Negative	164.068	C6H12O5	[M-H]-	1,5-Anhydro-D-glucitol	Others	Saccharides and Alcohols	238780	174450	163840	176090	144960	166450
pme3083	Negative	165.043	C8H7NO3	[M-H]-	2-(Formylamino)benzoic acid	Phenolic acids	Phenolic acids	9	10863	9	42930	43704	46833
pme2617	Positive	165.046	C5H11NO3S	[M+H]+	L-Methionine Sulfoxide	Amino acids and derivatives	Amino acids and derivatives	8748300	8517100	8484400	7754900	7752000	7372900
pme0021	Positive	165.07	C9H11NO2	[M+H]+	L-Phenylalanine	Amino acids and derivatives	Amino acids and derivatives	827680	784760	846110	506610	504390	513120
pme0282	Negative	166.027	C8H6O4	[M-H]-	Phthalic acid	Organic acids	Organic acids	47904	56389	59421	65643	76107	55132
pme0281	Negative	166.027	C8H6O4	[M-H]-	Terephthalic acid	Phenolic acids	Phenolic acids	844760	714200	745660	767600	798520	1028100
pmc0274	Positive	166.031	C6H6N4S	[M+H]+	6-Methylmercaptopurine	Nucleotides and derivatives	Nucleotides and derivatives	28091000	26170000	26535000	18107000	16969000	15698000
mws0344	Negative	166.048	C5H10O6	[M-H]-	D-Xylonic acid	Organic acids	Organic acids	1410200	1583700	1701400	3415600	2705400	3085500
Lmrn003000	Negative	166.063	C9H10O3	[M-H]-	2-Hydroxy-3-phenylpropanoic acid	Organic acids	Organic acids	21568	29317	23479	29407	31322	29392
Zmjp000624	Positive	167.058	C8H9NO3	[M+H]+	Pyridoxal	Others	Vitamin	140000	181300	161760	604420	573310	611940
NK10253223	Positive	167.058	C8H9NO3	[M+H]+	2-Amino-3-methoxybenzoic acid	Phenolic acids	Phenolic acids	101720	112170	122710	410740	408660	419160
pme2598	Negative	168.042	C8H8O4	[M-H]-	3,4-Dihydroxybenzeneacetic acid	Phenolic acids	Phenolic acids	120390	131250	143450	83108	75903	42852
Zmsp001834	Positive	168.042	C8H8O4	[M+H]+	2,6-Dimethoxy-1,4-benzoquinone	Quinones	Quinones	148090	156040	167990	2400200	2290300	2420700
Hmbp001276	Positive	168.042	C8H8O4	[M+H]+	Gallacetophenone	Phenolic acids	Phenolic acids	99068	98935	105170	56129	48457	44910
pme1383	Positive	169.074	C8H11NO3	[M+H]+	Pyridoxine	Others	Vitamin	155780	167020	257580	5329800	5035700	5360000
pme0181	Positive	169.085	C7H11N3O2	[M+H]+	3-Methyl-L-Histidine	Amino acids and derivatives	Amino acids and derivatives	73204	44580	44224	56367	47926	55444
Zmzn000078	Negative	169.998	C3H7O6P	[M-H]-	Dihydroxyacetone phosphate	Others	Saccharides and Alcohols	27152	55513	63228	41813	34111	17076
mws0024	Negative	170.022	C7H6O5	[M-H]-	Gallic acid	Tannins	Tannin	9	9	9	73257	172510	91049
ML10176345	Negative	172.037	C7H8O5	[M-H]-	3-Dehydroshikimic acid	Organic acids	Organic acids	91215	86258	99148	33487	30581	27588
Zmzn002460	Negative	172.052	C11H8O2	[M-H]-	1-Naphthoic acid	Organic acids	Organic acids	6365.6	7252.9	7977.8	13459	9891.3	8699.1
Lmbn003524	Negative	172.11	C9H16O3	[M-H]-	9-Oxononanoic acid	Organic acids	Organic acids	8128.5	8179.1	7413.6	8973.3	7113.9	11159
MA10039492	Negative	174.016	C6H6O6	[M-H]-	Dehydroascorbic acid	Others	Vitamin	124400	153720	136720	619580	593390	501600
pme3009	Positive	174.016	C6H6O6	[M+H]+	Trans-Citridic acid	Organic acids	Organic acids	172140	114280	175250	154560	146150	157100
pme2550	Negative	174.016	C6H6O6	[M-H]-	Cis-Aconitic acid	Organic acids	Organic acids	27361	28190	33367	16954	20409	18772
mws0154	Negative	174.053	C7H10O5	[M-H]-	Shikimic acid	Organic acids	Organic acids	155580	200320	202710	510350	460930	340230
Lmgn002555	Negative	174.089	C8H14O4	[M-H]-	2-Propylglutaric acid	Organic acids	Organic acids	242660	216230	231010	10590	13998	10334
Zmyn000155	Negative	174.1	C7H14N2O3	[M-H]-	N-α-Acetyl-L-ornithine	Amino acids and derivatives	Amino acids and derivatives	34749	34955	32647	14936	13567	25087
mws1401	Positive	174.1	C7H14N2O3	[M+H]+	L-Theanine	Amino acids and derivatives	Amino acids and derivatives	852740	43474	830670	58821	19656	41544
mws0260	Positive	174.112	C6H14N4O2	[M+H]+	L-Arginine	Amino acids and derivatives	Amino acids and derivatives	923020	846610	682460	279620	268360	675530
pme2559	Negative	175.048	C6H9NO5	[M-H]-	N-Acetyl-L-Aspartic Acid	Amino acids and derivatives	Amino acids and derivatives	17012	11443	13887	15298	13483	13178
pme0008	Positive	175.096	C6H13N3O3	[M+H]+	L-Citrulline	Amino acids and derivatives	Amino acids and derivatives	826340	804480	628650	317160	278690	319030
mws4175	Negative	176.032	C6H8O6	[M-H]-	D-Glucurono-6,3-lactone	Others	Saccharides and Alcohols	41814	45750	48353	25855	21151	31373
Hmfn000531	Negative	176.032	C6H8O6	[M-H]-	L-Ascorbic acid (Vitamin C)	Others	Vitamin	76052	61690	81112	9	35566	71075
Zmgn001448	Negative	176.068	C7H12O5	[M-H]-	2-Propylmalic Acid*	Organic acids	Organic acids	1956500	2377700	2229400	3551800	3363200	3430600
pmb3101	Negative	176.068	C7H12O5	[M-H]-	2-Isopropylmalic Acid	Organic acids	Organic acids	3030100	3317800	3456400	4851100	4894600	5286100
Lmbn001754	Negative	176.068	C7H12O5	[M-H]-	3-Isopropylmalic Acid*	Organic acids	Organic acids	1836800	2032600	2101900	3222000	3311300	3699200
mws1500	Positive	176.084	C11H12O2	[M+H]+	Ethyl cinnamate	Phenolic acids	Phenolic acids	9755.1	11984	7045	18970	16839	15802
pmb0774	Positive	176.095	C10H12N2O	[M+H]+	N-Hydroxytryptamine	Alkaloids	Phenolamine	411710	366610	540640	141040	178820	122980
mws1013	Negative	178.027	C9H6O4	[M-H]-	Esculetin	Lignans and Coumarins	Coumarins	62320	41118	54303	362840	233130	289990
mws1074	Negative	178.027	C9H6O4	[M-H]-	Daphnetin	Lignans and Coumarins	Coumarins	4123.9	3531.4	7098.5	28114	41604	15297
pme2253	Negative	178.048	C6H10O6	[M-H]-	L-Gulono-1,4-Lactone	Others	Saccharides and Alcohols	74266	69999	74130	64032	48955	46732
pme1021	Negative	178.048	C6H10O6	[M-H]-	D-Glucono-1,5-lactone	Others	Saccharides and Alcohols	15130	21266	17562	15206	15166	15071
pmb2795	Negative	178.063	C10H10O3	[M-H]-	4-Methoxycinnamic acid*	Phenolic acids	Phenolic acids	57424	67234	56157	196340	196980	196810
mws0009	Positive	178.063	C10H10O3	[M+H]+	Coniferaldehyde	Phenolic acids	Phenolic acids	30628	22387	32998	34084	48380	24711
mws1195	Positive	178.063	C10H10O3	[M+H]+	p-Coumaric acid methyl ester*	Phenolic acids	Phenolic acids	90654	108360	99473	327970	309650	326140
pmb0786	Positive	179.079	C6H13NO5	[M+H]+	D-Glucosamine	Others	Saccharides and Alcohols	47587	30182	48497	32958	49240	40856
mws2212	Negative	180.042	C9H8O4	[M-H]-	Caffeic acid	Phenolic acids	Phenolic acids	146020	220270	350930	3734000	5310100	2959800
pme0516	Negative	180.063	C6H12O6	[M-H]-	Inositol	Others	Saccharides and Alcohols	65103	58282	64297	257790	277160	258460
mws4170	Negative	180.063	C6H12O6	[M-H]-	D-Glucose*	Others	Saccharides and Alcohols	4831800	4982900	5613300	3297000	2993500	3369200
mws1164	Negative	180.063	C6H12O6	[M-H]-	D-Fructose*	Others	Saccharides and Alcohols	5064900	5461400	5240400	3155700	2773000	3527200
mws0663	Positive	180.065	C7H8N4O2	[M+H]+	1,7-Dimethylxanthine	Nucleotides and derivatives	Nucleotides and derivatives	10044	4732.1	5374.2	20594	16725	11970
mws0093	Negative	180.079	C10H12O3	[M-H]-	Coniferyl alcohol	Phenolic acids	Phenolic acids	9	9	9	82038	97427	60093
mws0250	Positive	181.074	C9H11NO3	[M+H]+	L-Tyrosine	Amino acids and derivatives	Amino acids and derivatives	9999700	12746000	14524000	4441400	4455300	5255800
Lmrn001951	Negative	182.058	C9H10O4	[M-H]-	(S)-2-Hydroxy-3-(4-Hydroxyphenyl)Propanoic Acid	Phenolic acids	Phenolic acids	7481.2	9621.2	8267.6	75079	97118	92566
Hmtn001288	Negative	182.058	C9H10O4	[M-H]-	Methyl 2,4-dihydroxyphenylacetate	Phenolic acids	Phenolic acids	9	9	9	58882	72863	63049
mws1155	Negative	182.079	C6H14O6	[M-H]-	D-Mannitol*	Others	Saccharides and Alcohols	17272	13092	17290	10765	12894	9858.7
mws0214	Negative	182.079	C6H14O6	[M-H]-	D-Sorbitol	Others	Saccharides and Alcohols	51378	40284	59744	38608	35176	41910
pme2237	Negative	182.079	C6H14O6	[M-H]-	Dulcitol*	Others	Saccharides and Alcohols	47556	65223	59155	46881	46462	39508
pme2596	Positive	183.053	C8H9NO4	[M+H]+	4-Pyridoxic acid	Others	Vitamin	4259.7	3884.5	5430.9	236980	254660	267520
MA10002917	Negative	184.012	C6H4N2O5	[M-H]-	2,4-Dinitrophenol	Phenolic acids	Phenolic acids	45798	44646	44667	132770	142900	127310
pmb1754	Positive	184.073	C5H15NO4P+	[M]+	O-Phosphocholine	Alkaloids	Alkaloids	1450300	1414500	1313800	1394400	1140200	1388600
Wmmn002441	Negative	184.11	C10H16O3	[M-H]-	(E)-Linalool-1-oic acid	Lipids	Free fatty acids	9	9	9	47874	90537	42471
pme2732	Positive	186.068	C12H10O2	[M+H]+	1-Naphthylacetic acid	Organic acids	Organic acids	2798.7	2421.6	1767.1	3048.8	9	1687.9
mws0752	Negative	186.162	C11H22O2	[M-H]-	Undecylic Acid	Lipids	Free fatty acids	246410	194340	263270	207070	251450	245320
pme0137	Negative	188.08	C7H12N2O4	[M-H]-	N-Acetyl-L-Glutamine	Amino acids and derivatives	Amino acids and derivatives	700010	679260	674510	60100	29988	60886
mws0237	Negative	188.105	C9H16O4	[M-H]-	Azelaic acid	Organic acids	Organic acids	404050	352280	512710	393560	519290	356870
mws0736	Positive	188.116	C8H16N2O3	[M+H]+	N-Glycyl-L-leucine	Amino acids and derivatives	Amino acids and derivatives	9315.2	10802	9520.1	40901	31764	42119
pme0122	Positive	188.116	C8H16N2O3	[M+H]+	N6-Acetyl-L-lysine	Amino acids and derivatives	Amino acids and derivatives	122770	103740	206930	121540	110680	102560
pme3388	Positive	188.127	C7H16N4O2	[M+H]+	Homoarginine	Amino acids and derivatives	Amino acids and derivatives	86547	87067	71458	15387	17110	23983
Zmjp000182	Positive	188.127	C7H16N4O2	[M+H]+	N-Monomethyl-L-arginine	Amino acids and derivatives	Amino acids and derivatives	458860	393320	307440	71206	66440	105780
pme0075	Negative	189.064	C7H11NO5	[M-H]-	N-Acetyl-L-glutamic acid	Amino acids and derivatives	Amino acids and derivatives	138440	147360	180900	260300	290780	257800
mws0193	Positive	189.111	C7H15N3O3	[M+H]+	L-Homocitrulline	Amino acids and derivatives	Amino acids and derivatives	89522	93694	96464	149530	123210	137460
pme0278	Positive	190.095	C7H14N2O4	[M+H]+	2,6-Diaminooimelic acid	Amino acids and derivatives	Amino acids and derivatives	184340	179240	149760	75254	66834	69015
mws0281	Negative	192.027	C6H8O7	[M-H]-	Citric Acid	Organic acids	Organic acids	10297000	11352000	11159000	14893000	15480000	14774000
Zmyn000453	Negative	192.027	C6H8O7	[M-H]-	Isocitric Acid	Organic acids	Organic acids	24898000	30200000	31130000	35466000	37622000	33966000
Zmjn003263	Negative	192.042	C10H8O4	[M-H]-	6,8-Dihydroxy-3-methylisocoumarin	Lignans and Coumarins	Coumarins	13428	13496	12153	15402	14793	12855
mws0277	Negative	192.063	C7H12O6	[M-H]-	Quinic Acid	Organic acids	Organic acids	332310	384890	302210	379270	332520	411700
mws1189	Negative	194.033	C6H10O7	[M-H]-	D-Galacturonic acid*	Organic acids	Organic acids	488730	579010	604780	701980	704150	647390
pme3705	Negative	194.043	C6H10O7	[M-H]-	D-Glucoronic acid*	Others	Saccharides and Alcohols	568030	624810	725450	641640	730080	736810
Xmgn006542	Negative	194.057	C10H10O4	[M-H]-	Dimethyl Phthalate	Phenolic acids	Phenolic acids	742540	679010	758540	1422400	1368300	1271300
mws0014	Negative	194.058	C10H10O4	[M-H]-	Ferulic acid	Phenolic acids	Phenolic acids	9	9	9	75685	83992	48670
mws2104	Negative	194.079	C7H14O6	[M-H]-	D-Pinitol	Others	Saccharides and Alcohols	137380	157630	147430	139550	150800	136730
mws2218	Positive	194.08	C8H10N4O2	[M+H]+	Caffeine	Alkaloids	Alkaloids	2639300	74333	1995900	193470	83712	89752
pme0534	Negative	196.058	C6H12O7	[M-H]-	Gluconic acid	Others	Saccharides and Alcohols	1498400	1583300	1597000	1157300	1024200	1091900
mws0612	Negative	196.074	C10H12O4	[M-H]-	3,4-Dimethoxyphenyl acetic acid	Organic acids	Organic acids	6210.9	9	9	15196	11624	15699
pmb2497	Negative	198.053	C9H10O5	[M-H]-	4-Hydroxy-3-methoxymandelate	Phenolic acids	Phenolic acids	5810.9	6209	11673	11815	13051	19365
Lmxn008846	Negative	198.126	C11H18O3	[M-H]-	Hydroxydihydrobovolide	Others	Others	96670	67358	70208	148360	134860	163250
Zmzn000079	Negative	200.009	C4H9O7P	[M-H]-	D-Erythrose-4-phosphate	Others	Saccharides and Alcohols	45642	48238	50925	96030	82249	85383
pmb2640	Negative	200.178	C12H24O2	[M-H]-	Dodecanoic acid (Lauric acid)	Lipids	Free fatty acids	131240	117000	114000	117430	110580	113260
NK10251888	Positive	202.143	C8H18N4O2	[M+H]+	NG,NG-Dimethyl-L-arginine	Amino acids and derivatives	Amino acids and derivatives	137720	114820	120570	140320	102660	118460
mws0018	Positive	202.216	C10H26N4	[M+H]+	Spermine	Alkaloids	Phenolamine	21848000	22168000	22847000	15408000	15294000	16262000
Zmbp002538	Positive	204.09	C11H12N2O2	[M+H]+	1-Methoxy-indole-3-acetamide	Alkaloids	Alkaloids	5385900	6063900	6603200	7011500	7010200	6565100
mws0282	Negative	204.09	C11H12N2O2	[M-H]-	L-Tryptophan	Amino acids and derivatives	Amino acids and derivatives	277110	309320	312600	313780	276500	319800
Zmtn001464	Negative	205.038	C10H7NO4	[M-H]-	4,8-Dihydroxyquinoline-2-carboxylic acid	Organic acids	Organic acids	46950	61968	60406	2105800	1973700	2054800
pmb0818	Positive	205.074	C11H11NO3	[M+H]+	Methoxyindoleacetic acid	Alkaloids	Plumerane	53824	58044	54142	67087	64219	69036
pme1261	Positive	205.131	C9H19NO4	[M+H]+	D-Panthenol	Others	Saccharides and Alcohols	272440	266520	266680	294090	260750	314540
Lmbn013410	Negative	206.167	C14H22O	[M-H]-	2,4-Di-Tert-Butylphenol*	Phenolic acids	Phenolic acids	181370	190840	168310	166550	203370	173730
Lmln010063	Negative	206.167	C14H22O	[M-H]-	2,6-Di-tert-butylphenol*	Phenolic acids	Phenolic acids	186180	185810	177860	173040	194920	183590
Zmgn002106	Negative	207.09	C11H13NO3	[M-H]-	N-Acetyl-L-phenylalanine	Amino acids and derivatives	Amino acids and derivatives	295410	383920	313020	143820	113340	119640
Zmln000282	Negative	208.021	C6H8O8	[M-H]-	Hibiscus acid	Organic acids	Organic acids	51852	50345	40414	9	9	9
mws1212	Positive	208.074	C11H12O4	[M+H]+	Methyl ferulate	Phenolic acids	Phenolic acids	59339	67585	62208	193540	221610	313920
mws1731	Positive	208.089	C15H12O	[M+H]+	Chalcone	Flavonoids	Chalcones	5241.8	7276.8	5207	6753.9	9	5966.7
Zmpn000199	Negative	210.038	C6H10O8	[M-H]-	D-Galactaric acid*	Others	Saccharides and Alcohols	313980	248040	310800	140750	131740	171450
Zmyn000108	Negative	210.038	C6H10O8	[M-H]-	D-Saccharic acid*	Others	Saccharides and Alcohols	62010	77593	48090	33419	31195	34951
mws0939	Positive	210.075	C8H10N4O3	[M+H]+	1,3,7-Trimethyluric acid	Organic acids	Organic acids	10949	15612	7672.8	9	3659.4	9
Hmlp008487	Positive	210.161	C13H22O2	[M+H]+	Blumenol C	Terpenoids	Terpene	19138	27405	23961	26288	22399	21814
Zmgn003633	Negative	212.141	C12H20O3	[M-H]-	12-Oxo-10E-Dodecenoic Acid	Lipids	Free fatty acids	26516	21004	20613	57152	41294	48333
pmb0128	Positive	212.178	C13H24O2	[M+H]+	δ-Tridecalactone	Lipids	Glycerol ester	15820	27082	16840	5549.7	8510	8042.4
pmb2507	Negative	214.024	C5H11O7P	[M-H]-	2-Deoxyribose-1-phosphate	Nucleotides and derivatives	Nucleotides and derivatives	94936	79001	110340	593240	509740	558950
pme0170	Positive	216.122	C8H16N4O3	[M+H]+	N-Acetyl-L-Arginine	Amino acids and derivatives	Amino acids and derivatives	20525	28919	34446	9	9	9
pme2566	Negative	218.09	C8H14N2O5	[M-H]-	5-L-Glutamyl-L-amino acid	Amino acids and derivatives	Amino acids and derivatives	16210	21951	27908	9496.8	11324	8547.5
Lmrj001698	Positive	218.127	C9H18N2O4	[M+H]+	L-Seryl-L-Isoleucine	Amino acids and derivatives	Amino acids and derivatives	3993.8	3463.6	9	45123	40160	35367
mws1337	Positive	219.111	C9H17NO5	[M+H]+	D-Pantothenic Acid	Others	Vitamin	6174700	5879300	6423600	10561000	10591000	10711000
pme1228	Positive	220.085	C11H12N2O3	[M+H]+	5-Hydroxy-L-tryptophan	Amino acids and derivatives	Amino acids and derivatives	15599	14230	15655	10743	11656	11072
mws4174	Positive	221.09	C8H15NO6	[M+H]+	N-Acetyl-D-mannosamine	Others	Saccharides and Alcohols	137460	147520	139340	111260	100990	139570
pme2755	Positive	221.09	C8H15NO6	[M+H]+	N-Acetyl-D-glucosamine	Others	Saccharides and Alcohols	1737000	1740300	1697900	1397600	1275100	1388600
mws2608	Positive	221.09	C8H15NO6	[M+H]+	N-Acetyl-D-galactosamine	Others	Saccharides and Alcohols	520610	582770	587380	753130	914520	598000
mws5042	Positive	222.1	C11H14N2O3	[M+H]+	L-Glycyl-L-phenylalanine	Amino acids and derivatives	Amino acids and derivatives	26547	19266	24462	11856	17095	15632
Hmlp013407	Positive	222.198	C15H26O	[M+H]+	β-Eudesmol	Terpenoids	Sesquiterpenoids	602210	585100	612880	660620	631500	648800
mws0520	Positive	223.084	C11H13NO4	[M+H]+	N-Acetyl-L-tyrosine	Amino acids and derivatives	Amino acids and derivatives	12811	16595	20946	112490	117350	103070
pme0220	Positive	224.141	C13H20O3	[M+H]+	Methyl jasmonate	Organic acids	Organic acids	1914.3	3682.6	1935.2	3758.6	3760.7	3130.8
pmb2643	Negative	226.193	C14H26O2	[M-H]-	Myristoleic acid	Lipids	Free fatty acids	5807.5	5352.8	6233.2	3087.9	4065.3	3964.2
pme1194	Positive	227.091	C9H13N3O4	[M+H]+	2'-Deoxycytidine	Nucleotides and derivatives	Nucleotides and derivatives	26862	26246	31376	71296	69238	78019
Zmjn003398	Negative	228.136	C12H20O4	[M-H]-	2-Dodecenedioic acid	Lipids	Free fatty acids	58907	59545	54577	31661	27686	32601
mws0119	Negative	228.209	C14H28O2	[M-H]-	Myristic Acid	Lipids	Free fatty acids	5713300	5960400	6163200	4621300	5039500	4822200
Lmhp001461	Positive	229.154	C11H20N2O3	[M+H]+	L-Prolyl-L-Leucine	Amino acids and derivatives	Amino acids and derivatives	39548	43241	42016	595400	718480	606640
Lmhp001670	Positive	231.17	C11H22N2O3	[M+H]+	L-Valyl-L-Leucine	Amino acids and derivatives	Amino acids and derivatives	9	13218	16599	22657	40887	35362
pmb0490	Positive	234.137	C13H18N2O2	[M+H]+	p-Coumaroylputrescine	Alkaloids	Phenolamine	9	9	9	60014	78059	68900
pmb0962	Positive	234.158	C10H22N2O4	[M+H]+	L-Lysine-Butanoic Acid	Amino acids and derivatives	Amino acids and derivatives	1146100	975100	633780	553390	314290	661380
mws4176	Positive	236.116	C12H16N2O3	[M+H]+	L-Alanyl-L-Phenylalanine	Amino acids and derivatives	Amino acids and derivatives	38966	40001	43887	27020	26592	22850
mws0221	Positive	240.024	C6H12N2O4S2	[M+H]+	L-Cystine	Amino acids and derivatives	Amino acids and derivatives	5190.8	3452.7	7625.7	4346.4	5051.5	4554.4
pme2827	Negative	240.245	C16H32O	[M-H]-	Palmitaldehyde	Lipids	Free fatty acids	995250	1547700	949790	515390	578760	738920
pme0264	Positive	242.09	C10H14N2O5	[M+H]+	Thymidine	Nucleotides and derivatives	Nucleotides and derivatives	36939	38221	43680	35239	49655	29186
mws0359	Negative	242.225	C15H30O2	[M-H]-	Pentadecanoic Acid	Lipids	Free fatty acids	156040	132230	149260	101480	115540	87368
ML10180524	Positive	243.086	C9H13N3O5	[M+H]+	Cytarabine	Nucleotides and derivatives	Nucleotides and derivatives	216280	240790	259370	496070	469660	493830
pme3732	Positive	243.086	C9H13N3O5	[M+H]+	Cytidine	Nucleotides and derivatives	Nucleotides and derivatives	187950	178410	216460	340220	421820	348410
mws0248	Negative	244.07	C9H12N2O6	[M-H]-	Uridine	Nucleotides and derivatives	Nucleotides and derivatives	72740	58096	68499	88094	91690	69401
Lmhp002031	Positive	245.186	C12H24N2O3	[M+H]+	L-Leucyl-L-Leucine	Amino acids and derivatives	Amino acids and derivatives	8495.7	7391.4	9	34591	39410	31029
pmb2591	Negative	246.1	C13H14N2O3	[M-H]-	N-Acetyl-L-Tryptophan	Amino acids and derivatives	Amino acids and derivatives	70942	68722	68410	10425	14570	10445
Lmrj002087	Positive	246.121	C10H18N2O5	[M+H]+	L-Isoleucyl-L-Aspartate	Amino acids and derivatives	Amino acids and derivatives	12255	14694	24032	41598	29912	30877
pme3961	Positive	251.102	C10H13N5O3	[M+H]+	2'-Deoxyadenosine	Nucleotides and derivatives	Nucleotides and derivatives	232250	292370	390550	384900	493660	345030
mws1715	Positive	251.102	C10H13N5O3	[M+H]+	Cordycepin (3'-Deoxyadenosine)	Nucleotides and derivatives	Nucleotides and derivatives	6802.3	14627	14150	5675.8	5312.1	5616.5
Lmhn002629	Negative	254.043	C11H10O7	[M-H]-	Benzoyltartaric acid	Phenolic acids	Phenolic acids	9	9	9	69052	71825	68050
mws0361	Negative	254.225	C16H30O2	[M-H]-	Palmitoleic Acid*	Lipids	Free fatty acids	7190.1	6670.8	7822.1	2730.2	2966.8	4358.3
Lmcn009122	Negative	254.225	C16H30O2	[M-H]-	(7Z)-Hexadecenoic acid*	Lipids	Free fatty acids	10735	9810	9872	4014.7	5152.4	4866.9
pma3101	Positive	256.082	C11H14NO6+	[M+H]+	Nicotinate D-ribonucleoside	Others	Vitamin	303740	307760	309500	714570	768900	719530
mws1488	Negative	256.24	C16H32O2	[M-H]-	Palmitic acid	Lipids	Free fatty acids	5678.6	5962.4	4776.7	5702.8	4459.8	5297.1
mws0120	Positive	257.103	C8H20NO6P	[M+H]+	Choline Alfoscerate	Lipids	PC	1510000	1386000	1192800	1194600	992250	1489800
Zmyn000110	Negative	259.046	C6H14NO8P	[M-H]-	D-Glucosamine 1-phosphate	Others	Saccharides and Alcohols	12730	5697.9	15605	22913	26196	24483
pme3313	Negative	260.03	C6H13O9P	[M-H]-	D-Fructose 6-phosphate*	Others	Saccharides and Alcohols	2484100	2963700	2897300	1079500	2439900	2265500
mws1090	Negative	260.03	C6H13O9P	[M-H]-	Glucose-1-phosphate*	Others	Saccharides and Alcohols	4529600	4392900	4441200	3382400	3954600	3547800
mws0866	Negative	260.03	C6H13O9P	[M-H]-	D-Glucose 6-phosphate*	Others	Saccharides and Alcohols	5143700	5042600	5331900	4348200	4491700	4636400
Zmpn000095	Negative	262.045	C6H15O9P	[M-H]-	Sorbitol-6-phosphate	Others	Saccharides and Alcohols	55989	43593	57157	39024	40884	47100
Lmhp001732	Positive	263.139	C14H18N2O3	[M+H]+	L-Prolyl-L-Phenylalanine	Amino acids and derivatives	Amino acids and derivatives	57261	30469	55904	1207500	1156500	1089800
Lmtn004049	Negative	264.136	C15H20O4	[M-H]-	Abscisic acid	Organic acids	Organic acids	31175	30726	36619	32524	32725	27028
Hmsn000210	Negative	266.224	C17H30O2	[M-H]-	Methyl 7,10-hexadecadienoate	Lipids	Free fatty acids	1133900	1295600	1212800	3309500	3399600	3580700
Zmgn001039	Negative	267.078	C9H17NO6S	[M-H]-	S-Ribosyl-L-homocysteine	Amino acids and derivatives	Amino acids and derivatives	165150	235210	203360	341010	323940	298370
pme0230	Positive	267.097	C10H13N5O4	[M+H]+	Adenosine	Nucleotides and derivatives	Nucleotides and derivatives	297350	291250	297150	458170	391670	366470
pme1184	Positive	267.097	C10H13N5O4	[M+H]+	2'-Deoxyguanosine	Nucleotides and derivatives	Nucleotides and derivatives	107150	104770	127690	154560	174720	150300
pmp000086	Positive	268.095	C13H16O6	[M+H]+	1-Feruloyl-sn-glycerol	Phenolic acids	Phenolic acids	38456	37636	35159	46637	61518	63242
pmp000087	Positive	268.095	C13H16O6	[M+H]+	2-Feruloyl-sn-glycerol	Phenolic acids	Phenolic acids	40393	42554	40800	67232	66608	70767
mws0383	Negative	268.24	C17H32O2	[M-H]-	10-Heptadecenoic Acid	Lipids	Free fatty acids	44988	50675	76073	44554	18343	39319
Lmyn006227	Negative	270.053	C15H10O5	[M-H]-	Galangin (3,5,7-Trihydroxyflavone)	Flavonoids	Flavonoid	8010.6	10930	13940	59060	80413	38330
pmp000571	Positive	270.053	C15H10O5	[M+H]+	Apigenin	Flavonoids	Flavonoid	4850	4436.4	3491.9	19073	28192	15164
pme0376	Negative	272.068	C15H12O5	[M-H]-	Naringenin (5,7,4'-Trihydroxyflavanone)*	Flavonoids	Dihydroflavone	9	9	9	35109	28923	23339
pme3475	Positive	272.068	C15H12O5	[M+H]+	Butin	Flavonoids	Dihydroflavone	88915	84548	95996	794160	840460	796410
pme2960	Positive	272.068	C15H12O5	[M+H]+	Naringenin chalcone*	Flavonoids	Chalcones	9	9	9	58247	41768	29991
mws0914	Negative	272.068	C15H12O5	[M-H]-	Pinobanksin*	Flavonoids	Dihydroflavonol	9	9	9	42413	32512	29687
pme3472	Negative	272.09	C12H16O7	[M-H]-	Arbutin	Phenolic acids	Phenolic acids	60211	63207	67790	47735	40868	40639
Lmmn003323	Negative	272.235	C16H32O3	[M-H]-	2-Hydroxyhexadecanoic acid	Organic acids	Organic acids	170110	176210	211370	211180	245620	237420
mws1422	Positive	274.084	C15H14O5	[M+H]+	Epiafzelechin	Flavonoids	Flavanols	9	9	9	609090	572610	548370
pmb0034	Positive	276.096	C10H16N2O7	[M+H]+	L-α-Glutamyl-L-Glutamic Acid	Amino acids and derivatives	Amino acids and derivatives	757670	811280	932760	929070	1242200	1278900
pme1712	Negative	276.132	C11H20N2O6	[M-H]-	L-Saccharopine	Amino acids and derivatives	Amino acids and derivatives	143660	114930	126260	10717	11659	9783
pmb1574	Positive	276.209	C18H28O2	[M+H]+	9,12-Octadecadien-6-Ynoic Acid	Lipids	Free fatty acids	51170	43045	40966	67030	75280	74073
Lmxp011770	Positive	278.152	C16H22O4	[M+H]+	Diisobutyl phthalate*	Phenolic acids	Phenolic acids	10945000	9824200	9060800	11007000	11417000	10360000
Lmlp012720	Positive	278.152	C16H22O4	[M+H]+	Dibutyl phthalate*	Phenolic acids	Phenolic acids	10513000	9499000	8882300	10924000	10797000	10432000
mws5035	Positive	278.163	C15H22N2O3	[M+H]+	L-Leucyl-L-phenylalanine	Amino acids and derivatives	Amino acids and derivatives	16633	14426	14333	21078	33919	19951
mws0366	Negative	278.225	C18H30O2	[M-H]-	γ-Linolenic Acid*	Lipids	Free fatty acids	25143000	25339000	26053000	25432000	27036000	24764000
mws0367	Negative	278.225	C18H30O2	[M-H]-	α-Linolenic Acid*	Lipids	Free fatty acids	22766000	23449000	23131000	23806000	22961000	22536000
Lmbn005923	Negative	278.225	C18H30O2	[M-H]-	Crepenynic acid	Lipids	Free fatty acids	252980	263910	248840	265640	257600	250740
pmb0889	Positive	278.225	C18H30O2	[M+H]+	Punicic acid (9Z,11E,13Z-octadecatrienoic acid)	Lipids	Free fatty acids	586470	493480	488690	453830	424610	430110
Lmhn002926	Negative	280.058	C13H12O7	[M-H]-	p-Coumaroylmalic acid	Phenolic acids	Phenolic acids	1283600	1310600	1453500	8296600	8397400	7713500
mws0629	Positive	280.106	C13H16N2O5	[M+H]+	L-Aspartyl-L-Phenylalanine	Amino acids and derivatives	Amino acids and derivatives	39635	48230	47001	58578	59341	55170
mws1491	Negative	280.24	C18H32O2	[M-H]-	Linoleic acid	Lipids	Free fatty acids	3471200	3740500	2892300	2779000	2505000	2368900
YC512118	Positive	281.272	C18H35NO	[M+H]+	Oleamide (9-Octadecenamide)	Lipids	Free fatty acids	29284	33445	32487	223340	227080	226870
mws2623	Negative	282.256	C18H34O2	[M-H]-	11-Octadecanoic acid(Vaccenic acid)	Lipids	Free fatty acids	916980	837360	836480	696310	590720	636990
mws0396	Negative	282.256	C18H34O2	[M-H]-	Elaidic Acid	Lipids	Free fatty acids	2315800	2346900	2378200	2256800	2041600	1973100
Zmyp000878	Positive	283.092	C10H13N5O5	[M+H]+	2-Hydroxyadenosine	Nucleotides and derivatives	Nucleotides and derivatives	2069300	2386500	2596200	2845800	2834400	2896800
mws0668	Negative	284.076	C10H12N4O6	[M-H]-	Xanthosine	Nucleotides and derivatives	Nucleotides and derivatives	17252	18865	21104	39345	34790	30060
Lmmp004504	Positive	286.047	C15H10O6	[M+H]+	2'-Hydroxygenistein	Flavonoids	Isoflavones	8687.5	9918.8	8962.7	17733	18284	14285
pme0088	Negative	286.048	C15H10O6	[M-H]-	Luteolin (5,7,3',4'-Tetrahydroxyflavone)	Flavonoids	Flavonoid	5253.1	7564.4	5795.9	17491	27943	12103
mws1068	Negative	286.048	C15H10O6	[M-H]-	Kaempferol (3,5,7,4'-Tetrahydroxyflavone)	Flavonoids	Flavonols	9	9	9	12263	17569	8495.9
pmn001511	Negative	286.105	C13H18O7	[M-H]-	3-Hydroxy-5-Methylphenol-1-O-Glucoside	Phenolic acids	Phenolic acids	3610.3	2184.2	4541.3	8299.6	4336.9	6298.8
mws1436	Positive	286.287	C18H38O2	[M+H]+	1,18-Octadecanediol	Lipids	Free fatty acids	9	9	9	7561	12133	9421.9
mws0064	Negative	288.063	C15H12O6	[M-H]-	Eriodictyol (5,7,3',4'-Tetrahydroxyflavanone)	Flavonoids	Dihydroflavone	5376.2	3632.1	7343	39666	45143	42484
mws1094	Negative	288.063	C15H12O6	[M-H]-	Aromadendrin (Dihydrokaempferol)	Flavonoids	Dihydroflavonol	7081	8213.3	7454.7	46027	44533	51179
Lmyn007883	Negative	288.23	C16H32O4	[M-H]-	9,16-Dihydroxypalmitic acid	Lipids	Free fatty acids	9584.7	8784.3	11900	8013.2	9506.8	8994.3
pme3163	Negative	290.04	C7H15O10P	[M-H]-	D-Sedoheptuiose 7-phosphate	Others	Saccharides and Alcohols	1866600	2379100	2395500	1051900	1815700	3318200
pme0460	Positive	290.079	C15H14O6	[M+H]+	Epicatechin	Flavonoids	Flavanols	9	9	9	1758500	2076000	1593100
pmb2657	Negative	290.123	C10H18N4O6	[M-H]-	Argininosuccinic acid	Organic acids	Organic acids	352220	345760	368540	297280	305710	311980
pmb0885	Positive	290.188	C18H26O3	[M+H]+	4-Oxo-9Z,11Z,13E,15E-Octadecatetraenoic Acid	Lipids	Free fatty acids	59602	53294	54547	55334	59196	49347
Zmyn004548	Negative	292.204	C18H28O3	[M-H]-	12-Oxo-phytodienoic acid	Lipids	Free fatty acids	59691	55218	51030	53757	49147	53938
Lmbn005443	Negative	294.219	C18H30O3	[M-H]-	13-KODE; (9Z,11E)-13-Oxooctadeca-9,11-dienoic acid*	Lipids	Free fatty acids	17064	15635	15990	18237	19008	16477
pmb2786	Negative	294.219	C18H30O3	[M-H]-	9-Hydroxy-10,12,15-octadecatrienoic acid*	Lipids	Free fatty acids	17093	13483	16383	19080	17780	16042
pmb2792	Negative	294.219	C18H30O3	[M-H]-	13-Hydroxy-6,9,11-octadecatrienoic acid	Lipids	Free fatty acids	27569	30533	71268	25517	48707	124280
Zmpn003368	Negative	294.219	C18H30O3	[M-H]-	13S-Hydroxy-9Z,11E,15Z-octadecatrienoic acid	Lipids	Free fatty acids	1811000	1418200	1242500	1111500	880330	943760
pmb2787	Negative	294.219	C18H30O3	[M-H]-	9-Oxo-10E,12Z-octadecadienoic acid	Lipids	Free fatty acids	16165	16761	15030	18245	18956	17110
Lmcn009539	Negative	294.256	C19H34O2	[M-H]-	E,E,Z-1,3,12-Nonadecatriene-5,14-diol	Lipids	Free fatty acids	1886700	2149900	2187200	1705400	2762300	2515100
pmn001687	Negative	296.053	C13H12O8	[M-H]-	Cis-Coutaric acid	Phenolic acids	Phenolic acids	4617000	5276400	5122700	8749800	8040100	8406200
Hmqp005455	Positive	296.234	C18H32O3	[M+H]+	15(R)-Hydroxylinoleic Acid*	Lipids	Free fatty acids	30532	28401	31350	23886	27393	24398
Hmqp005411	Positive	296.234	C18H32O3	[M+H]+	9-Oxo-12Z-Octadecenoic acid*	Lipids	Free fatty acids	30975	23714	33745	22992	23190	21484
Rfmb091	Negative	296.235	C18H32O3	[M-H]-	9S-Hydroxy-10E,12Z-octadecadienoic acid*	Lipids	Free fatty acids	348540	288280	276270	212980	187990	200830
Lmbn005369	Negative	296.235	C18H32O3	[M-H]-	13(S)-HODE;13(S)-Hydroxyoctadeca-9Z,11E-dienoic acid*	Lipids	Free fatty acids	304000	239880	234090	180700	164340	163140
pme1474	Positive	297.09	C11H15N5O3S	[M+H]+	5'-Deoxy-5'-(methylthio)adenosine	Nucleotides and derivatives	Nucleotides and derivatives	11990000	12272000	13138000	17009000	16113000	15680000
pmb0197	Positive	297.107	C11H15N5O5	[M+H]+	N7-Methylguanosine	Nucleotides and derivatives	Nucleotides and derivatives	12038	16876	3508.8	16138	6266.5	15349
pmp001204	Positive	298.084	C17H14O5	[M+H]+	Apigenin-7,4'-dimethyl ether	Flavonoids	Flavonoid	4490.3	2170.2	2407.6	12823	7401.1	3276.1
Zmyn004714	Negative	298.251	C18H34O3	[M-H]-	Ricinoleic acid	Lipids	Free fatty acids	61907	57406	67505	55212	46750	55597
pmf0297	Negative	298.324	C20H42O	[M-H]-	1-Eicosanol	Lipids	Free fatty acids	64766	56966	63080	48781	48018	54201
pmp000548	Positive	300.063	C16H12O6	[M+H]+	Pratensein	Flavonoids	Isoflavones	6511.4	4117.8	7721.5	6744	22638	8162
pmp000001	Positive	300.063	C16H12O6	[M+H]+	Hispidulin (5,7,4'-Trihydroxy-6-methoxyflavone)*	Flavonoids	Flavonoid	8469.9	4560.6	9155	7254.4	25740	8986.5
Zmhp003514	Positive	300.063	C16H12O6	[M+H]+	6,7,8-Tetrahydroxy-5-methoxyflavone	Flavonoids	Flavonoid	6601	5667.9	8560.4	6986.2	21754	8073.7
pmp001127	Positive	300.063	C16H12O6	[M+H]+	Chrysoeriol*	Flavonoids	Flavonoid	3218.3	5556.4	4441.2	4711.1	11071	5388.4
Zmhn001358	Negative	300.084	C13H16O8	[M-H]-	4-O-Glucosyl-4-hydroxybenzoic acid	Phenolic acids	Phenolic acids	81905	113050	85615	552560	520080	552630
Zmhn001926	Negative	300.084	C13H16O8	[M-H]-	1-O-Salicyl-D-glucose	Phenolic acids	Phenolic acids	9	9	9	311770	281990	345180
Hmtn001302	Negative	300.085	C13H16O8	[M-H]-	Glucosyloxybenzoic acid	Phenolic acids	Phenolic acids	9	9	9	243500	293690	330420
pmb3142	Negative	300.085	C13H16O8	[M-H]-	Salicylic acid-2-O-glucoside	Phenolic acids	Phenolic acids	270880	336860	310160	769910	723320	757050
pmc1990	Negative	300.1	C17H16O5	[M-H]-	4'-Hydroxy-5,7-dimethoxyflavanone	Flavonoids	Flavanols	70270	115250	69964	41506	47903	49290
pme2816	Positive	300.209	C20H28O2	[M+H]+	4-Oxoretinol	Others	Vitamin	10803	11490	8159	9985.3	10382	9574.9
Zmyn005384	Negative	300.266	C18H36O3	[M-H]-	2R-Hydroxyoctadecanoic Acid	Lipids	Free fatty acids	11628	14880	17210	61063	93304	70723
mws0920	Negative	302.043	C15H10O7	[M-H]-	Tricetin (5,7,3',4',5'-Pentahydroxyflavone)	Flavonoids	Flavonoid	7032.5	4430.8	5776.2	14423	6849.8	10323
pme2954	Positive	302.043	C15H10O7	[M+H]+	Quercetin	Flavonoids	Flavonols	134940	138200	145190	201090	206640	196790
Hmcn002875	Negative	302.043	C15H10O7	[M-H]-	6-Hydroxyluteolin	Flavonoids	Flavonoid	6823.4	4141.7	8326.4	23793	22762	19599
Hmqn000843	Negative	302.1	C13H18O8	[M-H]-	Tachioside	Lignans and Coumarins	Lignans	391740	312650	427160	818490	788330	702760
Lmbn014696	Negative	302.225	C20H30O2	[M-H]-	Pimaric acid	Terpenoids	Ditepenoids	313230	357140	296890	66557	63469	45154
mws0397	Negative	302.225	C20H30O2	[M-H]-	Cis-5,8,11,14,17-Eicosapentaenoic Acid	Lipids	Free fatty acids	19988	20463	17214	186150	188670	180550
mws1375	Positive	303.143	C12H21N3O6	[M+H]+	Nicotianamine	Amino acids and derivatives	Amino acids and derivatives	158530	191250	123520	141510	87747	141030
mws0044	Negative	304.058	C15H12O7	[M-H]-	Dihydroquercetin(Taxifolin)	Flavonoids	Dihydroflavonol	9	9	1923.1	33714	21182	17742
mws0369	Negative	304.24	C20H32O2	[M-H]-	Arachidonic Acid	Lipids	Free fatty acids	238010	246140	187950	159230	183100	148710
mws0049	Positive	306.074	C15H14O7	[M+H]+	Gallocatechin	Flavonoids	Flavanols	9	9	9	12709	34443	13595
mws0042	Negative	306.074	C15H14O7	[M-H]-	Epigallocatechin	Flavonoids	Flavanols	13918	19723	12612	214530	210240	202420
pmb0496	Positive	306.169	C15H22N4O3	[M+H]+	N-Feruloylagmatine	Alkaloids	Phenolamine	9	9	9	20438	63328	38144
pme1373	Negative	307.057	C9H14N3O7P	[M-H]-	2'-Deoxycytidine-5'-monophosphate	Nucleotides and derivatives	Nucleotides and derivatives	9	3025.4	1497.1	6265.7	8510.8	8795.1
pmb2855	Negative	308.122	C11H20N2O8	[M-H]-	L-Glutamine-O-glycoside	Amino acids and derivatives	Amino acids and derivatives	9416.8	7201.5	26776	6411.8	7387.6	5396
pmn001610	Negative	308.272	C20H36O2	[M-H]-	Eicosadienoic acid	Lipids	Free fatty acids	12944	20132	14949	27624	23659	22672
pmb2857	Negative	309.106	C11H19NO9	[M-H]-	L-Glutamic acid-O-glycoside	Amino acids and derivatives	Amino acids and derivatives	48267	63013	151660	61582	76285	48575
pmb2791	Negative	310.1	C18H30O4	[M-H]-	9-Hydroperoxy-10E,12,15Z-octadecatrienoic acid	Lipids	Free fatty acids	53597	52610	51716	38055	33356	33999
pmn001606	Negative	310.287	C20H38O2	[M-H]-	Eicosenoic acid	Lipids	Free fatty acids	2997900	2893000	2865900	2746900	7015200	3240800
pme3967	Positive	311.123	C12H17N5O5	[M+H]+	2-(Dimethylamino)guanosine	Nucleotides and derivatives	Nucleotides and derivatives	11095	15384	12996	34665	40868	52573
Lmhn001477	Negative	312.048	C13H12O9	[M-H]-	2-Caffeoyl-L-tartaric acid (Caftaric acid)	Phenolic acids	Phenolic acids	7894700	6970800	8904700	44567000	47400000	49027000
Lmsn002887	Negative	312.085	C14H16O8	[M-H]-	1-O-Caffeoyl xylose	Phenolic acids	Phenolic acids	82805	85004	77820	1135700	1147800	1147700
Lmtn003441	Negative	312.121	C15H20O7	[M-H]-	2-Acetyl-3-hydroxyphenyl-1-O-glucoside	Phenolic acids	Phenolic acids	7690.2	8544.5	6639.7	9	16117	17039
pmn001689	Negative	312.23	C18H32O4	[M-H]-	9-Hydroxy-12-oxo-15(Z)-octadecenoic acid	Lipids	Free fatty acids	13634	12134	10383	13875	14255	13942
Lmbn004685	Negative	312.23	C18H32O4	[M-H]-	5S,8R-DiHODE; (5S,8R,9Z,12Z)-5,8-Dihydroxyoctadeca-9,12-dienoate	Lipids	Free fatty acids	14251	13438	14847	18042	17130	19982
pmf0397	Negative	312.303	C20H40O2	[M-H]-	Arachidic acid	Lipids	Free fatty acids	1876900	2218600	2052300	1898100	2284200	2369600
mws1174	Negative	314.079	C17H14O6	[M-H]-	3-O-Acetylpinobanksin	Flavonoids	Dihydroflavonol	69412	26688	82475	70284	51631	38451
Cmzp002057	Positive	314.1	C14H18O8	[M+H]+	6-O-Acetylarbutin	Phenolic acids	Phenolic acids	31100	34135	9	56066	67942	59873
pmb2871	Negative	316.079	C13H16O9	[M-H]-	1-O-Gentisoyl-D-glucoside*	Phenolic acids	Phenolic acids	10015000	11128000	10575000	21566000	22076000	20669000
Lmfp001509	Positive	316.079	C13H16O9	[M+H]+	1-O-Galloyl-rhamnose	Tannins	Tannin	6405.1	6648.4	7432.5	7068.7	6813.7	6953.4
pmn001367	Negative	316.079	C13H16O9	[M-H]-	Protocatechuic acid-4-O-glucoside*	Phenolic acids	Phenolic acids	7705200	7919900	8530700	18250000	18023000	17142000
Hmtn001120	Negative	316.116	C14H20O8	[M-H]-	5-(2-Hydroxyethyl)-2-O-glucosylphenol	Phenolic acids	Phenolic acids	4016700	3887700	4272000	7312200	6542200	6813700
pme3459	Positive	316.204	C20H28O3	[M+H]+	Cafestol	Terpenoids	Ditepenoids	16863	18005	21554	84953	62584	63073
pmb2221	Positive	317.293	C18H39NO3	[M+H]+	4-Hydroxysphinganine	Lipids	Sphingolipids	8171.3	7430.9	8570.8	5650.8	5997.4	7646.6
mws0032	Positive	318.038	C15H10O8	[M+H]+	Myricetin	Flavonoids	Flavonols	4799.4	2562.5	5507.1	5380.6	3496.4	7240.3
mws0945	Negative	318.219	C20H30O3	[M-H]-	15-Oxo-5Z,8Z,11Z,13E-eicosatetraenoic acid*	Lipids	Free fatty acids	56422	54761	49668	37454	37387	43700
mws0955	Negative	318.219	C20H30O3	[M-H]-	12-Oxo-5,8,10,14-eicosatetraenoic acid*	Lipids	Free fatty acids	55742	56546	47950	37928	36325	41755
pmb0751	Positive	320.09	C16H16O7	[M+H]+	Trans-5-O-(p-Coumaroyl)shikimate	Phenolic acids	Phenolic acids	113920	113220	91006	9	9	9
pmb3075	Negative	320.09	C16H16O7	[M-H]-	3-O-p-Coumaroylshikimic acid	Phenolic acids	Phenolic acids	22264	17329	20820	136430	147780	108460
mws0954	Negative	320.235	C20H32O3	[M-H]-	5-Hydroxy-6,8,11,14-eicosatetraenoic acid	Lipids	Free fatty acids	3784.4	3212.4	3827	2523.2	2622.8	3042.5
mws0879	Negative	320.235	C20H32O3	[M-H]-	12S-Hydroxy-5Z,8Z,10E,14Z-eicosatetraenoic acid	Lipids	Free fatty acids	15141	13936	16300	12299	11638	10861
mws0582	Positive	321.099	C11H19N3O6S	[M+H]+	S-(Methyl)glutathione	Amino acids and derivatives	Amino acids and derivatives	84086	100940	101710	43911	44081	52206
pme3174	Positive	323.052	C9H14N3O8P	[M+H]+	Cytidine 5'-monophosphate(Cytidylic acid)	Nucleotides and derivatives	Nucleotides and derivatives	15492	25554	16589	17628	16713	23567
pme3188	Negative	324.036	C9H13N2O9P	[M-H]-	Uridine 5'-monophosphate	Nucleotides and derivatives	Nucleotides and derivatives	20377	19241	25053	11834	18450	14702
Lmbp003825	Positive	324.085	C15H16O8	[M+H]+	Skimmin (7-Hydroxycoumarin-7-O-glucoside)	Lignans and Coumarins	Coumarins	48517000	42998000	41221000	23145000	31764000	40539000
pmp001221	Positive	324.136	C20H20O4	[M+H]+	Bavachin	Flavonoids	Dihydroflavone	3735	3156.4	2490.6	3185.6	3185.8	1815.9
mws0393	Positive	324.184	C20H24O2N2	[M+H]+	Quinine	Alkaloids	Alkaloids	17739	22182	16072	9	9	9
mws0983	Positive	325.298	C20H39NO2	[M+H]+	N-Oleoylethanolamine	Alkaloids	Alkaloids	10382	8975.7	9475	21072	20322	18166
Zmhn002301	Negative	326.1	C15H18O8	[M-H]-	p-Coumaric acid-4-O-glucoside	Phenolic acids	Phenolic acids	6360200	6241400	6603200	13489000	13251000	12870000
pmn001419	Negative	326.1	C15H18O8	[M-H]-	1-O-[(E)-p-Cumaroyl]-D-glucose	Phenolic acids	Phenolic acids	9962600	11037000	9781900	19108000	19895000	19081000
Lmqn000351	Negative	326.121	C12H22O10	[M-H]-	Rutinose	Others	Saccharides and Alcohols	28904	31291	37570	4411.4	10376	8159.7
Hmsn002272	Negative	328.116	C15H20O8	[M-H]-	Demethyl coniferin	Phenolic acids	Phenolic acids	819590	828010	929160	27925000	27775000	26225000
pmn001691	Negative	328.225	C18H32O5	[M-H]-	9,12,13-Trihydroxy-10,15-octadecadienoic acid	Lipids	Free fatty acids	134150	110940	104850	86894	89853	93543
mws0884	Negative	329.053	C10H12N5O6P	[M-H]-	Cyclic 3',5'-Adenylic acid	Nucleotides and derivatives	Nucleotides and derivatives	15562	15028	48087	94334	155490	67136
Zmlp005013	Positive	330.038	C16H10O8	[M+H]+	3,3'-O-Dimethylellagic Acid	Tannins	Tannin	6488.4	6544.2	4661.5	9	9	9
Lmcp005645	Positive	330.074	C17H14O7	[M+H]+	Quercetin-3,4'-Dimethyl Ether	Flavonoids	Flavonols	9	9	9	40327	43552	42258
Zmhn001883	Negative	330.095	C14H18O9	[M-H]-	Vanillic acid-4-O-glucoside	Phenolic acids	Phenolic acids	64145	55194	62923	9	9	9
Lmbn003970	Negative	330.241	C18H34O5	[M-H]-	9,12,13-TriHOME; 9(S),12(S),13(S)-Trihydroxy-10(E)-octadecenoic acid	Lipids	Free fatty acids	87440	74873	79111	47504	45909	51978
pmn001694	Negative	330.241	C18H34O5	[M-H]-	9,10,13-Trihydroxy-11-Octadecenoic Acid	Lipids	Free fatty acids	44816	41467	44313	24222	24555	30655
Lmbn004240	Negative	330.241	C18H34O5	[M-H]-	9,10-Dihydroxy-12,13-epoxyoctadecanoic acid	Lipids	Free fatty acids	2697.4	2331.7	2830.3	2237.4	2391.9	2913.7
pmp001284	Positive	330.277	C19H38O4	[M+H]+	Monopalmitin	Lipids	Glycerol ester	111470	110460	162830	109880	128880	125210
pme3184	Positive	331.068	C10H14N5O6P	[M+H]+	2'-Deoxyadenosine-5'-monophosphate	Nucleotides and derivatives	Nucleotides and derivatives	65427	76620	23531	67661	29340	31116
pmc0066	Positive	332.052	C10H13N4O7P	[M+H]+	2'-Deoxyinosine-5'-monophosphate	Nucleotides and derivatives	Nucleotides and derivatives	4902100	4674400	4218400	7347500	7367800	7303400
pmn001518	Negative	332.074	C13H16O10	[M-H]-	1-O-Galloyl-D-glucose	Tannins	Tannin	368290	349150	364200	2249600	2074000	2557200
Zmhn001703	Negative	332.074	C13H16O10	[M-H]-	5-O-Galloyl-D-hamamelose	Tannins	Tannin	9	9	9	452400	473240	552780
Lmfn000604	Negative	332.074	C13H16O10	[M-H]-	6-O-Galloyl-D-glucose	Tannins	Tannin	9	9	9	397750	555610	493640
Hmln000659	Negative	332.075	C13H16O10	[M-H]-	3-O-Galloyl-D-glucose	Tannins	Tannin	9	9	9	462240	523440	461760
mws0675	Positive	334.057	C11H15N2O8P	[M+H]+	β-Nicotinamide mononucleotide	Nucleotides and derivatives	Nucleotides and derivatives	32024	41463	26272	89615	78682	89632
Lmqn000432	Negative	334.067	C9H19O11P	[M-H]-	1-(sn-Glycero-3-phospho)-1D-myo-inositol	Others	Saccharides and Alcohols	428000	325270	413700	1237200	1363700	1304200
Hmln002806	Negative	336.085	C16H16O8	[M-H]-	5-O-Caffeoylshikimic acid	Phenolic acids	Phenolic acids	2462300	2497600	2970900	9634400	10063000	11473000
pmn001421	Negative	338.1	C16H18O8	[M-H]-	3-O-p-Coumaroylquinic acid	Phenolic acids	Phenolic acids	11518000	11633000	10470000	20610000	21682000	21335000
pmb3068	Negative	338.1	C16H18O8	[M-H]-	1-O-p-Coumaroylquinic acid	Phenolic acids	Phenolic acids	982840	1145600	1122200	9	9	9
pma6460	Negative	338.1	C16H18O8	[M-H]-	4-O-p-Coumaroylquinic acid	Phenolic acids	Phenolic acids	36851	41032	42603	72532	74864	71920
Cmhp005227	Positive	338.1	C16H18O8	[M+H]+	4,8-Dihydroxy Naphthol-1-O-glucoside	Quinones	Quinones	199810	166810	204380	25200	28092	18852
Lmhn012602	Negative	338.318	C22H42O2	[M-H]-	Docosenoic acid	Lipids	Free fatty acids	3825.8	3429.4	5161.7	2666.1	3562.6	2754.2
Zmyn000083	Negative	339.996	C6H14O12P2	[M-H]-	D-Glucose 1,6-bisphosphate	Others	Saccharides and Alcohols	10249	11301	14103	5783.1	6855.4	7975.7
mws1015	Negative	340.079	C15H16O9	[M-H]-	Esculin (6,7-DihydroxyCoumarin-6-glucoside)	Lignans and Coumarins	Coumarins	2535500	2691900	2613700	3569800	3663200	3229200
Xmgp006913	Positive	340.131	C20H20O5	[M+H]+	2,4,2',4'-tetrahydroxy-3'-prenylchalcone	Flavonoids	Chalcones	1024400	929000	1278000	2597000	2857600	2651200
pmn001420	Negative	342.095	C15H18O9	[M-H]-	1-O-[(E)-Caffeoyl]-D-glucose	Phenolic acids	Phenolic acids	2997800	2710300	3941400	6890500	6461000	7249800
Zmjn000425	Negative	342.116	C12H22O11	[M-H]-	D-Lactulose	Others	Saccharides and Alcohols	3229100	3513500	3246700	4131100	3282300	2783400
MA10039641	Negative	342.116	C12H22O11	[M-H]-	Lactobiose	Others	Saccharides and Alcohols	5156300	2763600	2833900	3912500	3786400	3213200
pme0519	Negative	342.116	C12H22O11	[M-H]-	D-Sucrose*	Others	Saccharides and Alcohols	1678200	2287600	2199300	3712500	3187400	3477000
Lmsn000381	Negative	342.116	C12H22O11	[M-H]-	D-Maltose*	Others	Saccharides and Alcohols	2476800	3381300	3209200	5121300	3787100	5198500
mws1080	Negative	342.116	C12H22O11	[M-H]-	Galactinol	Others	Saccharides and Alcohols	3606900	6804400	4797600	8038000	6652200	6810600
mws0264	Negative	342.116	C12H22O11	[M-H]-	D-Trehalose*	Others	Saccharides and Alcohols	2806500	3370100	2169000	3732100	3642100	3886300
mws5038	Negative	342.116	C12H22O11	[M-H]-	Isomaltulose*	Others	Saccharides and Alcohols	2815400	3221700	4042500	4723600	4319300	2501900
mws1333	Negative	342.116	C12H22O11	[M-H]-	Melibiose	Others	Saccharides and Alcohols	1082400	1560400	907340	1822300	1800100	1622300
mws0906	Negative	342.131	C16H22O8	[M-H]-	Coniferin	Phenolic acids	Phenolic acids	13071000	13120000	16322000	15622000	15782000	16783000
pmb2211	Positive	342.288	C19H38N2O3	[M+H]+	Cocamidopropyl betaine	Alkaloids	Alkaloids	58359	56771	56183	52459	52840	60022
pmp000786	Positive	344.09	C18H16O7	[M+H]+	Eupatorin (5,3'-Dihydroxy-6,7,4'-trimethoxyflavone)*	Flavonoids	Flavonoid	2015.5	1237.1	1447.6	4343.7	3082.5	5210.2
pmp000006	Positive	344.09	C18H16O7	[M+H]+	Eupatilin (5,7-Dihydroxy-3',4',6-Trimethoxyflavone)*	Flavonoids	Flavonoid	2459.7	1829.5	1964.5	3584.1	2668	4409.6
Lmmn000774	Negative	344.111	C15H20O9	[M-H]-	Dihydrocaffeoylglucose	Phenolic acids	Phenolic acids	122220	132050	157010	9	9	9
mws0609	Negative	345.047	C10H12N5O7P	[M-H]-	Guanosine 3',5'-cyclic monophosphate	Nucleotides and derivatives	Nucleotides and derivatives	9993.3	8438	28726	41233	67629	30421
pmb0801	Positive	345.106	C14H19NO9	[M+H]+	4-Pyridoxic acid-O-glucoside	Others	Vitamin	191960	217430	163700	647610	564420	684030
Lmdn001560	Negative	346.126	C15H22O9	[M-H]-	6-DeoxyCatalpol	Terpenoids	Terpene	88381	96688	85598	47591	54179	49970
pmb0981	Positive	347.063	C10H14N5O7P	[M+H]+	Adenosine 5'-monophosphate	Nucleotides and derivatives	Nucleotides and derivatives	1723800	1513700	1910800	841810	1035700	736590
mws4108	Positive	352.131	C21H20O5	[M+H]+	1-Methoxyphaseollin	Lignans and Coumarins	Coumarins	4590	4888.9	4406.5	2615.5	2276	2091.6
Lmhp011388	Positive	352.261	C21H36O4	[M+H]+	2-α-Linolenoyl-glycerol	Lipids	Glycerol ester	568120	542590	508390	535510	527350	541470
Lmhp011562	Positive	352.261	C21H36O4	[M+H]+	1-α-Linolenoyl-glycerol	Lipids	Glycerol ester	504020	517600	495220	568170	533240	561700
pme1816	Negative	354.095	C16H18O9	[M-H]-	Neochlorogenic acid (5-O-Caffeoylquinic acid)*	Phenolic acids	Phenolic acids	2183200	2442400	2452200	12595	19734	14872
mws0178	Negative	354.095	C16H18O9	[M-H]-	Chlorogenic acid (3-O-Caffeoylquinic acid)*	Phenolic acids	Phenolic acids	3936700	3198500	3821000	2067400	2082500	2118400
Lmhp012042	Positive	354.277	C21H38O4	[M+H]+	2-Linoleoylglycerol	Lipids	Glycerol ester	135920	114440	107760	136220	133230	128740
Lmhp112042	Positive	354.277	C21H38O4	[M+H]+	1-Linoleoylglycerol	Lipids	Glycerol ester	28259	25595	27216	37629	36871	37140
Zmhn002422	Negative	356.11	C16H20O9	[M-H]-	1-O-Feruloyl-D-Glucose	Phenolic acids	Phenolic acids	4140700	4320800	4257800	8022200	7795800	8244900
Zmhn002334	Negative	356.111	C16H20O9	[M-H]-	6-O-Feruloyl-D-glucose	Phenolic acids	Phenolic acids	2855100	3356900	3029400	5995200	5456900	5805300
Hmmn002544	Negative	356.111	C16H20O9	[M-H]-	Ferulic acid-4-O-glucoside	Phenolic acids	Phenolic acids	3620000	3652900	3741000	9	9	9
pmb0296	Positive	356.293	C21H40O4	[M+H]+	1-Oleoyl-Sn-Glycerol	Lipids	Glycerol ester	3382.8	3620.6	3955.2	9521.3	7559.1	6261.9
mws1526	Positive	358.126	C16H22O9	[M+H]+	Sweroside	Terpenoids	Sesquiterpenoids	45590	30862	38624	294610	394490	299160
Lmdn004267	Negative	358.142	C20H22O6	[M-H]-	Epipinoresinol*	Lignans and Coumarins	Lignans	204410	235350	271580	1007500	1199900	1076700
mws0097	Negative	358.142	C20H22O6	[M-H]-	Pinoresinol*	Lignans and Coumarins	Lignans	227480	226430	270590	984850	1168300	1046100
pme0085	Negative	360.084	C18H16O8	[M-H]-	Rosmarinic acid	Phenolic acids	Phenolic acids	33066	28106	27959	9	9	9
pmb0998	Positive	363.058	C10H14N5O8P	[M+H]+	Guanosine 5'-monophosphate	Nucleotides and derivatives	Nucleotides and derivatives	36782	32825	45216	17691	22248	15777
mws5040	Positive	364.078	C12H21O11Na	[M+H]+	Turanose	Others	Saccharides and Alcohols	4171300	4010100	3200000	3237900	3815700	4516300
Lmgp003270	Positive	368.074	C16H16O10	[M+H]+	Scopoletin-7-O-glucuronide	Lignans and Coumarins	Coumarins	2128700	2293600	2082400	968800	936460	1074400
mws0179	Negative	368.111	C17H20O9	[M-H]-	Chlorogenic acid methyl ester	Phenolic acids	Phenolic acids	1354800	1453400	1329400	1137200	1085100	1054200
Lmgn003073	Negative	368.111	C17H20O9	[2M-H]-	5-O-Feruloylquinic acid	Phenolic acids	Phenolic acids	3697.4	10463	8783.8	8739.6	8742.1	6562.1
pma3724	Positive	368.111	C17H20O9	[M+H]+	1-O-Feruloylquinic acid	Phenolic acids	Phenolic acids	2396600	2369300	2454200	1305800	1225800	1254700
pmb0752	Positive	368.111	C17H20O9	[M+H]+	3-O-Feruloylquinic acid	Phenolic acids	Phenolic acids	8947200	9157300	7355000	55843	48076	70979
pmb3317	Negative	372.106	C16H20O10	[M-H]-	Quinacyl syringic acid	Phenolic acids	Phenolic acids	35333	44792	47734	26697	22500	22832
mws0232	Positive	376.138	C17H20N4O6	[M+H]+	Riboflavin (Vitamin B2)	Others	Vitamin	533550	579840	557000	515330	546920	657220
pme3337	Positive	383.108	C14H17N5O8	[M+H]+	Succinyladenosine	Nucleotides and derivatives	Nucleotides and derivatives	679940	590400	677020	940350	879430	1070300
Zmhn002227	Negative	386.121	C17H22O10	[M-H]-	4-O-Glucosyl-sinapate	Phenolic acids	Phenolic acids	294500	227910	334150	53750	58846	68228
HJN003	Negative	386.122	C17H22O10	[M-H]-	1-O-Sinapoyl-D-glucose	Phenolic acids	Phenolic acids	133400	79859	136090	85308	78560	92949
Cmbp005948	Positive	400.116	C21H20O8	[M+H]+	1-O-p-Hydroxycinnamoyl-3-O-caffeoylglycerol	Lipids	Glycerol ester	19142	24019	26244	76070	70817	58422
pmb0681	Positive	402.095	C20H18O9	[M+H]+	Apigenin-8-C-Arabinoside	Flavonoids	Flavonoid	99781	107950	115400	218730	217780	195910
pmb0673	Positive	402.095	C20H18O9	[M+H]+	Apigenin-6-C-arabinoside	Flavonoids	Flavonoid carbonoside	100920	110040	114780	206700	201220	191620
pme3007	Negative	404.002	C9H14N2O12P2	[M-H]-	Uridine 5'-diphosphate	Nucleotides and derivatives	Nucleotides and derivatives	13353	12901	11839	8786.4	9991.1	6930.4
pmd0153	Negative	410.243	C19H39O7P	[M-H]-	LysoPA 16:0	Lipids	Glycerol ester	8388.8	8046.5	6371.5	11116	10618	10342
pmb0580	Positive	416.111	C21H20O9	[M+H]+	Chrysin-5-O-glucoside (Toringin)	Flavonoids	Flavonoid	73208	76166	80618	9	9	9
Cmbp005523	Positive	416.111	C21H20O9	[M+H]+	1,3-O-Dicaffeoylglycerol	Lipids	Glycerol ester	38181	26677	33095	9	9	9
Hmgp003664	Positive	416.111	C21H20O9	[M+H]+	Apigenin-6-C-rhamnoside	Flavonoids	Flavonoid	37957	36527	36094	155920	159420	159200
Lmyp005841	Positive	416.111	C21H20O9	[M+H]+	Chrysin-7-O-glucoside	Flavonoids	Flavonoid	21831	18272	18329	9	9	9
HJAP012	Positive	418.09	C20H18O10	[M+H]+	Luteolin-8-C-arabinoside	Flavonoids	Flavonoid carbonoside	31426	28502	24955	82912	100240	60860
pmn001637	Negative	418.09	C20H18O10	[M-H]-	Kaempferol-3-O-arabinoside (Juglanin)	Flavonoids	Flavonols	18582	23096	24791	9	9	9
pma6218	Positive	418.126	C21H22O9	[M+H]+	O-MethylNaringenin-8-C-arabinoside	Flavonoids	Flavonoid	23144	12618	25345	70429	66740	54989
Lmyp004617	Positive	418.127	C21H22O9	[M+H]+	Pinocembrin-7-O-glucoside (Pinocembroside)	Flavonoids	Flavonoid	70558	58572	66237	2196.9	2450.5	1912.1
mws2523	Negative	422.083	C12H23O14P	[M-H]-	Trehalose 6-phosphate	Others	Saccharides and Alcohols	67199	58466	67545	42829	49591	50195
pmb0864	Positive	425.254	C19H40NO7P	[M+H]+	LysoPE 14:0	Lipids	LPE	4633.4	3772	4213.9	15145	15624	11567
pme2117	Negative	427.029	C10H15N5O10P2	[M-H]-	Adenosine 5'-diphosphate	Nucleotides and derivatives	Nucleotides and derivatives	127110	115900	125130	51538	89014	92280
HJAP075	Positive	428.329	C28H44O3	[M+H]+	Ergosterol peroxide	Steroids	Steroid	163250	194920	151180	9	9	9
mws0072	Positive	432.106	C21H20O10	[M+H]+	Apigenin-5-O-glucoside	Flavonoids	Flavonoid	9	9	9	1719100	1764100	1740200
mws0919	Negative	432.106	C21H20O10	[M-H]-	Kaempferol-3-O-rhamnoside (Afzelin)(Kaempferin)	Flavonoids	Flavonols	4757.6	3930.6	4435.4	24676	11733	7151.6
pmb3006	Negative	432.106	C21H20O10	[M-H]-	Apigenin-7-O-glucoside(Cosmosiin)	Flavonoids	Flavonoid	4157000	4090600	4447300	8789900	8505400	7956900
pme0321	Negative	432.106	C21H20O10	[M-H]-	Kaempferol-7-O-rhamnoside	Flavonoids	Flavonols	2626.1	2891.6	5273.7	20362	10070	4855.3
Lmgp004731	Positive	432.106	C21H20O10	[M+H]+	Genistein-7-O-galactoside	Flavonoids	Isoflavones	6712900	7789100	7390500	14801000	15022000	15813000
Lmlp005572	Positive	432.106	C21H20O10	[M+H]+	Galangin-7-O-glucoside	Flavonoids	Flavonoid	4342500	4249200	4541600	7248500	7369000	7543900
mws0895	Negative	432.106	C21H20O10	[M-H]-	Genistein-7-O-Glucoside (Genistin)	Flavonoids	Isoflavones	126320	108800	109970	262190	221290	259010
pmp000413	Positive	432.106	C21H20O10	[M+H]+	Genistein-8-C-glucoside	Flavonoids	Isoflavones	304960	277250	271560	554320	461030	494980
pmp000117	Positive	432.142	C22H24O9	[M+H]+	3,5,6,7,8,3',4'-Heptamethoxyflavone	Flavonoids	Flavonols	17291	15484	21578	15398	14691	16440
pme1611	Negative	434.121	C21H22O10	[M-H]-	Isohemiphloin	Flavonoids	Flavonoid carbonoside	62026	93981	89506	1859400	1891900	1798600
Cmzn005251	Negative	434.121	C21H22O10	[M-H]-	6-O-Caffeoylarbutin	Phenolic acids	Phenolic acids	9	9	9	73564	53498	85636
HJN090	Negative	434.121	C21H22O10	[M-H]-	Butin-7-O-glucoside	Flavonoids	Flavonoid	169710	153170	188070	355100	350110	372030
HJN087	Negative	434.121	C21H22O10	[M-H]-	Naringenin-4'-O-glucoside	Flavonoids	Flavonoid	168810	172230	196390	345260	329160	354030
mws1179	Negative	434.121	C21H22O10	[M-H]-	Naringenin-7-O-glucoside (Prunin)	Flavonoids	Dihydroflavone	17637	19567	16082	9	9	9
HJN055	Negative	436.136	C21H24O10	[M-H]-	Dihydrocharcone-4'-O-glucoside	Flavonoids	Chalcones	15205	17232	10413	9	9	4933.9
mws2118	Negative	436.137	C21H24O10	[M-H]-	Phloretin-2'-O-glucoside (Phlorizin)	Flavonoids	Chalcones	9	9	9	36814	44134	40159
Lmhp008440	Positive	437.254	C20H40NO7P	[M+H]+	LysoPE 15:1	Lipids	LPE	3327.9	4224.5	3139.1	3369.9	3227.6	3834.3
Lmhp009187	Positive	439.27	C20H42NO7P	[M+H]+	LysoPE 15:0	Lipids	LPE	9775.8	9978.7	9847.4	12056	9519.5	9797.7
mws1397	Negative	442.09	C22H18O10	[M-H]-	Epicatechin gallate	Flavonoids	Flavanols	15048	9	9	60642	60770	46332
pme1014	Positive	444.303	C31H40O2	[M+H]+	Menatetrenone (Vitamin K2)	Others	Vitamin	35154	39567	33605	34722	37176	42250
pmp000573	Positive	446.121	C22H22O10	[M+H]+	Acacetin-7-O-galactoside	Flavonoids	Flavonoid	9739	12135	10680	9	9	9
Hmpp003270	Positive	448.101	C21H20O11	[M+H]+	Luteolin-4'-O-glucoside	Flavonoids	Flavonoid	3519900	3442200	3353100	810670	801700	729410
mws0913	Negative	448.101	C21H20O11	[M-H]-	Kaempferol-3-O-galactoside (Trifolin)	Flavonoids	Flavonols	109910	129770	108340	97632	108900	84648
mws1299	Positive	448.101	C21H20O11	[M+H]+	Luteolin-8-C-glucoside (Orientin)	Flavonoids	Flavonoid carbonoside	591610	563580	617980	3478900	3504800	3533800
pme2459	Positive	448.101	C21H20O11	[M+H]+	Luteolin-7-O-glucoside (Cynaroside)	Flavonoids	Flavonoid	419530	527340	474400	2964400	2856100	2764100
Lmlp003531	Positive	448.101	C21H20O11	[M+H]+	Luteolin-3'-O-glucoside	Flavonoids	Flavonoid	3312900	4097500	3315600	867630	820410	728260
mws0089	Negative	448.101	C21H20O11	[M-H]-	Kaempferol-7-O-glucoside*	Flavonoids	Flavonols	11377000	12071000	10591000	1752500	1683200	1652700
mws1608	Negative	448.101	C21H20O11	[M-H]-	Luteolin-6-C-glucoside (Isoorientin)	Flavonoids	Flavonoid carbonoside	2614900	3365100	2917900	29128000	28588000	30192000
mws2209	Positive	448.101	C21H20O11	[M+H]+	Kaempferol-3-O-glucoside (Astragalin)*	Flavonoids	Flavonols	9	9	9	222580	205340	187010
mws0045	Positive	448.101	C21H20O11	[M+H]+	Quercetin-3-O-rhamnoside(Quercitrin)	Flavonoids	Flavonols	4485.9	6166.6	9	7749.9	10553	4515.9
Xmyp005654	Positive	448.101	C21H20O11	[M+H]+	Kaempferol-4'-O-glucoside	Flavonoids	Flavonoid	3014800	3616500	3719400	990960	850940	734730
Lmyn006922	Negative	448.137	C22H24O10	[M-H]-	Sakuranin	Flavonoids	Flavonoid	11965	20227	10240	37185	47047	45627
Lmtn002796	Negative	450.116	C21H22O11	[M-H]-	Aromadendrin-7-O-glucoside	Flavonoids	Flavonoid	358210	538470	799960	24051000	23857000	24192000
HJN086	Negative	450.116	C21H22O11	[M-H]-	Eriodictyol-3'-O-glucoside	Flavonoids	Dihydroflavone	287980	320190	343010	74525	59322	59835
Lmmn004625	Negative	450.116	C21H22O11	[M-H]-	Dihydrokaempferol-7-O-glucoside	Flavonoids	Flavonols	320680	296860	291570	9	9	9
Lmlp005236	Positive	450.116	C21H22O11	[M+H]+	Dihydrokaempferol-3-O-glucoside	Flavonoids	Dihydroflavonol	53102	50930	44802	58248	55866	53766
mws0057	Positive	450.116	C21H22O11	[M+H]+	Eriodictyol-7-O-glucoside	Flavonoids	Dihydroflavone	13320	23587	23902	113530	86198	91451
Lmhp009034	Positive	451.27	C21H42NO7P	[M+H]+	LysoPE 16:1	Lipids	LPE	6980.1	3947.3	5983.7	9	9	9
HJN093	Negative	452.095	C20H20O12	[M-H]-	2-O-Salicyl-6-O-Galloyl-D-Glucose	Phenolic acids	Phenolic acids	9	9	9	53973	43759	54025
HJN041	Negative	452.131	C21H24O11	[M-H]-	Epicatechin glucoside	Flavonoids	Flavanols	55945	46975	48033	49135	55167	57906
pmb0876	Positive	453.286	C21H44NO7P	[M+H]+	LysoPE 16:0	Lipids	LPE	1041300	1217300	1149400	2080200	2539700	2665900
pmb0478	Positive	454.148	C21H26O11	[M+H]+	Coumarin O-rutinoside	Lignans and Coumarins	Coumarins	8640.6	8066.2	4989.9	9	9	9
Lmzn006795	Negative	454.345	C30H46O3	[M-H]-	Ursonic acid	Terpenoids	Triterpene	10170	8185.7	10375	8876.7	48960	10535
Hmbn004734	Negative	456.325	C29H44O4	[M-H]-	30-Norhederagenin	Steroids	Steroidal saponins	5452.6	5983.8	4713.6	4013.8	5147.2	5529.5
HJN110	Negative	456.36	C30H48O3	[M-H]-	Betulinic acid	Terpenoids	Triterpene	3896.2	4435.2	7893.2	2889	5742.6	117390
mws4053	Negative	456.36	C30H48O3	[M-H]-	Ursolic acid	Terpenoids	Triterpene	5720.6	3846.3	8793.9	9	5554.1	132850
Lmmn009170	Negative	456.36	C30H48O3	[M-H]-	Mangiferolic acid	Terpenoids	Triterpene	5175.2	6083.6	11321	4335.3	4376.2	142660
Lmmn008971	Negative	456.36	C30H48O3	[M-H]-	Isomangiferolic acid	Terpenoids	Triterpene	5829.5	5284.1	10357	9	3972.5	135460
pmn001700	Negative	456.36	C30H48O3	[M-H]-	24,30-Dihydroxy-12(13)-enolupinol	Terpenoids	Triterpene	9	9	10815	9	9	86830
pmb0464	Positive	457.143	C16H27NO14	[M+H]+	L-Aspartic acid-O-diglucoside	Amino acids and derivatives	Amino acids and derivatives	872710	877320	696430	649990	706410	1391800
mad2085	Negative	458.085	C22H18O11	[M-H]-	Caffeoyl-p-coumaroyltartaric acid	Phenolic acids	Phenolic acids	9	9	9	562170	570730	536070
mws2220	Negative	458.085	C22H18O11	[M-H]-	Gallocatechin 3-O-gallate	Flavonoids	Flavanols	7545.5	7026.2	5449.7	68892	95072	78852
Lmhn002683	Negative	458.085	C22H18O11	[M-H]-	p-Coumaroylcaffeoyltartaric acid	Phenolic acids	Phenolic acids	4120200	2936300	3832400	948580	1282500	1311800
Lmzn005900	Negative	458.34	C29H46O4	[M-H]-	Platanic acid	Terpenoids	Triterpene	80994	68988	54642	61948	44760	47769
Zmjp013616	Positive	458.376	C30H50O3	[M+H]+	12,13-Dihydroursolic acid	Terpenoids	Triterpene	20625	18359	15028	12611	25604	25367
pmp000577	Positive	460.116	C26H20O8	[M+H]+	Acacetin-7-O-glucuronide	Flavonoids	Flavonoid	50735	57746	36911	9	9	5847.8
Lmhn002321	Negative	462.08	C21H18O12	[M-H]-	Vnilloylcaffeoyltartaric acid	Phenolic acids	Phenolic acids	34134	36969	29964	9	9	9
Lmmp002795	Positive	462.115	C22H22O11	[M+H]+	Pratensein-7-O-glucoside	Flavonoids	Flavonoid	77233	99418	67586	42212	47923	48660
HJAP011	Positive	462.116	C22H22O11	[M+H]+	Chrysoeriol-8-C-glucoside (Scoparin)*	Flavonoids	Flavonoid	3741.2	22970	18177	77223	91471	107450
pmp000579	Positive	462.116	C22H22O11	[M+H]+	Diosmetin-7-O-galactoside*	Flavonoids	Flavonoid	97330	98948	110420	137730	122340	137740
pmp000120	Positive	462.116	C22H22O11	[M+H]+	Diosmetin-6-C-glucoside	Flavonoids	Flavonoid	7795.2	8408.9	6960.1	67273	54999	54724
Lmdp003286	Positive	464.095	C21H20O12	[M+H]+	Isohyperoside	Flavonoids	Flavonols	9	9	9	707500	735760	954740
pmp001309	Positive	464.095	C21H20O12	[M+H]+	6-Hydroxykaempferol-7-O-glucoside	Flavonoids	Flavonols	9	9	9	572180	679600	684830
mws0091	Negative	464.095	C21H20O12	[M-H]-	Quercetin-3-O-glucoside (Isoquercitrin)*	Flavonoids	Flavonols	541400	448390	605780	878830	915170	823930
mws1329	Negative	464.095	C21H20O12	[M-H]-	Quercetin-7-O-glucoside*	Flavonoids	Flavonols	204060	218700	299520	374100	456600	434190
Lmzp002365	Positive	464.131	C22H24O11	[M+H]+	Hesperetin-7-O-glucoside	Flavonoids	Flavonoid	1164100	950880	1338600	2123200	1771000	2217300
pme1598	Negative	464.132	C22H24O11	[M-H]-	Hesperetin-5-O-glucoside	Flavonoids	Dihydroflavonol	368240	312870	455030	610540	601350	772220
Lmhp009769	Positive	465.286	C22H44NO7P	[M+H]+	LysoPE 17:1	Lipids	LPE	2842	2641.2	3548.2	1918.7	1922.3	9
Xmsn002700	Negative	466.111	C21H22O12	[M-H]-	Taxifolin-3'-O-glucoside	Flavonoids	Flavonoid	18219	20718	9	62935	55930	63230
pmd0130	Positive	467.301	C22H46NO7P	[M+H]+	LysoPC 14:0	Lipids	LPC	3048.7	5263.9	4955.2	5456.8	6906.4	7417.2
pmp000441	Positive	470.34	C30H46O4	[M+H]+	11-Keto-ursolic acid	Terpenoids	Triterpene	33718	40422	36046	34894	28381	33125
Zmhn002508	Negative	472.158	C21H28O12	[M-H]-	4-p-Cumaroyl-rhamnosyl-(1→6)-D-glucose	Phenolic acids	Phenolic acids	25367	18001	36361	87760	112470	79586
Lmzn006169	Negative	472.355	C30H48O4	[M-H]-	Pomolic acid	Terpenoids	Triterpene	22262	14225	27169	17754	12383	25391
pmn001706	Negative	472.355	C30H48O4	[M-H]-	2-Hydroxyoleanolic acid	Terpenoids	Triterpene	9864.2	15013	20288	9	9	35050
pmn001705	Negative	472.355	C30H48O4	[M-H]-	3,24-Dihydroxy-17,21-semiacetal-12(13)oleanolic fruit	Terpenoids	Triterpene	6124.4	19760	22071	11094	8376.2	38536
Zmpn008194	Negative	472.355	C30H48O4	[M-H]-	Corosolic acid	Terpenoids	Triterpene	9754.4	10183	28920	4873.3	9616.8	43088
Lmzn006284	Negative	472.355	C30H48O4	[M-H]-	2α-Hydroxyursolic acid	Terpenoids	Triterpene	25056	16466	70608	9	41091	122150
pmb1912	Positive	473.166	C20H23N7O7	[M+H]+	10-Formyltetrahydrofuran	Alkaloids	Alkaloids	1428200	1656600	1663600	2237900	2542000	2020900
Lmhp008233	Positive	473.254	C23H40NO7P	[M+H]+	LysoPE 18:4	Lipids	LPE	2060.9	2062.4	2060.6	2724.5	3204.1	3144.1
pmp000581	Positive	474.116	C23H22O11	[M+H]+	Apigenin-7-O-(6''-acetyl)glucoside	Flavonoids	Flavonoid	12969	10180	12755	8509.4	14203	9518.7
Lmhp008801	Positive	475.27	C23H42NO7P	[M+H]+	LysoPE 18:3	Lipids	LPE	85507	94664	91387	180140	200310	202850
Lmhp008589	Positive	475.27	C23H42NO7P	[M+H]+	LysoPE 18:3(2n isomer)	Lipids	LPE	79283	102290	104460	327010	315290	338790
pmp000583	Positive	476.095	C22H20O12	[M+H]+	Diosmetin-7-O-glucuronide	Flavonoids	Flavonoid	9	9	9	31826	31242	32346
pmb0874	Positive	477.286	C23H44NO7P	[M+H]+	LysoPE 18:2(2n isomer)	Lipids	LPE	307160	337080	371410	1479900	1508200	1644300
pmb0881	Positive	477.286	C23H44NO7P	[M+H]+	LysoPE 18:2	Lipids	LPE	312800	307090	305940	706690	746600	768590
Lmjp002906	Positive	478.111	C22H22O12	[M+H]+	Rhamnetin-3-O-Glucoside	Flavonoids	Flavonols	9	9	9	38858	16095	37347
Hmcp002207	Positive	478.111	C22H22O12	[M+H]+	Isorhamnetin-7-O-glucoside (Brassicin)*	Flavonoids	Flavonols	156410	184420	162140	79858	75764	76387
Lmjp003044	Positive	478.111	C22H22O12	[M+H]+	Isorhamnetin-3-O-Glucoside*	Flavonoids	Flavonols	169140	170160	208170	83724	92388	66546
Zmhn002764	Negative	478.111	C22H22O12	[M-H]-	4-O-(6'-O-Glucosylcaffeoyl)-3,4-dihydroxybenzoic acid	Phenolic acids	Phenolic acids	1299300	1316100	1377600	10017000	10146000	10630000
Lmnn002886	Negative	478.148	C23H26O11	[M-H]-	1'-O-(3,4-Dihydroxyphenethyl)-O-caffeoyl-glucoside	Phenolic acids	Phenolic acids	1959300	2504900	2402300	19058000	16353000	17111000
mws0289	Positive	479.301	C23H46NO7P	[M+H]+	LysoPE 18:1	Lipids	LPE	133640	156510	132980	164400	181710	187500
pmb2260	Positive	479.301	C23H46NO7P	[M+H]+	LysoPC 15:1	Lipids	LPC	7755.6	8935.6	7737.9	5810.6	7564.2	8833.7
Lmpp003465	Positive	480.09	C21H20O13	[M-H]-	Myricetin-3-O-glucoside	Flavonoids	Flavonols	9	9	9	33366	30994	13877
pmb2319	Positive	481.317	C23H48NO7P	[M+H]+	LysoPC 15:0	Lipids	LPC	60876	59650	60824	58325	64984	61955
pmb0883	Positive	481.317	C23H48NO7P	[M+H]+	LysoPE 18:0	Lipids	LPE	12030	14212	15088	15871	19996	21186
HJN104	Negative	482.105	C21H22O13	[M-H]-	Dihydromyricetin-3-O-glucoside	Flavonoids	Dihydroflavonol	12960	9764.1	13864	10080	11375	14128
pmb3072	Negative	482.142	C22H26O12	[M-H]-	3-O-p-Coumaroylshikimic acid-O-glucoside	Phenolic acids	Phenolic acids	11292	13688	11806	8516.5	10739	11315
Hmyn007081	Negative	482.262	C22H43O9P	[M-H]-	LysoPG 16:1	Lipids	Glycerol ester	2213.8	3499.5	2703.6	2972.5	2980.3	2959.7
Hmyn007168	Negative	484.278	C22H45O9P	[M-H]-	LysoPG 16:0	Lipids	Glycerol ester	14143	19215	16382	68473	69320	66842
pmp000444	Positive	486.335	C30H46O5	[M+H]+	27,28-Dicarboxyl ursolic acid	Terpenoids	Triterpene	5451.5	7217.9	7113.9	9	9	9
Lmmn000214	Negative	488.174	C18H32O15	[M-H]-	Solatriose	Others	Saccharides and Alcohols	7401.2	9	7789.9	9749.7	18150	9
pmn001591	Negative	488.35	C30H48O5	[M-H]-	Rutundic acid	Terpenoids	Triterpene	1325.8	2232.6	6954.9	1855.4	1785.1	9603.9
HJAP112	Positive	490.111	C23H22O12	[M+H]+	Quercetin-3-O-(2''-acetyl)rhamnoside	Flavonoids	Flavonols	9	9	9	5868	7216	6402.1
Lmmn003398	Negative	490.111	C23H22O12	[M-H]-	Kaempferol-3-O-(6''-acetyl)glucoside	Flavonoids	Flavonols	621210	492350	540410	218120	277260	314930
Lmmp003903	Positive	490.111	C23H22O12	[M+H]+	Kaempferol-3-O-(2''-acetyl)glucoside	Flavonoids	Flavonols	227890	233590	227160	74638	83028	56938
pma1303	Positive	491.301	C24H46NO7P	[M+H]+	LysoPC 16:2	Lipids	LPC	9293.9	7563.1	8179.2	5453.2	8068.5	5836.8
pmb3042	Negative	492.127	C23H24O12	[M-H]-	Tricin-5-O-Glucoside	Flavonoids	Flavonoid	92749	85220	144090	3959200	4587200	4693500
pmp001270	Positive	493.317	C24H48NO7P	[M+H]+	LysoPC 16:1	Lipids	LPC	73572	99444	85367	92503	105970	92955
Lmtn002997	Negative	494.106	C22H22O13	[M-H]-	Mearnsetin-3-O-glucoside	Flavonoids	Flavonoid	2801700	2236100	2951700	541500	522150	607090
pmb0855	Positive	495.332	C24H50NO7P	[M+H]+	LysoPC 16:0	Lipids	LPC	9366400	10236000	10034000	12987000	15006000	14470000
pmd0132	Positive	495.332	C24H50NO7P	[M+H]+	LysoPC 16:0(2n isomer)	Lipids	LPC	222410	266270	257300	375680	438760	394440
Lmgp003989	Positive	498.116	C25H22O11	[M+H]+	Dicaffeoylshikimic acid	Phenolic acids	Phenolic acids	417460	335780	610440	1330900	1208600	1550700
Lmhp008688	Positive	499.27	C25H42NO7P	[M+H]+	LysoPE 20:5	Lipids	LPE	18867	26064	25412	291580	289520	307120
pmb3064	Negative	500.153	C22H28O13	[M-H]-	3-O-p-Coumaroylquinic acid-O-glucoside	Phenolic acids	Phenolic acids	204930	239420	220370	9	9	9
pmb3061	Negative	500.153	C22H28O13	[M-H]-	5-O-p-Coumaroylquinic acid O-glucoside	Phenolic acids	Phenolic acids	347830	353630	409800	9	9	9
Lmhp009497	Positive	501.286	C25H44NO7P	[M+H]+	LysoPE 20:4	Lipids	LPE	783430	785320	735250	941280	975130	1053300
Lmhp010040	Positive	503.301	C25H46NO7P	[M+H]+	LysoPE 20:3	Lipids	LPE	9703.2	10408	6791.3	12323	13916	19214
pmb3000	Negative	504.127	C24H24O12	[M-H]-	Chrysoeriol-7-O-(6''-acetyl)glucoside	Flavonoids	Flavonoid	113750	163650	186790	36888	29817	29836
pme0500	Negative	504.169	C18H32O16	[M-H]-	D-Melezitose	Others	Saccharides and Alcohols	282060	373370	642280	9	9	9
mws1589	Negative	504.169	C18H32O16	[M-H]-	D-Panose*	Others	Saccharides and Alcohols	97313	106160	121740	10555	11915	9
pme2125	Negative	504.169	C18H32O16	[M-H]-	Raffinose*	Others	Saccharides and Alcohols	207240	379880	229900	20832	30987	39763
Lmhp010757	Positive	505.317	C25H48NO7P	[M+H]+	LysoPE 20:2	Lipids	LPE	13213	14618	12478	28962	37469	36061
Lmhp008718	Positive	505.317	C25H48NO7P	[M+H]+	LysoPC 17:2	Lipids	LPC	58828	66706	65897	52808	52404	58837
Hmln002199	Negative	506.107	C23H22O13	[M-H]-	Quercetin-3-O-(6''-acetyl)galactoside	Flavonoids	Flavonols	41359	37465	34657	39697	36496	40899
Lmhp009590	Positive	507.332	C25H50NO7P	[M+H]+	LysoPC 17:1	Lipids	LPC	56440	58468	69404	33820	37385	41087
pmb0565	Positive	508.122	C23H24O13	[M+H]+	Syringetin-3-O-glucoside	Flavonoids	Flavonoid	35289	40573	33145	257280	162880	204530
pmb2406	Positive	509.348	C25H52NO7P	[M+H]+	LysoPC 17:0	Lipids	LPC	3876.6	5257.2	3135.2	3496.2	4034	2903.8
pmb3055	Negative	514.132	C22H26O14	[M-H]-	p-Coumaroylquinic acid-4'-O-glucuronide	Phenolic acids	Phenolic acids	9	12579	9	43409	67722	70450
Lmhp009773	Positive	514.314	C27H46O9	[M+H]+	1-α-Linolenoyl-glycerol-3-O-glucoside	Lipids	Glycerol ester	47334	55831	41618	57830	57036	54968
Lmhp009526	Positive	514.314	C27H46O9	[M+H]+	2-α-Linolenoyl-glycerol-1-O-glucoside	Lipids	Glycerol ester	3380.2	4931.9	8605.9	84883	47503	79828
Hmqp006235	Positive	515.297	C26H46NO7P	[M+H]+	LysoPC 18:4	Lipids	LPC	62793	66460	63477	55522	60132	59740
pmn001382	Negative	516.127	C25H24O12	[M-H]-	Isochlorogenic acid A	Phenolic acids	Phenolic acids	346770	273670	298210	113800	149370	110980
pmn001384	Negative	516.127	C25H24O12	[M-H]-	Isochlorogenic acid C*	Phenolic acids	Phenolic acids	365250	302030	407940	129680	122200	118940
Li512115	Negative	516.127	C25H24O12	[M-H]-	Isochlorogenic acid B*	Phenolic acids	Phenolic acids	308820	277010	381740	136560	151730	124370
mws1584	Negative	516.127	C25H24O12	[M-H]-	1,3-O-Dicaffeoylquinic Acid (Cynarin)	Phenolic acids	Phenolic acids	33288	30801	37212	13526	11624	22504
Zmhn000785	Negative	516.169	C19H32O16	[M-H]-	Di-O-Glucosylquinic acid	Phenolic acids	Phenolic acids	254720	578960	404640	447310	442610	471010
pmb0854	Positive	517.317	C26H48NO7P	[M+H]+	LysoPC 18:3	Lipids	LPC	548320	679510	586980	1308200	1296900	1369700
pmb0865	Positive	517.317	C26H48NO7P	[M+H]+	LysoPC 18:3(2n isomer)	Lipids	LPC	2136200	2323900	3069100	6058000	6229300	6417000
pmp000194	Positive	518.106	C24H22O13	[M+H]+	6''-O-Malonylgenistin	Flavonoids	Isoflavones	276730	287460	305240	431320	446220	431370
pmp000585	Positive	518.106	C24H22O13	[M+H]+	Apigenin-7-O-(6''-malonyl)glucoside	Flavonoids	Flavonoid	6090.4	5017.9	7648.3	9607.8	13076	12710
Zmdp004112	Positive	518.106	C24H22O13	[M+H]+	Genistein-7-O-(6''-malonyl)glucoside	Flavonoids	Isoflavones	10274	9	9	123550	137360	150030
Hmbn002692	Negative	518.164	C22H30O14	[M-H]-	6'-O-Feruloyl-D-sucrose	Phenolic acids	Phenolic acids	37697	46174	32626	9	9	9
pmp001273	Positive	519.332	C26H50NO7P	[M+H]+	LysoPC 18:2	Lipids	LPC	4038200	4299800	4366300	4775900	4791600	4943700
pmp001251	Positive	519.332	C26H50NO7P	[M+H]+	LysoPC 18:2(2n isomer)	Lipids	LPC	7559400	8080700	9719100	22579000	23861000	24492000
pmn001644	Negative	520.085	C23H20O14	[M-H]-	Quercetin-3-O-(2''-acetyl)glucuronide	Flavonoids	Flavonols	9	9	9	6191.6	3349.8	4751.8
Li512111	Negative	520.122	C24H24O13	[M-H]-	Isorhamnetin-3-O-(6''-acetylglucoside)	Flavonoids	Flavonols	9	9	9	41398	51865	43684
pma0791	Positive	520.122	C24H24O13	[M+H]+	Naringenin-7-O-(6''-malonyl)glucoside	Flavonoids	Flavanols	57498	70362	76160	1813100	1775400	2026800
Cmsp003083	Positive	520.194	C26H32O11	[M+H]+	Dehydrodiconiferyl alcohol-4-O-glucoside	Others	Others	37348	41410	45791	9	9	9
pmn001378	Negative	520.194	C26H32O11	[M-H]-	Pinoresinol-4-O-glucoside	Lignans and Coumarins	Lignans	248360	279650	291660	411090	398330	373560
pmp001281	Positive	521.348	C26H52NO7P	[M+H]+	LysoPC 18:1	Lipids	LPC	426860	402910	423690	255510	320040	286240
Lmhp010190	Positive	521.348	C26H52NO7P	[M+H]+	LysoPC 18:1(2n isomer)	Lipids	LPC	832640	780400	979280	1138100	1211500	1259800
pmn001710	Negative	522.137	C24H26O13	[M-H]-	Rosmarinic acid-3'-O-glucoside	Phenolic acids	Phenolic acids	864310	779870	820060	75090	81738	72857
Cmsp005051	Positive	522.21	C26H34O11	[M+H]+	Isolariciresinol-9-O-glucoside	Lignans and Coumarins	Lignans	98214	108900	109350	36617	50972	27875
HJN083	Negative	522.211	C26H34O11	[M-H]-	Lariciresinol-4'-O-glucoside	Lignans and Coumarins	Lignans	798480	875710	862800	228770	300050	259730
mws0126	Positive	523.364	C26H54NO7P	[M+H]+	LysoPC 18:0	Lipids	LPC	254470	302880	314400	205740	239630	252040
Lmtn003096	Negative	524.226	C26H36O11	[M-H]-	Secoisolariciresinol 4-O-glucoside	Lignans and Coumarins	Lignans	174090	176730	235810	28718	17684	19026
Lmjp003822	Positive	530.142	C26H26O12	[M+H]+	3,5-O-Dicaffeoylquinic Acid Methyl Ester*	Phenolic acids	Phenolic acids	61143	54757	86301	944710	1017800	1065300
Lmjp003731	Positive	530.142	C26H26O12	[M+H]+	3,4-O-Dicaffeoylquinic Acid Methyl Ester*	Phenolic acids	Phenolic acids	55637	40115	89589	696170	783550	632260
Lmhp007840	Positive	533.348	C27H52NO7P	[M+H]+	LysoPC 19:2	Lipids	LPC	18085	18117	21515	45286	44289	39903
Lmmp003817	Positive	534.101	C24H22O14	[M+H]+	Kaempferol-3-O-(6''-malonyl)glucoside*	Flavonoids	Flavonols	2470400	2164100	2601900	1477700	1652700	1723400
pmp000587	Positive	534.101	C24H22O14	[M+H]+	Luteolin-7-O-(6''-malonyl)glucoside	Flavonoids	Flavonoid	4456.2	3098.3	3430.2	16007	13774	15533
Lmdp004892	Positive	534.101	C24H22O14	[M+H]+	Kaempferol-3-O-(6''-malonyl)galactoside*	Flavonoids	Flavonols	37932	28195	38891	58783	86526	64890
Lmtp002822	Positive	534.137	C25H26O13	[M+H]+	Apigenin-6-C-arabinoside-8-C-xyloside*	Flavonoids	Flavonoid carbonoside	168240	168640	151440	686530	704540	836810
pmp001110	Positive	534.137	C25H26O13	[M+H]+	Apigenin-6-C-xyloside-8-C-arabinoside*	Flavonoids	Flavonoid carbonoside	67878	67020	64784	290890	403570	429410
Lmtp002942	Positive	534.137	C25H26O13	[M+H]+	Apigenin-6,8-di-C-arabinoside*	Flavonoids	Flavonoid carbonoside	131600	121030	175610	726000	697750	874530
Lmhp010908	Positive	535.364	C27H54NO7P	[M+H]+	LysoPC 19:1	Lipids	LPC	8837.5	9428.6	10084	4965.8	6012.5	3562.8
pmb0686	Positive	536.117	C24H24O14	[M+H]+	Eriodictyol-7-O-(6''-malonyl)glucoside	Flavonoids	Dihydroflavone	56357	47902	60050	38030	29977	33387
Lmhp008742	Positive	541.317	C28H48NO7P	[M+H]+	LysoPC 20:5	Lipids	LPC	261860	293060	279950	3333300	3410700	3327400
pmc0960	Positive	543.332	C28H50NO7P	[M+H]+	LysoPC 20:4	Lipids	LPC	8626200	9440800	9146100	17675000	18407000	18929000
Lmhp009890	Positive	545.348	C28H52NO7P	[M+H]+	LysoPC 20:3	Lipids	LPC	734570	794170	785430	1665700	1840200	1755300
pmd0147	Positive	547.364	C28H54NO7P	[M+H]+	LysoPC 20:2	Lipids	LPC	74769	89073	86626	82740	87761	89829
Zmhp006502	Positive	548.117	C25H24O14	[M+H]+	Kaempferide-3-O-(6''-malonyl)glucoside	Flavonoids	Flavonoid	2283.2	9	1632.7	33787	43443	41650
Lmhp011549	Positive	549.379	C28H56NO7P	[M+H]+	LysoPC 20:1	Lipids	LPC	9346.8	9127.1	10920	4924.7	6938.9	5798.2
pmp000589	Positive	550.096	C24H22O15	[M+H]+	Quercetin-7-O-(6''-malonyl)glucoside	Flavonoids	Flavonols	81151	84141	75166	57234	77075	73638
pmb2979	Negative	550.132	C25H26O14	[M-H]-	Hesperetin-7-O-(6''-malonyl)glucoside	Flavonoids	Dihydroflavonol	69689	64294	72151	93887	113380	92274
Rfmb25702	Negative	562.205	C28H34O12	[M-H]-	Pinoresinol-4-O-(6''-acetyl)glucoside	Lignans and Coumarins	Lignans	26862	44273	31779	541890	504970	521020
HJAP064	Positive	564.088	C25H24O15	[M+H]+	Isorhamnetin-3-O-(6''-malonylglucoside)	Flavonoids	Flavonoid	17673	12055	18565	17283	10846	18983
Zmhp005139	Positive	564.112	C25H24O15	[M+H]+	Tamarixetin-3-O-(6''-malonyl)glucoside	Flavonoids	Flavonoid	20522	18708	15483	10808	18553	11163
mws1292	Positive	564.123	C26H28O14	[M+H]+	Isoschaftoside	Flavonoids	Flavonoid carbonoside	37416	9	24755	9	9	9
Lmtp002642	Positive	564.148	C26H28O14	[M+H]+	Apigenin-8-C-(2''-glucosyl)arabinoside	Flavonoids	Flavonoid carbonoside	14394	9	17581	9	9	9
Lmtp002474	Positive	564.148	C26H28O14	[M+H]+	Apigenin-6-C-(2''-glucosyl)arabinoside	Flavonoids	Flavonoid carbonoside	53223	9	39986	9	9	9
pmb2922	Negative	566.055	C15H24N2O17P2	[M-H]-	Uridine 5'-diphospho-D-glucose	Nucleotides and derivatives	Nucleotides and derivatives	1252400	1207600	966090	802740	1125800	1995800
Lmhp010099	Positive	569.348	C30H52NO7P	[M+H]+	LysoPC 22:5	Lipids	LPC	3626.6	4551.2	4668.1	79351	80835	85973
Lmhp010394	Positive	571.364	C30H54NO7P	[M+H]+	LysoPC 22:4	Lipids	LPC	46389	42262	44468	187220	203500	201460
pmp000237	Positive	578.127	C26H26O15	[M+H]+	Apigenin-6-C-(2''-glucuronyl)xyloside	Flavonoids	Flavonoid carbonoside	36468	9	20747	9	9	9
pme0434	Negative	578.142	C30H26O12	[M-H]-	Procyanidin B2	Tannins	Proanthocyanidins	9	9	9	5718700	6177400	6231000
pmb0566	Positive	580.143	C26H28O15	[M+H]+	Luteolin-7-O-glucoside-5-O-arabinoside	Flavonoids	Flavonoid	9938	11738	8418.8	9	9	3815.9
pmp000275	Positive	580.158	C30H28O12	[M+H]+	Gambiriin A1	Tannins	Tannin	9	9	9	59897	81717	96830
Lmqn001932	Negative	580.216	C28H36O13	[M-H]-	Syringaresinol-4'-O-glucoside	Lignans and Coumarins	Lignans	542620	561030	658270	122610	130790	121260
pmp000239	Positive	594.122	C26H26O16	[M+H]+	Luteolin-6-C-(5''-glucuronyl)xyloside	Flavonoids	Flavonoid	46628	63836	46279	38293	32836	54032
mws1290	Negative	594.137	C30H26O13	[M-H]-	Kaempferol-3-O-(6''-p-Coumaroyl)glucoside (Tiliroside)	Flavonoids	Flavonols	55019	34935	53488	11441	9	9
Lmyp004889	Positive	594.137	C30H26O13	[M+H]+	Kaempferol-3-O-(2''-p-Coumaroyl)glucoside	Flavonoids	Flavonoid	9	9	9	11070	10988	11189
Hmjn004446	Negative	594.137	C30H26O13	[M-H]-	Luteolin-7-O-(6''-caffeoyl)rhamnoside	Flavonoids	Flavonoid	16589	13741	17414	9	9	9
Lmsp004670	Positive	594.158	C27H30O15	[M+H]+	Kaempferol-3-O-glucoside-7-O-rhamnoside	Flavonoids	Flavonols	228960	174560	177510	31809000	33547000	33472000
pmp001106	Positive	594.158	C27H30O15	[M+H]+	Vitexin-2''-O-glucoside	Flavonoids	Flavonoid carbonoside	389100	421180	464710	321610	327710	339900
mws1073	Positive	594.158	C27H30O15	[M+H]+	Apigenin-6,8-di-C-glucoside (Vicenin-2)	Flavonoids	Flavonoid	1458000	1567800	1239100	1298000	1210700	1307600
Zmjp003291	Positive	594.158	C27H30O15	[M+H]+	Vitexin-2&quot;-O-galactoside	Flavonoids	Flavonoid	18078	31538	22919	69932	70372	95337
Lmsn002815	Negative	594.158	C27H30O15	[M-H]-	Kaempferol-3-O-rutinoside(Nicotiflorin)*	Flavonoids	Flavonoid	20584	16253	18937	4447500	3906700	4200600
Lmlp002990	Positive	594.158	C27H30O15	[M+H]+	Isosaponarin(Isovitexin-4'-O-glucoside)	Flavonoids	Flavonoid carbonoside	275260	298470	266920	86998	84740	73895
Lmjp002867	Positive	594.158	C27H30O15	[M+H]+	Kaempferol-3-O-neohesperidoside*	Flavonoids	Flavonols	226910	173640	228680	30752000	32679000	32947000
pme1665	Negative	594.158	C27H30O15	[M-H]-	Isovitexin-7-O-glucoside(Saponarin)	Flavonoids	Flavonoid carbonoside	6690.4	9	9	12979	25053	24577
Lmqn000780	Negative	607.082	C17H27N3O17P2	[M-H]-	Uridine 5'-diphospho-N-acetylglucosamine	Alkaloids	Alkaloids	45059	31304	46287	29374	37166	52878
mws1661	Positive	608.174	C28H32O15	[M+H]+	Diosmetin-7-O-rutinoside (Diosmin)	Flavonoids	Flavonoid	9	13486	7463.8	2236.5	4977.6	9
Lmmp000897	Positive	610.132	C30H26O14	[M+H]+	Gallocatechin-(4α→8)-gallocatechin	Flavonoids	Flavanols	184420	264160	200740	52596	40945	43324
Lmdp004267	Positive	610.132	C30H26O14	[M+H]+	Quercetin-3-O-(6''-p-Coumaroyl)glucoside	Flavonoids	Flavonols	15034	14503	11448	40200	29370	37478
Zmhp002409	Positive	610.153	C27H30O16	[M+H]+	Isoluteolin-6,8-di-C-glucoside	Flavonoids	Flavonoid	6565.8	4928.7	7430.7	53824	50210	45820
mws0059	Negative	610.153	C27H30O16	[M-H]-	Quercetin-3-O-rutinoside (Rutin)	Flavonoids	Flavonols	40761	13206	23176	2320900	2442300	2700100
Lmjp002461	Positive	610.153	C27H30O16	[M+H]+	Quercetin-3-O-neohesperidoside	Flavonoids	Flavonols	7261	9	9518.2	9	9	9
pmb0665	Positive	610.153	C27H30O16	[M+H]+	Orientin-7-O-glucoside	Flavonoids	Flavonoid carbonoside	9	9	3228.8	182900	203490	191730
Hmpp002612	Positive	610.153	C27H30O16	[M+H]+	Luteolin-7-O-gentiobioside	Flavonoids	Flavonoid	252530	259060	244290	25923	53486	68562
Zmjp003031	Positive	610.153	C27H30O16	[M+H]+	Orientin-2''-O-galactoside	Flavonoids	Flavonoid	71362	98599	85400	20262	26791	19837
pmb0711	Positive	610.153	C27H30O16	[M+H]+	Quercetin-7-O-rutinoside	Flavonoids	Flavonols	55694	20048	46034	4191700	4128400	4124200
Lmbp002592	Positive	610.153	C27H30O16	[M+H]+	Kaempferol-3,7-di-O-glucoside	Flavonoids	Flavonoid	230850	229060	191140	53831	52520	42574
pmp000126	Positive	610.153	C27H30O16	[M+H]+	Luteolin-6,8-di-C-glucoside	Flavonoids	Flavonoid carbonoside	17046	17468	9	95020	118980	106570
mws0036	Negative	610.19	C28H34O15	[M-H]-	Hesperetin-7-O-rutinoside (Hesperidin)	Flavonoids	Dihydroflavone	9812.9	4662	20180	2598.6	3350.6	8025.8
pme0001	Negative	610.19	C28H34O15	[M-H]-	Hesperetin-7-O-neohesperidoside(Neohesperidin)	Flavonoids	Dihydroflavone	13348	6941.1	26753	9	9	9
mws4134	Negative	612.152	C20H32N6O12S2	[M-H]-	Oxiglutatione	Amino acids and derivatives	Amino acids and derivatives	37931	23422	32431	84649	96026	69098
Rfmb26201	Negative	622.226	C30H38O14	[M-H]-	Syringaresinol-4'-O-(6''-acetyl)glucoside	Lignans and Coumarins	Lignans	7494.7	9	9	103910	101610	102130
HJN051	Negative	624.168	C28H32O16	[M-H]-	Tamarixetin-3-O-rutinoside	Flavonoids	Flavonoid	20539	9	16053	47541	59364	68769
pma2088	Positive	626.148	C27H30O17	[M+H]+	Quercetin-3,4'-O-di-glucoside	Flavonoids	Flavonols	9	9	9	12909	13935	12069
Lmtp003677	Positive	626.148	C27H30O17	[M+H]+	Quercetin-3-O-sophoroside (Baimaside)	Flavonoids	Flavonols	34268	23924	31092	9	9	9
mws1506	Negative	640.2	C29H36O16	[M-H]-	Plantamajoside	Phenolic acids	Phenolic acids	288880	284890	213020	9	9	9
Hmqp003435	Positive	650.142	C29H30O17	[M+H]+	Apigenin-7-O-(2''-O-apiosyl)(6''-Malonyl)glucoside	Flavonoids	Flavonoid	35713	9	9	2840.8	9	5178.9
pmb2653	Negative	650.227	C24H42O20	[M-H]-	D(+)-Melezitose O-rhamnoside	Others	Saccharides and Alcohols	30269	41847	32688	4679.7	3087.7	9
pmb0530	Positive	663.109	C21H27N7O14P2	[M+H]+	Nicotinic acid adenine dinucleotide	Nucleotides and derivatives	Nucleotides and derivatives	625920	726310	439650	690410	589880	661850
pmb2819	Negative	666.201	C27H38O19	[M-H]-	O-Caffeoyl maltotriose	Phenolic acids	Phenolic acids	4483.3	3377.8	4587.1	2684.5	3346	5154.6
mws1153	Negative	666.216	C31H38O16	[M-H]-	2'-Acetylacteoside	Phenolic acids	Phenolic acids	9	9	9	49635	42228	53621
Lmqn000213	Negative	666.222	C24H42O21	[M-H]-	Stachyose	Others	Saccharides and Alcohols	17032	21266	23168	7586.5	5713.2	6639.8
mws4163	Negative	666.222	C24H42O21	[M-H]-	Nystose	Others	Saccharides and Alcohols	84397	67021	71050	9	9	9
mws1593	Negative	666.222	C24H42O21	[M-H]-	D-Maltotetraose	Others	Saccharides and Alcohols	52020	38158	53258	10538	13489	14020
Hmcp001628	Positive	670.175	C29H34O18	[M+H]+	Limocitrin-3,7-di-O-glucoside	Flavonoids	Flavonoid	147400	161560	168060	9	9	9
Lmhp008744	Positive	676.367	C33H56O14	[M+H]+	1-α-Linolenoyl-glycerol-2,3-di-O-glucoside	Lipids	Glycerol ester	8210.3	9099.5	10001	13829	15266	10992
Lmhp008513	Positive	676.367	C33H56O14	[M+H]+	2-α-Linolenoyl-glycerol-1,3-di-O-glucoside	Lipids	Glycerol ester	3312.3	5139.2	3379.4	45249	20602	19228
pmp001276	Positive	676.367	C33H56O14	[M+H]+	1-Linolenoyl-rac-glycerol-diglucoside	Lipids	Free fatty acids	749300	893310	812480	788300	892180	900120
Lmmn004145	Negative	679.419	C38H60O10	[M-H]-	3-O-(2-O-Acetyl-glucosyl)oleanolic acid	Terpenoids	Triterpene	137320	239010	235610	1693800	1678300	1732200
Hmcp001629	Positive	696.153	C30H32O19	[M+H]+	Kaempferol-3-O-(6''-Malonyl)glucoside-7-O-Glucoside	Flavonoids	Flavonols	37353	47699	42803	11591	6225.7	8597
Hmyp007396	Positive	701.46	C37H68NO9P	[M+H]+	PC(oxo-11:0/18:2)	Lipids	PC	30028	40104	36559	31098	30196	38648
Hmmp002447	Positive	724.193	C33H40O18	[M+H]+	Apigenin-7-O-rutinoside-4'-O-rhamnoside	Flavonoids	Flavonoid	34161	32514	33739	57565	56332	70970
Zmhp003322	Positive	740.195	C36H36O17	[M+H]+	Isovitexin-2''-O-(6'''-p-coumaroyl)glucoside	Flavonoids	Flavonoid	21676	16212	21886	7533.4	12045	9
pme2651	Negative	743.075	C21H28N7O17P3	[M-H]-	NADP (Nicotinamide adenine dinucleotide phosphate)	Nucleotides and derivatives	Nucleotides and derivatives	354920	348270	337060	224670	231380	322240
Zmhn002173	Negative	756.211	C33H40O20	[M-H]-	Saponarin-4'-O-glucoside	Flavonoids	Flavonoid	73864	96548	77943	840130	804510	850830
pmp001105	Positive	756.211	C33H40O20	[M+H]+	Kaempferol-3-O-neohesperidoside-7-O-glucoside	Flavonoids	Flavonols	9	1175.8	9	6182.5	7472.9	11019
pme2746	Negative	785.157	C27H33N9O15P2	[M-H]-	Riboflavin 5'-Adenosine Diphosphate	Nucleotides and derivatives	Nucleotides and derivatives	253710	238950	221010	309300	295540	308750
pmn001537	Negative	800.107	C35H28O22	[M-H]-	4-O-Digalloyl-3,5-di-O-galloylquinic acid	Phenolic acids	Phenolic acids	33656	22348	20209	54573	67851	31308
pmn001648	Negative	864.19	C45H36O18	[M-H]-	Cinnamtannin D1	Tannins	Tannin	9	9	9	1532500	1379800	1108500
HJN043	Negative	864.19	C45H36O18	[M-H]-	Cinnamtannin B1	Tannins	Tannin	1313	9	2279.7	1008300	954120	885070
pmp000101	Positive	866.206	C45H38O18	[M+H]+	Arecatannin C1	Tannins	Tannin	9	9	9	128720	148850	141920
pmn001646	Negative	866.206	C45H38O18	[M-H]-	Procyanidin C1	Tannins	Proanthocyanidins	9	9	9	452300	482030	524890
pmn001647	Negative	866.206	C45H38O18	[M-H]-	Procyanidin C2	Tannins	Proanthocyanidins	9	9	9	26371	22311	24594
Lmmp001653	Positive	898.196	C45H38O20	[M+H]+	Gallocatechin-gallocatechin-catechin	Tannins	Proanthocyanidins	9	9	9	11435	13364	12881
Hmmn002691	Negative	904.285	C39H52O24	[M-H]-	Eriodictyol-5,3'-Di-O-rutinoside	Flavonoids	Dihydroflavone	9	9	9	181360	232730	372080
pmn001649	Negative	1154.27	C60H50O24	[M-H]-	Cinnamtannin A2	Tannins	Tannin	9	9	9	33834	25483	23310

## Sheet: Table S2
Table S2. Up- and downregulated metabolites.
name	H-1	H-2	H-3	S-1	S-2	S-3	log2_FC(S/H)	Pvalue	fdr	vip	C_ID	Pathway	KEGG_B_class	KEGG_A_class
Lmgn000219	989490	1016500	1210400	9	9	9	-16.8621	0.000103479	0.000591008	1.10911	C00232	ko01100//Metabolic pathways;ko01120//Microbial metabolism in diverse environments;ko01200//Carbon metabolism;ko00760//Nicotinate and nicotinamide metabolism;ko00250//Alanine, aspartate and glutamate metabolism;ko00350//Tyrosine metabolism;ko00650//Butanoate metabolism;ko00750//Vitamin B6 metabolism	Amino acid metabolism;Carbohydrate metabolism;Global and overview maps;Metabolism of cofactors and vitamins	Metabolism
pme3017	1347100	1346300	1124600	2133000	2320700	2570200	0.879455	0.00188659	0.00498059	1.09406	-	-	-	-
pmb0484	13403000	13483000	13106000	20302000	19735000	22888000	0.653922	0.00144132	0.00413644	2.93198	C00114	ko01100//Metabolic pathways;ko02010//ABC transporters;ko00260//Glycine, serine and threonine metabolism;ko00564//Glycerophospholipid metabolism	Amino acid metabolism;Global and overview maps;Lipid metabolism;Membrane transport	Environmental Information Processing;Metabolism
mws0256	8855300	9736000	9735100	8193400	7422500	6862800	-0.333589	0.0158376	0.0270501	1.42467	C00183	ko01100//Metabolic pathways;ko01110//Biosynthesis of secondary metabolites;ko01130//Biosynthesis of antibiotics;ko01230//Biosynthesis of amino acids;ko02010//ABC transporters;ko01210//2-Oxocarboxylic acid metabolism;ko00970//Aminoacyl-tRNA biosynthesis;ko00290//Valine, leucine and isoleucine biosynthesis;ko00966//Glucosinolate biosynthesis;ko00460//Cyanoamino acid metabolism;ko00770//Pantothenate…	Amino acid metabolism;Biosynthesis of other secondary metabolites;Global and overview maps;Membrane transport;Metabolism of cofactors and vitamins;Metabolism of other amino acids;Translation	Environmental Information Processing;Genetic Information Processing;Metabolism
mws0192	10703000	12025000	12569000	22748000	22553000	20594000	0.900623	0.000321152	0.00126494	3.40759	C00042	ko01100//Metabolic pathways;ko01110//Biosynthesis of secondary metabolites;ko01120//Microbial metabolism in diverse environments;ko01130//Biosynthesis of antibiotics;ko01200//Carbon metabolism;ko01220//Degradation of aromatic compounds;ko00360//Phenylalanine metabolism;ko00630//Glyoxylate and dicarboxylate metabolism;ko00760//Nicotinate and nicotinamide metabolism;ko00250//Alanine, aspartate and …	Amino acid metabolism;Carbohydrate metabolism;Energy metabolism;Global and overview maps;Metabolism of cofactors and vitamins	Metabolism
mws0470	12751000	13637000	14032000	25560000	26068000	24281000	0.909202	5.45078e-05	0.00038963	3.68734	C02170	ko00240//Pyrimidine metabolism;ko00280//Valine, leucine and isoleucine degradation;ko00640//Propanoate metabolism	Amino acid metabolism;Carbohydrate metabolism;Nucleotide metabolism	Metabolism
pmp001287	19679000	18586000	18878000	12052000	12187000	11648000	-0.671115	4.13612e-05	0.000336114	2.85727	-	-	-	-
ML10181668	3880700	4862100	3703500	2801400	2686200	2934900	-0.563396	0.0217603	0.0356665	1.16492	-	-	-	-
mws1587	4550900	5524500	5992300	7178700	7434100	8267200	0.509924	0.0133755	0.0234679	1.5458	-	-	-	-
mws0258	10069000	10969000	11223000	8503700	8452200	8780100	-0.326003	0.00396558	0.00869724	1.5428	C00407	ko01100//Metabolic pathways;ko01110//Biosynthesis of secondary metabolites;ko01130//Biosynthesis of antibiotics;ko01230//Biosynthesis of amino acids;ko02010//ABC transporters;ko01210//2-Oxocarboxylic acid metabolism;ko00970//Aminoacyl-tRNA biosynthesis;ko00290//Valine, leucine and isoleucine biosynthesis;ko00960//Tropane, piperidine and pyridine alkaloid biosynthesis;ko00966//Glucosinolate biosyn…	Amino acid metabolism;Biosynthesis of other secondary metabolites;Global and overview maps;Membrane transport;Metabolism of other amino acids;Translation	Environmental Information Processing;Genetic Information Processing;Metabolism
mws0227	10230000	11555000	11585000	7766100	9245700	9416300	-0.336479	0.0282892	0.0447526	1.51028	C00123	ko01100//Metabolic pathways;ko01110//Biosynthesis of secondary metabolites;ko01230//Biosynthesis of amino acids;ko02010//ABC transporters;ko01210//2-Oxocarboxylic acid metabolism;ko00970//Aminoacyl-tRNA biosynthesis;ko00290//Valine, leucine and isoleucine biosynthesis;ko00966//Glucosinolate biosynthesis;ko00280//Valine, leucine and isoleucine degradation	Amino acid metabolism;Biosynthesis of other secondary metabolites;Global and overview maps;Membrane transport;Translation	Environmental Information Processing;Genetic Information Processing;Metabolism
Lmbn000198	9411400	8888200	9069500	18124000	24460000	25056000	1.30533	0.00379444	0.00841756	3.84925	C03064	ko00053//Ascorbate and aldarate metabolism	Carbohydrate metabolism	Metabolism
mws0275	2335300	2402900	2499400	6749400	6695300	5543300	1.3915	0.000587514	0.0020339	2.10478	C00149	ko01100//Metabolic pathways;ko01110//Biosynthesis of secondary metabolites;ko01120//Microbial metabolism in diverse environments;ko01130//Biosynthesis of antibiotics;ko01200//Carbon metabolism;ko00630//Glyoxylate and dicarboxylate metabolism;ko00020//Citrate cycle (TCA cycle);ko00620//Pyruvate metabolism;ko00710//Carbon fixation in photosynthetic organisms	Carbohydrate metabolism;Energy metabolism;Global and overview maps	Metabolism
Zmgn000503	1442200	1306900	1628700	2237900	3041000	3359300	0.980525	0.0148636	0.0255562	1.21969	C04039	ko00770//Pantothenate and CoA biosynthesis	Metabolism of cofactors and vitamins	Metabolism
pme0040	938310	1045400	1884000	3116800	4138900	2527100	1.33877	0.0241187	0.0391993	1.40764	C00147	ko01100//Metabolic pathways;ko00230//Purine metabolism;ko00908//Zeatin biosynthesis	Global and overview maps;Metabolism of terpenoids and polyketides;Nucleotide metabolism	Metabolism
mws0889	748760	745890	868780	1768600	1583500	1930200	1.16028	0.000841729	0.00266318	1.04914	-	-	-	-
pma2987	22379000	20778000	21413000	17429000	17714000	17252000	-0.301435	0.00111124	0.00329654	2.13895	C00860	ko01100//Metabolic pathways;ko01110//Biosynthesis of secondary metabolites;ko01230//Biosynthesis of amino acids;ko00340//Histidine metabolism	Amino acid metabolism;Global and overview maps	Metabolism
Hmsp000364	3972300	4379500	4420400	5344100	5589100	4971400	0.316437	0.010434	0.0190878	1.05069	-	-	-	-
pme0193	15814000	17364000	16083000	10998000	10212000	10320000	-0.643721	0.000389403	0.00146622	2.59438	C00064	ko01100//Metabolic pathways;ko01120//Microbial metabolism in diverse environments;ko01230//Biosynthesis of amino acids;ko02010//ABC transporters;ko00970//Aminoacyl-tRNA biosynthesis;ko00240//Pyrimidine metabolism;ko00230//Purine metabolism;ko00630//Glyoxylate and dicarboxylate metabolism;ko00250//Alanine, aspartate and glutamate metabolism;ko00220//Arginine biosynthesis;ko00910//Nitrogen metaboli…	Amino acid metabolism;Carbohydrate metabolism;Energy metabolism;Global and overview maps;Membrane transport;Nucleotide metabolism;Translation	Environmental Information Processing;Genetic Information Processing;Metabolism
pme0026	14469000	15962000	14964000	10508000	9845700	10422000	-0.560742	0.000555343	0.00193119	2.35077	C00047	ko01100//Metabolic pathways;ko01110//Biosynthesis of secondary metabolites;ko01120//Microbial metabolism in diverse environments;ko01130//Biosynthesis of antibiotics;ko01230//Biosynthesis of amino acids;ko02010//ABC transporters;ko01210//2-Oxocarboxylic acid metabolism;ko00970//Aminoacyl-tRNA biosynthesis;ko00960//Tropane, piperidine and pyridine alkaloid biosynthesis;ko00300//Lysine biosynthesis…	Amino acid metabolism;Biosynthesis of other secondary metabolites;Global and overview maps;Membrane transport;Metabolism of cofactors and vitamins;Translation	Environmental Information Processing;Genetic Information Processing;Metabolism
mws0183	564060	636080	1443100	3213600	5077300	2241000	1.99439	0.0402156	0.0612355	1.58831	C00230	ko01100//Metabolic pathways;ko01110//Biosynthesis of secondary metabolites;ko01120//Microbial metabolism in diverse environments;ko01130//Biosynthesis of antibiotics;ko01220//Degradation of aromatic compounds;ko00400//Phenylalanine, tyrosine and tryptophan biosynthesis	Amino acid metabolism;Global and overview maps	Metabolism
mws0639	582520	703290	1636100	2713700	4092600	2172500	1.61961	0.0379454	0.0579281	1.39664	C00196	ko01110//Biosynthesis of secondary metabolites;ko01120//Microbial metabolism in diverse environments;ko01130//Biosynthesis of antibiotics	Global and overview maps	Metabolism
pme2914	1218700	1260500	1231600	2327200	2022000	2078100	0.792483	0.000665658	0.00221503	1.01146	-	-	-	-
pme2617	8748300	8517100	8484400	7754900	7752000	7372900	-0.170487	0.00322653	0.00736269	1.02955	C02989	ko00270//Cysteine and methionine metabolism	Amino acid metabolism	Metabolism
pmc0274	28091000	26170000	26535000	18107000	16969000	15698000	-0.670194	0.000391246	0.00146622	3.38014	-	-	-	-
mws0344	1410200	1583700	1701400	3415600	2705400	3085500	0.971435	0.00247619	0.00608795	1.29066	C00502	ko00040//Pentose and glucuronate interconversions	Carbohydrate metabolism	Metabolism
Zmsp001834	148090	156040	167990	2400200	2290300	2420700	3.91287	6.98124e-07	3.35063e-05	1.59977	-	-	-	-
pme1383	155780	167020	257580	5329800	5035700	5360000	4.75996	1.26863e-06	3.63555e-05	2.41591	C00314	ko01100//Metabolic pathways;ko01120//Microbial metabolism in diverse environments;ko00750//Vitamin B6 metabolism	Global and overview maps;Metabolism of cofactors and vitamins	Metabolism
Zmgn001448	1956500	2377700	2229400	3551800	3363200	3430600	0.656458	0.000734843	0.00238481	1.19438	C05994	ko00620//Pyruvate metabolism	Carbohydrate metabolism	Metabolism
pmb3101	3030100	3317800	3456400	4851100	4894600	5286100	0.616531	0.000735214	0.00238481	1.40613	C02504	ko01100//Metabolic pathways;ko01110//Biosynthesis of secondary metabolites;ko01230//Biosynthesis of amino acids;ko01210//2-Oxocarboxylic acid metabolism;ko00290//Valine, leucine and isoleucine biosynthesis;ko00620//Pyruvate metabolism	Amino acid metabolism;Carbohydrate metabolism;Global and overview maps	Metabolism
Lmbn001754	1836800	2032600	2101900	3222000	3311300	3699200	0.777042	0.00103838	0.00311918	1.26725	C04411	ko01100//Metabolic pathways;ko01110//Biosynthesis of secondary metabolites;ko01230//Biosynthesis of amino acids;ko01210//2-Oxocarboxylic acid metabolism;ko00290//Valine, leucine and isoleucine biosynthesis	Amino acid metabolism;Global and overview maps	Metabolism
mws2212	146020	220270	350930	3734000	5310100	2959800	4.06494	0.00561593	0.0114696	2.01935	-	-	-	-
mws4170	4831800	4982900	5613300	3297000	2993500	3369200	-0.675501	0.0019312	0.00503677	1.464	C00031	ko01100//Metabolic pathways;ko01110//Biosynthesis of secondary metabolites;ko01130//Biosynthesis of antibiotics;ko02010//ABC transporters;ko00052//Galactose metabolism;ko00520//Amino sugar and nucleotide sugar metabolism;ko00500//Starch and sucrose metabolism;ko00010//Glycolysis / Gluconeogenesis;ko00030//Pentose phosphate pathway;ko04931//Insulin resistance;ko00901//Indole alkaloid biosynthesis;…	Biosynthesis of other secondary metabolites;Carbohydrate metabolism;Endocrine and metabolic diseases;Global and overview maps;Membrane transport	Environmental Information Processing;Human Diseases;Metabolism
mws1164	5064900	5461400	5240400	3155700	2773000	3527200	-0.737594	0.00102825	0.00310081	1.53791	-	-	-	-
mws0250	9999700	12746000	14524000	4441400	4455300	5255800	-1.39695	0.00457377	0.00962113	2.89848	C00082	ko01100//Metabolic pathways;ko01110//Biosynthesis of secondary metabolites;ko01130//Biosynthesis of antibiotics;ko01230//Biosynthesis of amino acids;ko01210//2-Oxocarboxylic acid metabolism;ko00970//Aminoacyl-tRNA biosynthesis;ko00360//Phenylalanine metabolism;ko00940//Phenylpropanoid biosynthesis;ko00400//Phenylalanine, tyrosine and tryptophan biosynthesis;ko00350//Tyrosine metabolism;ko00966//G…	Amino acid metabolism;Biosynthesis of other secondary metabolites;Global and overview maps;Metabolism of cofactors and vitamins;Metabolism of other amino acids;Translation	Genetic Information Processing;Metabolism
mws0281	10297000	11352000	11159000	14893000	15480000	14774000	0.460582	0.000461402	0.0016645	2.16302	C00158	ko01100//Metabolic pathways;ko01110//Biosynthesis of secondary metabolites;ko01120//Microbial metabolism in diverse environments;ko01130//Biosynthesis of antibiotics;ko01230//Biosynthesis of amino acids;ko01210//2-Oxocarboxylic acid metabolism;ko01200//Carbon metabolism;ko00630//Glyoxylate and dicarboxylate metabolism;ko00250//Alanine, aspartate and glutamate metabolism;ko00020//Citrate cycle (TC…	Amino acid metabolism;Carbohydrate metabolism;Global and overview maps	Metabolism
Zmyn000453	24898000	30200000	31130000	35466000	37622000	33966000	0.31211	0.034907	0.0540002	2.60367	C00311	ko01100//Metabolic pathways;ko01110//Biosynthesis of secondary metabolites;ko01120//Microbial metabolism in diverse environments;ko01130//Biosynthesis of antibiotics;ko01230//Biosynthesis of amino acids;ko01210//2-Oxocarboxylic acid metabolism;ko01200//Carbon metabolism;ko00630//Glyoxylate and dicarboxylate metabolism;ko00020//Citrate cycle (TCA cycle)	Carbohydrate metabolism;Global and overview maps	Metabolism
mws0018	21848000	22168000	22847000	15408000	15294000	16262000	-0.509653	9.77932e-05	0.000568541	2.75736	C00750	ko01100//Metabolic pathways;ko00330//Arginine and proline metabolism;ko00480//Glutathione metabolism;ko00410//beta-Alanine metabolism	Amino acid metabolism;Global and overview maps;Metabolism of other amino acids	Metabolism
Zmtn001464	46950	61968	60406	2105800	1973700	2054800	5.17904	8.63964e-07	3.63555e-05	1.51608	C02470	ko00380//Tryptophan metabolism	Amino acid metabolism	Metabolism
mws1337	6174700	5879300	6423600	10561000	10591000	10711000	0.786105	1.08158e-05	0.000143962	2.26932	C00864	ko01100//Metabolic pathways;ko01110//Biosynthesis of secondary metabolites;ko00410//beta-Alanine metabolism;ko00770//Pantothenate and CoA biosynthesis	Global and overview maps;Metabolism of cofactors and vitamins;Metabolism of other amino acids	Metabolism
mws0119	5713300	5960400	6163200	4621300	5039500	4822200	-0.300504	0.00324706	0.00737275	1.10896	C06424	ko01100//Metabolic pathways;ko00061//Fatty acid biosynthesis	Global and overview maps;Lipid metabolism	Metabolism
Lmhp001732	57261	30469	55904	1207500	1156500	1089800	4.58772	6.15442e-06	0.00010109	1.1282	-	-	-	-
Hmsn000210	1133900	1295600	1212800	3309500	3399600	3580700	1.49829	1.79368e-05	0.000200684	1.59959	-	-	-	-
Lmhn002926	1283600	1310600	1453500	8296600	8397400	7713500	2.59215	6.52999e-06	0.000105024	2.79836	-	-	-	-
pme0460	9	9	9	1758500	2076000	1593100	17.617	0.000216764	0.000978605	1.43762	C09727	ko01110//Biosynthesis of secondary metabolites;ko00941//Flavonoid biosynthesis	Biosynthesis of other secondary metabolites;Global and overview maps	Metabolism
pmn001687	4617000	5276400	5122700	8749800	8040100	8406200	0.74669	0.000288027	0.00116417	1.96736	-	-	-	-
pme1474	11990000	12272000	13138000	17009000	16113000	15680000	0.383902	0.0018903	0.00498059	2.05625	C00170	ko01100//Metabolic pathways;ko00270//Cysteine and methionine metabolism;ko00908//Zeatin biosynthesis	Amino acid metabolism;Global and overview maps;Metabolism of terpenoids and polyketides	Metabolism
Lmhn001477	7894700	6970800	8904700	44567000	47400000	49027000	2.56841	1.03068e-05	0.000139593	6.71884	-	-	-	-
Lmsn002887	82805	85004	77820	1135700	1147800	1147700	3.80416	2.01238e-09	1.55356e-06	1.10853	-	-	-	-
pmb2871	10015000	11128000	10575000	21566000	22076000	20669000	1.01976	3.14618e-05	0.000284511	3.5368	-	-	-	-
pmn001367	7705200	7919900	8530700	18250000	18023000	17142000	1.14488	2.01368e-05	0.000212954	3.35166	-	-	-	-
Hmtn001120	4016700	3887700	4272000	7312200	6542200	6813700	0.763318	0.000358756	0.00137791	1.79406	-	-	-	-
Zmhn002301	6360200	6241400	6603200	13489000	13251000	12870000	1.0444	5.35271e-06	9.39158e-05	2.80157	-	-	-	-
pmn001419	9962600	11037000	9781900	19108000	19895000	19081000	0.916077	4.33805e-05	0.000341732	3.23701	-	-	-	-
Hmsn002272	819590	828010	929160	27925000	27775000	26225000	4.99067	1.07488e-06	3.63555e-05	5.52831	-	-	-	-
pmc0066	4902100	4674400	4218400	7347500	7367800	7303400	0.674594	0.000170346	0.000816816	1.77109	C06196	ko00230//Purine metabolism	Nucleotide metabolism	Metabolism
pmn001518	368290	349150	364200	2249600	2074000	2557200	2.66936	0.000165507	0.000798572	1.48875	-	-	-	-
Lmqn000432	428000	325270	413700	1237200	1363700	1304200	1.74259	4.75446e-05	0.000358345	1.025	-	-	-	-
Hmln002806	2462300	2497600	2970900	9634400	10063000	11473000	1.97464	0.000180589	0.000855307	2.98081	C10434	ko01100//Metabolic pathways;ko01110//Biosynthesis of secondary metabolites;ko00941//Flavonoid biosynthesis;ko00940//Phenylpropanoid biosynthesis;ko00945//Stilbenoid, diarylheptanoid and gingerol biosynthesis	Biosynthesis of other secondary metabolites;Global and overview maps	Metabolism
pmn001421	11518000	11633000	10470000	20610000	21682000	21335000	0.920276	3.30462e-05	0.000293237	3.39527	-	-	-	-
pmb3068	982840	1145600	1122200	9	9	9	-16.8774	2.85787e-05	0.000263261	1.11702	-	-	-	-
Xmgp006913	1024400	929000	1278000	2597000	2857600	2651200	1.3268	0.000242554	0.00105074	1.36259	-	-	-	-
pmn001420	2997800	2710300	3941400	6890500	6461000	7249800	1.09421	0.0011145	0.00329654	2.02767	-	-	-	-
pme0519	1678200	2287600	2199300	3712500	3187400	3477000	0.751179	0.00447938	0.00944832	1.23874	C00089	ko01100//Metabolic pathways;ko02010//ABC transporters;ko00052//Galactose metabolism;ko00500//Starch and sucrose metabolism	Carbohydrate metabolism;Global and overview maps;Membrane transport	Environmental Information Processing;Metabolism
Lmsn000381	2476800	3381300	3209200	5121300	3787100	5198500	0.637656	0.0349542	0.0540002	1.28139	-	-	-	-
pme1816	2183200	2442400	2452200	12595	19734	14872	-7.22834	1.18732e-05	0.000148296	1.64414	-	-	-	-
mws0178	3936700	3198500	3821000	2067400	2082500	2118400	-0.805601	0.00244038	0.00601909	1.31786	C00852	ko01110//Biosynthesis of secondary metabolites;ko00941//Flavonoid biosynthesis;ko00940//Phenylpropanoid biosynthesis;ko00945//Stilbenoid, diarylheptanoid and gingerol biosynthesis	Biosynthesis of other secondary metabolites;Global and overview maps	Metabolism
Zmhn002422	4140700	4320800	4257800	8022200	7795800	8244900	0.919791	1.11646e-05	0.000146086	2.08959	-	-	-	-
Zmhn002334	2855100	3356900	3029400	5995200	5456900	5805300	0.901032	0.00024363	0.00105074	1.74698	-	-	-	-
Hmmn002544	3620000	3652900	3741000	9	9	9	-18.6379	5.61866e-08	4.68265e-06	2.0609	-	-	-	-
Lmgp003270	2128700	2293600	2082400	968800	936460	1074400	-1.12633	0.000104479	0.000591008	1.16046	-	-	-	-
pma3724	2396600	2369300	2454200	1305800	1225800	1254700	-0.93123	4.78285e-06	8.79134e-05	1.15012	-	-	-	-
pmb0752	8947200	9157300	7355000	55843	48076	70979	-7.18555	0.000120969	0.000644054	3.10881	-	-	-	-
mws0072	9	9	9	1719100	1764100	1740200	17.5617	1.86328e-08	2.65278e-06	1.41943	-	-	-	-
pmb3006	4157000	4090600	4447300	8789900	8505400	7956900	0.99216	9.79482e-05	0.000568541	2.18983	C04608	ko00944//Flavone and flavonol biosynthesis	Biosynthesis of other secondary metabolites	Metabolism
Lmgp004731	6712900	7789100	7390500	14801000	15022000	15813000	1.05974	5.58374e-05	0.000391118	3.01946	-	-	-	-
Lmlp005572	4342500	4249200	4541600	7248500	7369000	7543900	0.75482	1.58291e-05	0.000185153	1.86385	-	-	-	-
pme1611	62026	93981	89506	1859400	1891900	1798600	4.49859	4.40086e-07	2.42676e-05	1.42982	-	-	-	-
Hmpp003270	3519900	3442200	3353100	810670	801700	729410	-2.13909	1.0675e-06	3.63555e-05	1.75331	-	-	-	-
mws1299	591610	563580	617980	3478900	3504800	3533800	2.56839	2.06175e-08	2.65278e-06	1.83656	-	-	-	-
pme2459	419530	527340	474400	2964400	2856100	2764100	2.59457	3.42637e-06	6.92626e-05	1.66044	C03951	ko00944//Flavone and flavonol biosynthesis	Biosynthesis of other secondary metabolites	Metabolism
Lmlp003531	3312900	4097500	3315600	867630	820410	728260	-2.15024	0.000468377	0.00167401	1.77404	-	-	-	-
mws0089	11377000	12071000	10591000	1752500	1683200	1652700	-2.7419	2.30279e-05	0.000233915	3.33496	-	-	-	-
mws1608	2614900	3365100	2917900	29128000	28588000	30192000	3.30446	9.0348e-07	3.63555e-05	5.51958	-	-	-	-
Xmyp005654	3014800	3616500	3719400	990960	850940	734730	-2.00617	0.000364993	0.00139387	1.71819	-	-	-	-
Lmtn002796	358210	538470	799960	24051000	23857000	24192000	5.40925	1.32403e-08	2.55538e-06	5.2111	-	-	-	-
pmb0876	1041300	1217300	1149400	2080200	2539700	2665900	1.09616	0.00221638	0.00562843	1.20197	-	-	-	-
Lmhn002683	4120200	2936300	3832400	948580	1282500	1311800	-1.61986	0.00284237	0.00683585	1.64603	-	-	-	-
pmb0874	307160	337080	371410	1479900	1508200	1644300	2.18936	2.38904e-05	0.000239524	1.17956	-	-	-	-
Zmhn002764	1299300	1316100	1377600	10017000	10146000	10630000	2.94706	1.17587e-06	3.63555e-05	3.21477	-	-	-	-
Lmnn002886	1959300	2504900	2402300	19058000	16353000	17111000	2.93528	5.02904e-05	0.0003687	4.18188	-	-	-	-
pmb3042	92749	85220	144090	3959200	4587200	4693500	5.36142	4.78103e-05	0.000358345	2.22769	-	-	-	-
Lmtn002997	2801700	2236100	2951700	541500	522150	607090	-2.25762	0.000657962	0.0021989	1.54507	-	-	-	-
pmb0855	9366400	10236000	10034000	12987000	15006000	14470000	0.518836	0.00290216	0.00691502	2.17887	-	-	-	-
Lmgp003989	417460	335780	610440	1330900	1208600	1550700	1.58467	0.00214132	0.00547384	1.0068	-	-	-	-
pmb0865	2136200	2323900	3069100	6058000	6229300	6417000	1.3128	0.00025199	0.00106888	2.0638	-	-	-	-
pmp001251	7559400	8080700	9719100	22579000	23861000	24492000	1.48393	6.04166e-05	0.000401984	4.18211	-	-	-	-
pma0791	57498	70362	76160	1813100	1775400	2026800	4.78258	2.12232e-05	0.000218458	1.4428	-	-	-	-
Lmjp003822	61143	54757	86301	944710	1017800	1065300	3.90441	1.32076e-05	0.000156865	1.04305	-	-	-	-
Lmhp008742	261860	293060	279950	3333300	3410700	3327400	3.59257	4.29305e-08	4.14279e-06	1.88738	-	-	-	-
pmc0960	8626200	9440800	9146100	17675000	18407000	18929000	1.01542	2.8645e-05	0.000263261	3.26985	-	-	-	-
Lmhp009890	734570	794170	785430	1665700	1840200	1755300	1.1849	5.25187e-05	0.00037892	1.06361	-	-	-	-
pme0434	9	9	9	5718700	6177400	6231000	19.3568	3.12902e-06	6.52866e-05	2.6434	-	-	-	-
Lmsp004670	228960	174560	177510	31809000	33547000	33472000	7.41016	5.40033e-07	2.77937e-05	6.1556	-	-	-	-
Lmsn002815	20584	16253	18937	4447500	3906700	4200600	7.81443	1.17786e-05	0.000148296	2.19196	C21833	ko01110//Biosynthesis of secondary metabolites;ko00944//Flavone and flavonol biosynthesis	Biosynthesis of other secondary metabolites;Global and overview maps	Metabolism
Lmjp002867	226910	173640	228680	30752000	32679000	32947000	7.25897	1.31859e-06	3.63555e-05	6.07632	-	-	-	-
mws0059	40761	13206	23176	2320900	2442300	2700100	6.59613	2.54255e-05	0.000245356	1.68559	C05625	ko01100//Metabolic pathways;ko01110//Biosynthesis of secondary metabolites;ko00944//Flavone and flavonol biosynthesis	Biosynthesis of other secondary metabolites;Global and overview maps	Metabolism
pmb0711	55694	20048	46034	4191700	4128400	4124200	6.67511	7.33569e-09	1.88772e-06	2.17987	-	-	-	-
Lmmn004145	137320	239010	235610	1693800	1678300	1732200	3.06025	2.22575e-06	5.20689e-05	1.31585	-	-	-	-
pmn001648	9	9	9	1532500	1379800	1108500	17.1842	0.000415415	0.00153445	1.23309	-	-	-	-
HJN043	1313	9	2279.7	1008300	954120	885070	9.6268	1.19098e-05	0.000148296	1.04523	-	-	-	-

## Sheet: Table S3
Table S3. The KEGG enrichment analysis of differentially expressed genes.
#Pathway	H-VS-S.DEseq2_Method (9705)	All-gene (47342)	Pvalue	Qvalue	Pathway ID	Level 1	Level 2	Genes	KOs
Flavonoid biosynthesis	166	402	1.56461e-21	2.08093e-19	ko00941	Metabolism	Biosynthesis of other secondary metabolites	Aspi01Gene67074;Aspi01Gene43500;Aspi01Gene45736;Aspi01Gene24229;Aspi01Gene02765;Aspi01Gene09519;Aspi01Gene54788;Aspi01Gene67489;Aspi01Gene49274;Aspi01Gene39050;Aspi01Gene26206;Aspi01Gene44026;Aspi01Gene22822;Aspi01Gene47355;Aspi01Gene26406;Aspi01Gene43044;Aspi01Gene50150;Aspi01Gene30970;Aspi01Gene42776;Aspi01Gene64830;Aspi01Gene72914;Aspi01Gene39763;Aspi01Gene63875;Aspi01Gene15875;Aspi01Gene24149…	K13065+K05278+K05280+K00475+K05277+K00660+K00487+K01859+K00588+K13082+K08695+K09754+K13081
Brassinosteroid biosynthesis	51	92	1.83182e-13	1.21816e-11	ko00905	Metabolism	Metabolism of terpenoids and polyketides	Aspi01Gene48886;Aspi01Gene48872;Aspi01Gene48885;Aspi01Gene57635;Aspi01Gene58580;Aspi01Gene63330;Aspi01Gene27697;Aspi01Gene35054;Aspi01Gene23511;Aspi01Gene24985;Aspi01Gene23226;Aspi01Gene24982;Aspi01Gene23509;Aspi01Gene23039;Aspi01Gene53624;Aspi01Gene48320;Aspi01Gene15993;Aspi01Gene23043;Aspi01Gene23090;Aspi01Gene21585;Aspi01Gene39833;Aspi01Gene09672;Aspi01Gene03573;Aspi01Gene25028;Aspi01Gene41729…	K12639+K09587+K09588+K20623+K15639+K12637+K09590
Pentose phosphate pathway	101	254	1.68675e-12	7.47794e-11	ko00030	Metabolism	Carbohydrate metabolism	Aspi01Gene03882;Aspi01Gene64016;Aspi01Gene64417;Aspi01Gene42488;Aspi01Gene02331;Aspi01Gene68383;Aspi01Gene02301;Aspi01Gene51014;Aspi01Gene55092;Aspi01Gene38588;Aspi01Gene01589;Aspi01Gene67831;Aspi01Gene52304;Aspi01Gene25920;Aspi01Gene25133;Aspi01Gene22131;Aspi01Gene14587;Aspi01Gene34811;Aspi01Gene34502;Aspi01Gene70323;Aspi01Gene68040;Aspi01Gene38583;Aspi01Gene59524;Aspi01Gene25917;Aspi01Gene34816…	K01807+K00036+K21840+K01810+K00852+K00895+K00850+K03841+K00033+K01623+K00615+K01053+K01057+K00616+K01783+K00131+K00948
Stilbenoid, diarylheptanoid and gingerol biosynthesis	75	174	1.23843e-11	4.11778e-10	ko00945	Metabolism	Biosynthesis of other secondary metabolites	Aspi01Gene67074;Aspi01Gene09519;Aspi01Gene54788;Aspi01Gene67489;Aspi01Gene39050;Aspi01Gene26206;Aspi01Gene26406;Aspi01Gene43044;Aspi01Gene30970;Aspi01Gene64830;Aspi01Gene72914;Aspi01Gene63875;Aspi01Gene59978;Aspi01Gene55776;Aspi01Gene39902;Aspi01Gene54144;Aspi01Gene64829;Aspi01Gene31563;Aspi01Gene54786;Aspi01Gene64814;Aspi01Gene51298;Aspi01Gene51648;Aspi01Gene26408;Aspi01Gene20918;Aspi01Gene45864…	K13065+K00487+K00588+K16040+K09754
Indole alkaloid biosynthesis	63	147	6.87312e-10	1.82825e-08	ko00901	Metabolism	Biosynthesis of other secondary metabolites	Aspi01Gene44224;Aspi01Gene65799;Aspi01Gene34345;Aspi01Gene55358;Aspi01Gene60529;Aspi01Gene02088;Aspi01Gene39462;Aspi01Gene26204;Aspi01Gene16258;Aspi01Gene42819;Aspi01Gene34605;Aspi01Gene42835;Aspi01Gene43244;Aspi01Gene43247;Aspi01Gene42842;Aspi01Gene39455;Aspi01Gene09799;Aspi01Gene32484;Aspi01Gene32475;Aspi01Gene49842;Aspi01Gene67522;Aspi01Gene32470;Aspi01Gene16366;Aspi01Gene67534;Aspi01Gene29000…	K21026+K08233
Glycolysis / Gluconeogenesis	139	424	1.93748e-09	4.29475e-08	ko00010	Metabolism	Carbohydrate metabolism	Aspi01Gene53237;Aspi01Gene21286;Aspi01Gene60722;Aspi01Gene42488;Aspi01Gene02331;Aspi01Gene18609;Aspi01Gene02301;Aspi01Gene22244;Aspi01Gene70580;Aspi01Gene06686;Aspi01Gene19578;Aspi01Gene61112;Aspi01Gene38588;Aspi01Gene48944;Aspi01Gene31611;Aspi01Gene16883;Aspi01Gene01589;Aspi01Gene50564;Aspi01Gene10045;Aspi01Gene67831;Aspi01Gene41109;Aspi01Gene48943;Aspi01Gene25920;Aspi01Gene39242;Aspi01Gene22131…	K00128+K01792+K00134+K01810+K00161+K00873+K01803+K00002+K00895+K00850+K01610+K01689+K03841+K00382+K01623+K00627+K00121+K18857+K01568+K01785+K14085+K00016+K00844+K00927+K00131+K01895
Folate biosynthesis	39	81	2.51315e-08	4.77498e-07	ko00790	Metabolism	Metabolism of cofactors and vitamins	Aspi01Gene11584;Aspi01Gene44087;Aspi01Gene66517;Aspi01Gene45186;Aspi01Gene11583;Aspi01Gene54801;Aspi01Gene02038;Aspi01Gene15287;Aspi01Gene71723;Aspi01Gene05190;Aspi01Gene11359;Aspi01Gene23342;Aspi01Gene03252;Aspi01Gene69513;Aspi01Gene16391;Aspi01Gene52278;Aspi01Gene69510;Aspi01Gene53796;Aspi01Gene11477;Aspi01Gene11490;Aspi01Gene54800;Aspi01Gene11581;Aspi01Gene20235;Aspi01Gene19019;Aspi01Gene53709…	K15631+K20457+K00079+K01113+K03637+K03639+K01495+K15376+K00011+K13941+K18482
Glycerolipid metabolism	96	280	5.24245e-08	8.71558e-07	ko00561	Metabolism	Lipid metabolism	Aspi01Gene50253;Aspi01Gene44224;Aspi01Gene53237;Aspi01Gene02648;Aspi01Gene06686;Aspi01Gene19578;Aspi01Gene61112;Aspi01Gene71505;Aspi01Gene02088;Aspi01Gene63961;Aspi01Gene31186;Aspi01Gene54585;Aspi01Gene09912;Aspi01Gene34605;Aspi01Gene61111;Aspi01Gene21387;Aspi01Gene01538;Aspi01Gene60516;Aspi01Gene43244;Aspi01Gene43247;Aspi01Gene25999;Aspi01Gene50076;Aspi01Gene27226;Aspi01Gene09799;Aspi01Gene27228…	K00901+K00679+K00128+K21362+K00002+K13509+K00655+K15728+K01054+K13508+K00630+K06119+K18693+K00011+K07407+K14085+K13506+K00863+K09480+K14457
alpha-Linolenic acid metabolism	85	243	1.09112e-07	1.61243e-06	ko00592	Metabolism	Lipid metabolism	Aspi01Gene05339;Aspi01Gene19588;Aspi01Gene39309;Aspi01Gene24849;Aspi01Gene45695;Aspi01Gene18317;Aspi01Gene42672;Aspi01Gene63196;Aspi01Gene05353;Aspi01Gene32722;Aspi01Gene63197;Aspi01Gene39302;Aspi01Gene57305;Aspi01Gene01494;Aspi01Gene09550;Aspi01Gene27545;Aspi01Gene28536;Aspi01Gene09161;Aspi01Gene18316;Aspi01Gene45541;Aspi01Gene05343;Aspi01Gene06823;Aspi01Gene13994;Aspi01Gene42907;Aspi01Gene39312…	K05894+K01723+K00454+K10526+K00232+K10525+K01047+K16818+K18857+K10529+K10527+K07513+K10528
Fatty acid metabolism	76	212	1.61368e-07	2.1462e-06	ko01212	Metabolism	Global and overview maps	Aspi01Gene50965;Aspi01Gene23435;Aspi01Gene12558;Aspi01Gene42904;Aspi01Gene46126;Aspi01Gene42672;Aspi01Gene64167;Aspi01Gene43246;Aspi01Gene09550;Aspi01Gene60408;Aspi01Gene66841;Aspi01Gene09148;Aspi01Gene33528;Aspi01Gene07077;Aspi01Gene33774;Aspi01Gene18244;Aspi01Gene45541;Aspi01Gene46228;Aspi01Gene18243;Aspi01Gene43582;Aspi01Gene17758;Aspi01Gene28103;Aspi01Gene46010;Aspi01Gene58405;Aspi01Gene10339…	K10703+K07512+K00059+K00648+K03921+K00232+K10251+K10256+K00665+K10781+K01897+K10258+K01961+K00507+K09458+K01962+K01074+K10527+K00645+K07513+K02372
Homologous recombination	97	296	4.9795e-07	6.02067e-06	ko03440	Genetic Information Processing	Replication and repair	Aspi01Gene18385;Aspi01Gene65796;Aspi01Gene56286;Aspi01Gene19421;Aspi01Gene18065;Aspi01Gene02401;Aspi01Gene71829;Aspi01Gene36767;Aspi01Gene42977;Aspi01Gene58238;Aspi01Gene30521;Aspi01Gene60597;Aspi01Gene41783;Aspi01Gene52329;Aspi01Gene06853;Aspi01Gene38314;Aspi01Gene44595;Aspi01Gene03447;Aspi01Gene25397;Aspi01Gene34282;Aspi01Gene22655;Aspi01Gene48992;Aspi01Gene20007;Aspi01Gene10220;Aspi01Gene15364…	K10683+K10869+K10875+K10901+K10881+K07466+K03655+K08991+K10866+K10740+K02335+K08775+K10867+K12173+K10882+K10880+K03504+K04482+K03505+K02327+K10870+K10739+K03553+K10879
Sulfur metabolism	32	69	1.25816e-06	1.39446e-05	ko00920	Metabolism	Energy metabolism	Aspi01Gene46111;Aspi01Gene61783;Aspi01Gene04405;Aspi01Gene64982;Aspi01Gene19415;Aspi01Gene59223;Aspi01Gene53942;Aspi01Gene70710;Aspi01Gene62539;Aspi01Gene29530;Aspi01Gene19413;Aspi01Gene46112;Aspi01Gene57529;Aspi01Gene53940;Aspi01Gene33762;Aspi01Gene57530;Aspi01Gene50231;Aspi01Gene53958;Aspi01Gene57208;Aspi01Gene53954;Aspi01Gene46645;Aspi01Gene65984;Aspi01Gene00522;Aspi01Gene29213;Aspi01Gene61182…	K17725+K02045+K01738+K01082+K00860+K00380+K08738+K00387+K00390+K05907+K13811+K00640+K01739+K13034
Fructose and mannose metabolism	64	180	2.01301e-06	2.05946e-05	ko00051	Metabolism	Carbohydrate metabolism	Aspi01Gene70580;Aspi01Gene38588;Aspi01Gene48944;Aspi01Gene16883;Aspi01Gene01589;Aspi01Gene67831;Aspi01Gene48943;Aspi01Gene26138;Aspi01Gene64076;Aspi01Gene22131;Aspi01Gene45574;Aspi01Gene14587;Aspi01Gene13929;Aspi01Gene59524;Aspi01Gene03863;Aspi01Gene38991;Aspi01Gene13930;Aspi01Gene07516;Aspi01Gene72074;Aspi01Gene45583;Aspi01Gene29930;Aspi01Gene54121;Aspi01Gene27398;Aspi01Gene26660;Aspi01Gene46219…	K01803+K00895+K00850+K01805+K01809+K03841+K00966+K01623+K01711+K19355+K00008+K00011+K00594+K00844+K00863+K00847
Linoleic acid metabolism	44	110	2.34347e-06	2.2263e-05	ko00591	Metabolism	Lipid metabolism	Aspi01Gene37497;Aspi01Gene39309;Aspi01Gene71858;Aspi01Gene39318;Aspi01Gene39302;Aspi01Gene57305;Aspi01Gene27545;Aspi01Gene66250;Aspi01Gene09074;Aspi01Gene39301;Aspi01Gene39312;Aspi01Gene26722;Aspi01Gene11508;Aspi01Gene19163;Aspi01Gene53477;Aspi01Gene08311;Aspi01Gene53475;Aspi01Gene39313;Aspi01Gene57304;Aspi01Gene64805;Aspi01Gene39303;Aspi01Gene58964;Aspi01Gene37500;Aspi01Gene39310;Aspi01Gene64802…	K15718+K00454+K01047+K07418
Nitrogen metabolism	50	134	5.41595e-06	4.80215e-05	ko00910	Metabolism	Energy metabolism	Aspi01Gene00211;Aspi01Gene34697;Aspi01Gene66285;Aspi01Gene49954;Aspi01Gene38366;Aspi01Gene15286;Aspi01Gene17883;Aspi01Gene66290;Aspi01Gene66283;Aspi01Gene36433;Aspi01Gene66278;Aspi01Gene17888;Aspi01Gene18379;Aspi01Gene45371;Aspi01Gene32918;Aspi01Gene06927;Aspi01Gene32737;Aspi01Gene26048;Aspi01Gene45367;Aspi01Gene66287;Aspi01Gene27468;Aspi01Gene30386;Aspi01Gene06958;Aspi01Gene16666;Aspi01Gene71126…	K01455+K10534+K02575+K00366+K01674+K01725+K01673+K01915+K00284+K00262
Circadian rhythm - plant	114	384	1.18029e-05	9.81115e-05	ko04712	Organismal Systems	Environmental adaptation	Aspi01Gene44882;Aspi01Gene69978;Aspi01Gene01893;Aspi01Gene40465;Aspi01Gene02765;Aspi01Gene25247;Aspi01Gene09999;Aspi01Gene44026;Aspi01Gene47355;Aspi01Gene35601;Aspi01Gene12493;Aspi01Gene15875;Aspi01Gene40972;Aspi01Gene29630;Aspi01Gene01559;Aspi01Gene21916;Aspi01Gene43968;Aspi01Gene09133;Aspi01Gene04231;Aspi01Gene47017;Aspi01Gene47357;Aspi01Gene26842;Aspi01Gene53586;Aspi01Gene23032;Aspi01Gene13335…	K12121+K16223+K12133+K12129+K12130+K00660+K12126+K12115+K12118+K16222+K16221+K03097+K10143+K16240+K12135+K03115+K16241
Phenylalanine, tyrosine and tryptophan biosynthesis	76	236	1.60016e-05	0.000125189	ko00400	Metabolism	Amino acid metabolism	Aspi01Gene42390;Aspi01Gene59503;Aspi01Gene11766;Aspi01Gene37326;Aspi01Gene48140;Aspi01Gene50867;Aspi01Gene45162;Aspi01Gene44237;Aspi01Gene20633;Aspi01Gene57157;Aspi01Gene07946;Aspi01Gene47905;Aspi01Gene65102;Aspi01Gene35167;Aspi01Gene39866;Aspi01Gene02308;Aspi01Gene20423;Aspi01Gene36338;Aspi01Gene02854;Aspi01Gene24066;Aspi01Gene58410;Aspi01Gene40670;Aspi01Gene23055;Aspi01Gene55069;Aspi01Gene27500…	K01817+K01626+K00800+K15227+K13832+K05359+K01736+K01695+K06001+K14454+K01609+K01657+K00891+K15849+K00815+K01696+K00811+K01850
Vitamin B6 metabolism	21	43	3.1495e-05	0.000232713	ko00750	Metabolism	Metabolism of cofactors and vitamins	Aspi01Gene62501;Aspi01Gene19970;Aspi01Gene06833;Aspi01Gene11855;Aspi01Gene33798;Aspi01Gene46309;Aspi01Gene17535;Aspi01Gene62503;Aspi01Gene24920;Aspi01Gene22032;Aspi01Gene24921;Aspi01Gene06830;Aspi01Gene16187;Aspi01Gene32767;Aspi01Gene12731;Aspi01Gene32765;Aspi01Gene57758;Aspi01Gene66700;Aspi01Gene11854;Aspi01Gene06834;Aspi01Gene19150	K05275+K08681+K00275+K13248+K06215+K01733
Nicotinate and nicotinamide metabolism	29	69	3.99439e-05	0.000275739	ko00760	Metabolism	Metabolism of cofactors and vitamins	Aspi01Gene53036;Aspi01Gene22884;Aspi01Gene32770;Aspi01Gene46084;Aspi01Gene21690;Aspi01Gene11844;Aspi01Gene34009;Aspi01Gene69381;Aspi01Gene69379;Aspi01Gene69378;Aspi01Gene53033;Aspi01Gene20544;Aspi01Gene21688;Aspi01Gene55011;Aspi01Gene32772;Aspi01Gene29423;Aspi01Gene22887;Aspi01Gene51982;Aspi01Gene06591;Aspi01Gene34010;Aspi01Gene27985;Aspi01Gene06534;Aspi01Gene48061;Aspi01Gene66160;Aspi01Gene22891…	K01513+K06210+K01081+K03426+K00763+K00858+K03787+K03517+K00278+K18550+K01240
Flavone and flavonol biosynthesis	11	16	4.14644e-05	0.000275739	ko00944	Metabolism	Biosynthesis of other secondary metabolites	Aspi01Gene45736;Aspi01Gene50150;Aspi01Gene39763;Aspi01Gene09074;Aspi01Gene53632;Aspi01Gene16917;Aspi01Gene39753;Aspi01Gene33683;Aspi01Gene39762;Aspi01Gene17673;Aspi01Gene09070	K05280+K05279
Pantothenate and CoA biosynthesis	29	71	7.47451e-05	0.000473386	ko00770	Metabolism	Metabolism of cofactors and vitamins	Aspi01Gene53036;Aspi01Gene60065;Aspi01Gene22452;Aspi01Gene60066;Aspi01Gene69919;Aspi01Gene18580;Aspi01Gene10759;Aspi01Gene60072;Aspi01Gene42892;Aspi01Gene38772;Aspi01Gene71629;Aspi01Gene65735;Aspi01Gene53033;Aspi01Gene20544;Aspi01Gene57009;Aspi01Gene48117;Aspi01Gene56382;Aspi01Gene10758;Aspi01Gene41605;Aspi01Gene23652;Aspi01Gene60857;Aspi01Gene49859;Aspi01Gene65739;Aspi01Gene69917;Aspi01Gene60064…	K01513+K02201+K01653+K00826+K00606+K09680+K01652+K01464+K00053+K01598+K00859
Arachidonic acid metabolism	26	62	0.000102802	0.000621486	ko00590	Metabolism	Lipid metabolism	Aspi01Gene13598;Aspi01Gene45186;Aspi01Gene27545;Aspi01Gene68938;Aspi01Gene11359;Aspi01Gene58171;Aspi01Gene13594;Aspi01Gene09074;Aspi01Gene16391;Aspi01Gene52278;Aspi01Gene53071;Aspi01Gene06287;Aspi01Gene19727;Aspi01Gene57745;Aspi01Gene62100;Aspi01Gene44950;Aspi01Gene21729;Aspi01Gene09070;Aspi01Gene57780;Aspi01Gene21728;Aspi01Gene50239;Aspi01Gene55357;Aspi01Gene19193;Aspi01Gene19191;Aspi01Gene68935…	K18592+K00079+K01047+K08726+K01254+K07418+K00432+K15717+K15730
Steroid biosynthesis	38	104	0.000115167	0.000665966	ko00100	Metabolism	Lipid metabolism	Aspi01Gene33763;Aspi01Gene47522;Aspi01Gene42661;Aspi01Gene27878;Aspi01Gene24549;Aspi01Gene20628;Aspi01Gene33590;Aspi01Gene24548;Aspi01Gene26046;Aspi01Gene63185;Aspi01Gene03728;Aspi01Gene66981;Aspi01Gene12238;Aspi01Gene31028;Aspi01Gene36292;Aspi01Gene03729;Aspi01Gene50397;Aspi01Gene69821;Aspi01Gene35585;Aspi01Gene36290;Aspi01Gene24550;Aspi01Gene59702;Aspi01Gene04166;Aspi01Gene40965;Aspi01Gene44304…	K08242+K14423+K00559+K01853+K00227+K00511+K01052+K07748+K01824+K08246+K09832+K09828
Fatty acid elongation	50	149	0.000135324	0.000749919	ko00062	Metabolism	Lipid metabolism	Aspi01Gene50965;Aspi01Gene23435;Aspi01Gene10177;Aspi01Gene64167;Aspi01Gene43246;Aspi01Gene05377;Aspi01Gene33774;Aspi01Gene18244;Aspi01Gene30026;Aspi01Gene18243;Aspi01Gene28103;Aspi01Gene68170;Aspi01Gene07651;Aspi01Gene58405;Aspi01Gene10339;Aspi01Gene10298;Aspi01Gene70728;Aspi01Gene30027;Aspi01Gene09501;Aspi01Gene56751;Aspi01Gene18245;Aspi01Gene50359;Aspi01Gene15994;Aspi01Gene40237;Aspi01Gene05067…	K10703+K07512+K15397+K10251+K10258+K01074+K18880+K10249
SNARE interactions in vesicular transport	28	72	0.000266387	0.00141718	ko04130	Genetic Information Processing	Folding, sorting and degradation	Aspi01Gene15933;Aspi01Gene11241;Aspi01Gene04753;Aspi01Gene11702;Aspi01Gene33953;Aspi01Gene46996;Aspi01Gene20840;Aspi01Gene60072;Aspi01Gene15433;Aspi01Gene04756;Aspi01Gene04746;Aspi01Gene04745;Aspi01Gene00477;Aspi01Gene17538;Aspi01Gene30309;Aspi01Gene04749;Aspi01Gene28394;Aspi01Gene27375;Aspi01Gene03950;Aspi01Gene18468;Aspi01Gene48269;Aspi01Gene10906;Aspi01Gene63751;Aspi01Gene47579;Aspi01Gene13580…	K08486+K08506+K08516+K08498+K08503+K08515+K08492+K08505+K08488
Biosynthesis of unsaturated fatty acids	34	95	0.000400664	0.00204955	ko01040	Metabolism	Lipid metabolism	Aspi01Gene50965;Aspi01Gene12558;Aspi01Gene46126;Aspi01Gene42672;Aspi01Gene64167;Aspi01Gene09550;Aspi01Gene60408;Aspi01Gene07077;Aspi01Gene18244;Aspi01Gene45541;Aspi01Gene18243;Aspi01Gene43582;Aspi01Gene17758;Aspi01Gene46010;Aspi01Gene58405;Aspi01Gene18245;Aspi01Gene43584;Aspi01Gene22113;Aspi01Gene36619;Aspi01Gene43490;Aspi01Gene33948;Aspi01Gene27417;Aspi01Gene18247;Aspi01Gene70651;Aspi01Gene20287…	K10703+K00059+K03921+K00232+K10251+K10256+K10258+K00507+K07513
Fatty acid biosynthesis	36	103	0.000463758	0.00228444	ko00061	Metabolism	Lipid metabolism	Aspi01Gene12558;Aspi01Gene42904;Aspi01Gene28768;Aspi01Gene46126;Aspi01Gene01031;Aspi01Gene66841;Aspi01Gene09148;Aspi01Gene33528;Aspi01Gene07077;Aspi01Gene46228;Aspi01Gene41439;Aspi01Gene46010;Aspi01Gene16142;Aspi01Gene61688;Aspi01Gene46575;Aspi01Gene16145;Aspi01Gene59789;Aspi01Gene50490;Aspi01Gene60819;Aspi01Gene22113;Aspi01Gene27417;Aspi01Gene50042;Aspi01Gene55391;Aspi01Gene65787;Aspi01Gene46225…	K00059+K00648+K10782+K03921+K00665+K10781+K01897+K01961+K09458+K01962+K00645+K02372
Cutin, suberine and wax biosynthesis	34	101	0.00138798	0.00659292	ko00073	Metabolism	Lipid metabolism	Aspi01Gene30866;Aspi01Gene23154;Aspi01Gene26963;Aspi01Gene49575;Aspi01Gene64830;Aspi01Gene72029;Aspi01Gene30859;Aspi01Gene56671;Aspi01Gene51971;Aspi01Gene04823;Aspi01Gene44137;Aspi01Gene30869;Aspi01Gene16896;Aspi01Gene56667;Aspi01Gene71987;Aspi01Gene72013;Aspi01Gene47118;Aspi01Gene05014;Aspi01Gene72001;Aspi01Gene71986;Aspi01Gene64832;Aspi01Gene05013;Aspi01Gene05016;Aspi01Gene33582;Aspi01Gene56672…	K17991+K15404+K15400+K15402+K13356
Other types of O-glycan biosynthesis	23	61	0.00148673	0.00681844	ko00514	Metabolism	Glycan biosynthesis and metabolism	Aspi01Gene51765;Aspi01Gene60458;Aspi01Gene27633;Aspi01Gene51763;Aspi01Gene07489;Aspi01Gene51766;Aspi01Gene38409;Aspi01Gene31411;Aspi01Gene04861;Aspi01Gene18470;Aspi01Gene54395;Aspi01Gene03648;Aspi01Gene69454;Aspi01Gene03644;Aspi01Gene66563;Aspi01Gene07494;Aspi01Gene03647;Aspi01Gene71677;Aspi01Gene07492;Aspi01Gene61443;Aspi01Gene20843;Aspi01Gene56702;Aspi01Gene60454	K20781+K13667+K13675+K20784+K20783+K18134+K20782
Histidine metabolism	18	44	0.00162581	0.00720774	ko00340	Metabolism	Amino acid metabolism	Aspi01Gene53237;Aspi01Gene19578;Aspi01Gene27786;Aspi01Gene39698;Aspi01Gene60054;Aspi01Gene26004;Aspi01Gene60168;Aspi01Gene22748;Aspi01Gene60167;Aspi01Gene45293;Aspi01Gene22755;Aspi01Gene22208;Aspi01Gene60169;Aspi01Gene22205;Aspi01Gene40429;Aspi01Gene53240;Aspi01Gene19573;Aspi01Gene22209	K00128+K14085+K18649+K01590+K20246+K01814+K11755
Lysine degradation	34	103	0.00201768	0.00865651	ko00310	Metabolism	Amino acid metabolism	Aspi01Gene71898;Aspi01Gene27576;Aspi01Gene53237;Aspi01Gene46375;Aspi01Gene19578;Aspi01Gene31893;Aspi01Gene58952;Aspi01Gene32211;Aspi01Gene37004;Aspi01Gene18047;Aspi01Gene25391;Aspi01Gene29650;Aspi01Gene07279;Aspi01Gene10835;Aspi01Gene58951;Aspi01Gene27786;Aspi01Gene39730;Aspi01Gene65361;Aspi01Gene52716;Aspi01Gene26004;Aspi01Gene54667;Aspi01Gene46376;Aspi01Gene39725;Aspi01Gene45293;Aspi01Gene58950…	K11423+K11420+K11419+K00128+K00306+K00658+K14085+K19199+K11422+K11433+K14157
Plant hormone signal transduction	372	1592	0.0024586	0.0102185	ko04075	Environmental Information Processing	Signal transduction	Aspi01Gene40651;Aspi01Gene16036;Aspi01Gene05452;Aspi01Gene42893;Aspi01Gene29145;Aspi01Gene60029;Aspi01Gene19723;Aspi01Gene23302;Aspi01Gene09280;Aspi01Gene45257;Aspi01Gene47817;Aspi01Gene26421;Aspi01Gene25247;Aspi01Gene62092;Aspi01Gene09999;Aspi01Gene42521;Aspi01Gene42618;Aspi01Gene11814;Aspi01Gene35380;Aspi01Gene32559;Aspi01Gene34580;Aspi01Gene23111;Aspi01Gene37828;Aspi01Gene60337;Aspi01Gene15734…	K14488+K14513+K14494+K14496+K13422+K14510+K13946+K14514+K14491+K13415+K12126+K14506+K14509+K13464+K14500+K14431+K14515+K14493+K14484+K16189+K14485+K14504+K14490+K14497+K14492+K14489+K14512+K14503+K14486+K14508+K13449+K14487+K14498+K13416+K13413+K14432+K14516+K14495
Photosynthesis - antenna proteins	28	83	0.00338315	0.0136351	ko00196	Metabolism	Energy metabolism	Aspi01Gene53581;Aspi01Gene51505;Aspi01Gene53655;Aspi01Gene22663;Aspi01Gene43557;Aspi01Gene64447;Aspi01Gene25498;Aspi01Gene44417;Aspi01Gene50331;Aspi01Gene71078;Aspi01Gene09591;Aspi01Gene39517;Aspi01Gene66566;Aspi01Gene29501;Aspi01Gene71079;Aspi01Gene44236;Aspi01Gene65876;Aspi01Gene71068;Aspi01Gene71875;Aspi01Gene44141;Aspi01Gene68669;Aspi01Gene71089;Aspi01Gene53662;Aspi01Gene71076;Aspi01Gene19330…	K08913+K08912+K08907+K08916+K08909+K08908+K08914+K08915+K08910
Zeatin biosynthesis	15	37	0.00430025	0.0168216	ko00908	Metabolism	Metabolism of terpenoids and polyketides	Aspi01Gene07428;Aspi01Gene70323;Aspi01Gene42789;Aspi01Gene08821;Aspi01Gene04890;Aspi01Gene59090;Aspi01Gene42804;Aspi01Gene32687;Aspi01Gene51948;Aspi01Gene64456;Aspi01Gene64461;Aspi01Gene08822;Aspi01Gene39457;Aspi01Gene67512;Aspi01Gene05434	K00279+K10717+K00791+K13495+K13493
Tryptophan metabolism	66	245	0.00916915	0.0348428	ko00380	Metabolism	Amino acid metabolism	Aspi01Gene53237;Aspi01Gene00783;Aspi01Gene19578;Aspi01Gene47220;Aspi01Gene53924;Aspi01Gene19346;Aspi01Gene35054;Aspi01Gene58066;Aspi01Gene32088;Aspi01Gene52400;Aspi01Gene23226;Aspi01Gene11104;Aspi01Gene23039;Aspi01Gene25722;Aspi01Gene63664;Aspi01Gene36686;Aspi01Gene31126;Aspi01Gene61726;Aspi01Gene59735;Aspi01Gene25769;Aspi01Gene43775;Aspi01Gene12261;Aspi01Gene03573;Aspi01Gene41729;Aspi01Gene20535…	K00128+K01426+K11816+K07408+K16903+K03781+K14085+K11820
Butanoate metabolism	21	62	0.00977578	0.0361161	ko00650	Metabolism	Carbohydrate metabolism	Aspi01Gene23356;Aspi01Gene63577;Aspi01Gene13444;Aspi01Gene22452;Aspi01Gene18580;Aspi01Gene38772;Aspi01Gene09374;Aspi01Gene54880;Aspi01Gene71629;Aspi01Gene57009;Aspi01Gene23329;Aspi01Gene48117;Aspi01Gene33515;Aspi01Gene18185;Aspi01Gene69537;Aspi01Gene09401;Aspi01Gene49859;Aspi01Gene12693;Aspi01Gene69538;Aspi01Gene38063;Aspi01Gene39554	K01641+K01640+K16871+K01653+K01652+K01580+K00109+K17865+K18121
Cholesterol metabolism	14	37	0.0115098	0.0413731	ko04979	Organismal Systems	Digestive system	Aspi01Gene06482;Aspi01Gene55383;Aspi01Gene06480;Aspi01Gene11777;Aspi01Gene53891;Aspi01Gene11776;Aspi01Gene12238;Aspi01Gene36713;Aspi01Gene06484;Aspi01Gene04166;Aspi01Gene40842;Aspi01Gene23661;Aspi01Gene40841;Aspi01Gene38125	K12385+K15040+K01052+K05641+K05770
Valine, leucine and isoleucine biosynthesis	18	52	0.0126536	0.0442875	ko00290	Metabolism	Amino acid metabolism	Aspi01Gene53198;Aspi01Gene53204;Aspi01Gene22452;Aspi01Gene69919;Aspi01Gene18580;Aspi01Gene38772;Aspi01Gene71629;Aspi01Gene53201;Aspi01Gene57009;Aspi01Gene48117;Aspi01Gene56382;Aspi01Gene06892;Aspi01Gene41605;Aspi01Gene00356;Aspi01Gene23652;Aspi01Gene49859;Aspi01Gene69917;Aspi01Gene11469	K01703+K01653+K00826+K01652+K01754+K01649+K00053

## Sheet: Table S4
Table S4. Resistance gene analogues (RGAs) in A. spinulosa.
ID	RGA_Type	chr_ID	start	end	strand
Aspi01Gene34837	NBS>CN	Chr30	17032384	17034136	+
Aspi01Gene71291	NBS>CN	Chr65	61214491	61225113	-
Aspi01Gene27827	NBS>CN	Chr25	87325942	87343670	-
Aspi01Gene58031	NBS>CN	Chr50	29264838	29268578	-
Aspi01Gene02862	NBS>CN	Chr02	118473953	118482878	+
Aspi01Gene02577	NBS>CN	Chr02	91023197	91069933	-
Aspi01Gene72237	NBS>CN	Chr69	2591297	2613407	+
Aspi01Gene71306	NBS>CN	Chr65	62662988	62667099	+
Aspi01Gene68320	NBS>CNL	Chr66	23088007	23128107	-
Aspi01Gene71170	NBS>CNL	Chr65	53351411	53376766	-
Aspi01Gene47873	NBS>CNL	Chr40	67345723	67350154	-
Aspi01Gene56659	NBS>CNL	Chr52	66539263	66543063	+
Aspi01Gene02867	NBS>CNL	Chr02	118745724	118782278	-
Aspi01Gene68172	NBS>CNL	Chr66	9766769	9775412	-
Aspi01Gene11841	NBS>CNL	Chr09	60404342	60426778	+
Aspi01Gene02699	NBS>NBS	Chr02	104934543	104937880	-
Aspi01Gene66169	NBS>NBS	Chr64	50353409	50355953	-
Aspi01Gene72239	NBS>NBS	Chr69	2700187	2707861	-
Aspi01Gene45502	NBS>NBS	Chr43	35674422	35676688	-
Aspi01Gene56495	NBS>NBS	Chr52	50290679	50291662	-
Aspi01Gene56511	NBS>NBS	Chr52	52111851	52123506	-
Aspi01Gene45506	NBS>NBS	Chr43	35715123	35716634	+
Aspi01Gene02667	NBS>NBS	Chr02	100908035	100912232	+
Aspi01Gene34833	NBS>NBS	Chr30	16848674	16851268	-
Aspi01Gene27826	NBS>NBS	Chr25	87325942	87326933	-
Aspi01Gene35040	NBS>NBS	Chr30	34064771	34078440	-
Aspi01Gene34838	NBS>NBS	Chr30	17032384	17035010	+
Aspi01Gene56535	NBS>NBS	Chr52	54420178	54433682	-
Aspi01Gene06666	NBS>NBS	Chr05	61836791	61838145	-
Aspi01Gene37703	NBS>NBS	Chr31	1788274	1803514	-
Aspi01Gene02597	NBS>NL	Chr02	92941322	93005158	+
Aspi01Gene56522	NBS>NL	Chr52	53782740	53807218	+
Aspi01Gene30683	NBS>NL	Chr26	41341831	41346027	-
Aspi01Gene45500	NBS>NL	Chr43	35654573	35657503	-
Aspi01Gene68228	NBS>NL	Chr66	15000528	15006675	-
Aspi01Gene03564	NBS>NL	Chr03	45209351	45214574	-
Aspi01Gene02698	NBS>NL	Chr02	104855976	104916200	-
Aspi01Gene48837	NBS>NL	Chr42	67120482	67123564	+
Aspi01Gene68225	NBS>NL	Chr66	14788291	14821510	+
Aspi01Gene37705	NBS>NL	Chr31	1845897	1852477	+
Aspi01Gene35041	NBS>NL	Chr30	34349691	34358054	+
Aspi01Gene03592	NBS>NL	Chr03	47143193	47148197	+
Aspi01Gene02662	NBS>NL	Chr02	100314347	100372088	+
Aspi01Gene37709	NBS>NL	Chr31	2338753	2345847	-
Aspi01Gene68324	NBS>NL	Chr66	23464883	23470064	+
Aspi01Gene35059	NBS>NL	Chr30	36892294	36894827	+
Aspi01Gene55099	NBS>NL	Chr47	7311827	7318279	+
Aspi01Gene68327	NBS>NL	Chr66	24103798	24109241	+
Aspi01Gene27656	NBS>NL	Chr25	70145547	70148866	+
Aspi01Gene25682	NBS>NL	Chr20	95802171	95806561	-
Aspi01Gene27658	NBS>NL	Chr25	70208190	70211489	+
Aspi01Gene68330	NBS>NL	Chr66	24493821	24499152	+
Aspi01Gene27657	NBS>NL	Chr25	70161165	70164155	+
Aspi01Gene35044	NBS>NL	Chr30	34413650	34439438	+
Aspi01Gene32920	NBS>NL	Chr27	42063482	42138771	-
Aspi01Gene34832	NBS>NL	Chr30	16801101	16803989	-
Aspi01Gene35043	NBS>OTHER	Chr30	34376843	34391544	+
Aspi01Gene72490	NBS>OTHER	Chr69	24416212	24474863	-
Aspi01Gene35058	NBS>OTHER	Chr30	36848737	36850566	+
Aspi01Gene53686	NBS>OTHER	Chr46	55749078	55752554	-
Aspi01Gene18332	NBS>OTHER	Chr14	82663376	82668375	-
Aspi01Gene48759	NBS>OTHER	Chr42	60443063	60450046	-
Aspi01Gene72485	NBS>OTHER	Chr69	22958345	22974616	+
Aspi01Gene72124	NBS>OTHER	Chr68	63047496	63049067	-
Aspi01Gene33405	NBS>OTHER	Chr27	86583302	86587504	-
Aspi01Gene15312	NBS>TN	Chr12	24961129	24966283	+
Aspi01Gene04264	NBS>TN	Chr03	103911086	103914019	+
Aspi01Gene35293	NBS>TN	Chr30	61472622	61475320	+
Aspi01Gene60107	NBS>TN	Chr54	65041651	65046013	+
Aspi01Gene72967	NBS>TN	Chr69	65630466	65642459	-
Aspi01Gene45494	NBS>TN	Chr43	35182232	35185289	-
Aspi01Gene60116	NBS>TNL	Chr54	65880838	65884236	+
Aspi01Gene71817	NBS>TNL	Chr68	36153787	36158757	-
Aspi01Gene35299	NBS>TNL	Chr30	62086679	62091447	+
Aspi01Gene45474	NBS>TNL	Chr43	33443055	33451785	-
Aspi01Gene04252	NBS>TNL	Chr03	102991561	102999179	-
Aspi01Gene61197	NBS>TNL	Chr57	1339531	1391536	-
Aspi01Gene48806	NBS>TNL	Chr42	64891956	64896275	-
Aspi01Gene71818	NBS>TNL	Chr68	36247693	36252657	-
Aspi01Gene04266	NBS>TNL	Chr03	103964054	103969983	-
Aspi01Gene04249	NBS>TNL	Chr03	102637482	102643818	+
Aspi01Gene67323	NBS>TNL	Chr67	5246695	5250993	-
Aspi01Gene04247	NBS>TNL	Chr03	102335904	102341799	+
Aspi01Gene04248	NBS>TNL	Chr03	102517657	102523595	-
Aspi01Gene22951	NBS>TNL	Chr15	55318810	55337841	+
Aspi01Gene45485	NBS>TNL	Chr43	34418386	34422331	+
Aspi01Gene48811	NBS>TNL	Chr42	65308118	65311198	+
Aspi01Gene48832	NBS>TNL	Chr42	66689873	66703420	+
Aspi01Gene60152	NBS>TNL	Chr54	68444493	68452268	+
Aspi01Gene52578	NBS>TNL	Chr48	44689986	44702317	+
Aspi01Gene45503	NBS>TX	Chr43	35674539	35675078	+
Aspi01Gene48836	NBS>TX	Chr42	67119428	67121586	+
Aspi01Gene72479	NBS>TX	Chr69	22778197	22787609	+
Aspi01Gene45505	NBS>TX	Chr43	35714473	35714991	+
Aspi01Gene34778	NBS>TX	Chr30	11739308	11739694	+
Aspi01Gene28579	NBS>TX	Chr21	57131308	57133619	-
Aspi01Gene03566	NBS>TX	Chr03	45214263	45215530	-
Aspi01Gene71813	NBS>TX	Chr68	35549951	35551795	+
Aspi01Gene72487	NBS>TX	Chr69	24156359	24172315	+
Aspi01Gene34889	NBS>TX	Chr30	21806750	21807202	+
Aspi01Gene18561	NBS>TX	Chr14	101329078	101330306	-
Aspi01Gene72469	NBS>TX	Chr69	22166270	22168046	+
Aspi01Gene72472	NBS>TX	Chr69	22490377	22505139	-
Aspi01Gene72480	NBS>TX	Chr69	22789736	22834579	-
Aspi01Gene48808	NBS>TX	Chr42	65226995	65229903	+
Aspi01Gene72477	NBS>TX	Chr69	22592356	22614860	-
Aspi01Gene48815	NBS>TX	Chr42	65515642	65516016	+
Aspi01Gene45501	NBS>TX	Chr43	35656410	35658479	-
Aspi01Gene03591	NBS>TX	Chr03	47142224	47143504	+
Aspi01Gene72482	NBS>TX	Chr69	22888632	22934013	-
Aspi01Gene00131	RLK	Chr01	12075052	12078933	-
Aspi01Gene00137	RLK	Chr01	12777821	12783775	+
Aspi01Gene00317	RLK	Chr01	29673042	29673959	-
Aspi01Gene00332	RLK	Chr01	30462330	30466554	+
Aspi01Gene00350	RLK	Chr01	31727612	31735034	-
Aspi01Gene00382	RLK	Chr01	33483965	33487932	-
Aspi01Gene00482	RLK	Chr01	40284777	40287319	+
Aspi01Gene00717	RLK	Chr01	54857045	54860352	-
Aspi01Gene00721	RLK	Chr01	55030913	55034134	+
Aspi01Gene00974	RLK	Chr01	72767486	72770089	-
Aspi01Gene00995	RLK	Chr01	74374256	74377741	-
Aspi01Gene01038	RLK	Chr01	77935998	77938733	+
Aspi01Gene01072	RLK	Chr01	81272560	81274683	+
Aspi01Gene01077	RLK	Chr01	82535374	82537786	-
Aspi01Gene01228	RLK	Chr01	93490444	93526294	-
Aspi01Gene01679	RLK	Chr01	134125805	134128960	+
Aspi01Gene02248	RLK	Chr02	48744753	48745973	-
Aspi01Gene02782	RLK	Chr02	111138650	111173931	-
Aspi01Gene02876	RLK	Chr02	119874185	119921379	-
Aspi01Gene02877	RLK	Chr02	119930986	119939993	-
Aspi01Gene02878	RLK	Chr02	120015703	120024098	-
Aspi01Gene02880	RLK	Chr02	120200409	120210558	-
Aspi01Gene02882	RLK	Chr02	120314129	120318491	+
Aspi01Gene02884	RLK	Chr02	120391800	120396568	+
Aspi01Gene02885	RLK	Chr02	120451120	120459257	-
Aspi01Gene02887	RLK	Chr02	120530541	120533757	+
Aspi01Gene02888	RLK	Chr02	121017579	121086429	+
Aspi01Gene02892	RLK	Chr02	121765768	121774440	+
Aspi01Gene02894	RLK	Chr02	121791733	121800290	+
Aspi01Gene02897	RLK	Chr02	121982252	121991056	+
Aspi01Gene02900	RLK	Chr02	122169703	122177671	+
Aspi01Gene02904	RLK	Chr02	122541460	122550036	+
Aspi01Gene02907	RLK	Chr02	122647438	122658505	+
Aspi01Gene02909	RLK	Chr02	123030260	123033765	-
Aspi01Gene03098	RLK	Chr03	4709746	4727979	+
Aspi01Gene03173	RLK	Chr03	11387331	11391670	+
Aspi01Gene03198	RLK	Chr03	13540433	13579251	-
Aspi01Gene03285	RLK	Chr03	20522125	20527142	+
Aspi01Gene03297	RLK	Chr03	21759514	21764459	-
Aspi01Gene03653	RLK	Chr03	52278058	52282302	+
Aspi01Gene03685	RLK	Chr03	54555870	54564780	-
Aspi01Gene03698	RLK	Chr03	55662658	55666459	+
Aspi01Gene03865	RLK	Chr03	69029527	69032139	-
Aspi01Gene03866	RLK	Chr03	69215266	69217767	-
Aspi01Gene03867	RLK	Chr03	69292050	69294628	+
Aspi01Gene04173	RLK	Chr03	96314168	96362712	-
Aspi01Gene04268	RLK	Chr03	104110323	104113342	+
Aspi01Gene04927	RLK	Chr04	33058788	33061580	-
Aspi01Gene04952	RLK	Chr04	35513035	35562285	-
Aspi01Gene05218	RLK	Chr04	59166204	59169295	+
Aspi01Gene05230	RLK	Chr04	60121621	60143328	+
Aspi01Gene05274	RLK	Chr04	63734944	63768755	+
Aspi01Gene05309	RLK	Chr04	65952680	65956405	+
Aspi01Gene05310	RLK	Chr04	65971565	65975290	+
Aspi01Gene05311	RLK	Chr04	65990461	65994186	+
Aspi01Gene05532	RLK	Chr04	86186731	86191509	-
Aspi01Gene05820	RLK	Chr04	113010243	113012583	+
Aspi01Gene06145	RLK	Chr05	20772574	20777103	-
Aspi01Gene06148	RLK	Chr05	21012175	21014929	-
Aspi01Gene06193	RLK	Chr05	24232618	24248968	-
Aspi01Gene06200	RLK	Chr05	25183265	25186673	-
Aspi01Gene06244	RLK	Chr05	28431974	28433884	-
Aspi01Gene06248	RLK	Chr05	28853439	28874912	+
Aspi01Gene06460	RLK	Chr05	47152344	47154356	-
Aspi01Gene06464	RLK	Chr05	47934986	47936998	+
Aspi01Gene06475	RLK	Chr05	49053948	49056458	+
Aspi01Gene06491	RLK	Chr05	49945103	49947560	-
Aspi01Gene06496	RLK	Chr05	50239119	50241320	+
Aspi01Gene06500	RLK	Chr05	50406491	50408602	+
Aspi01Gene06503	RLK	Chr05	51029443	51031464	+
Aspi01Gene06545	RLK	Chr05	54088527	54091760	+
Aspi01Gene06551	RLK	Chr05	54292262	54294859	-
Aspi01Gene06759	RLK	Chr05	68410949	68413089	+
Aspi01Gene06763	RLK	Chr05	68588391	68589704	-
Aspi01Gene06766	RLK	Chr05	68792071	68793378	-
Aspi01Gene06767	RLK	Chr05	68941004	68942626	+
Aspi01Gene06769	RLK	Chr05	69033288	69034592	-
Aspi01Gene06771	RLK	Chr05	69080824	69097136	-
Aspi01Gene07031	RLK	Chr05	94669477	94671435	-
Aspi01Gene07157	RLK	Chr05	102572530	102576647	+
Aspi01Gene07165	RLK	Chr05	103115649	103119468	+
Aspi01Gene07167	RLK	Chr05	103609433	103613254	-
Aspi01Gene07349	RLK	Chr06	3103327	3106447	+
Aspi01Gene07736	RLK	Chr06	37483787	37549763	-
Aspi01Gene07819	RLK	Chr06	43955931	43960610	-
Aspi01Gene07820	RLK	Chr06	44008487	44012215	-
Aspi01Gene07852	RLK	Chr06	46677305	46702780	+
Aspi01Gene08154	RLK	Chr06	69925712	69981583	+
Aspi01Gene08543	RLK	Chr06	101239429	101242267	-
Aspi01Gene08663	RLK	Chr06	110341869	110348895	+
Aspi01Gene08762	RLK	Chr08	9045546	9086436	-
Aspi01Gene09201	RLK	Chr08	51687054	51710037	-
Aspi01Gene09235	RLK	Chr08	54363901	54365942	+
Aspi01Gene09242	RLK	Chr08	54911418	54923766	-
Aspi01Gene09514	RLK	Chr08	80112608	80119739	-
Aspi01Gene09567	RLK	Chr08	84537987	84541240	-
Aspi01Gene09575	RLK	Chr08	85442581	85464526	-
Aspi01Gene09700	RLK	Chr08	96488420	96490361	-
Aspi01Gene09702	RLK	Chr08	96607120	96608964	-
Aspi01Gene09784	RLK	Chr08	105295791	105313070	+
Aspi01Gene09858	RLK	Chr07	4032414	4036474	-
Aspi01Gene09888	RLK	Chr07	5308695	5319612	+
Aspi01Gene09963	RLK	Chr07	9843574	9861370	-
Aspi01Gene10072	RLK	Chr07	17980828	17994143	-
Aspi01Gene10095	RLK	Chr07	20038617	20042302	-
Aspi01Gene10263	RLK	Chr07	34112188	34121305	-
Aspi01Gene10397	RLK	Chr07	44601796	44604270	-
Aspi01Gene10443	RLK	Chr07	47343654	47346981	-
Aspi01Gene10500	RLK	Chr07	51723132	51727228	-
Aspi01Gene10656	RLK	Chr07	65522706	65525817	+
Aspi01Gene10850	RLK	Chr07	79702977	79708191	-
Aspi01Gene10856	RLK	Chr07	80309438	80315102	+
Aspi01Gene10862	RLK	Chr07	81088398	81092806	+
Aspi01Gene10866	RLK	Chr07	81318553	81320424	-
Aspi01Gene11016	RLK	Chr07	93350987	93352315	-
Aspi01Gene11020	RLK	Chr07	93860906	93863570	-
Aspi01Gene11147	RLK	Chr07	102456166	102458573	+
Aspi01Gene11205	RLK	Chr09	1887931	1891400	-
Aspi01Gene11347	RLK	Chr09	17338627	17341757	-
Aspi01Gene11384	RLK	Chr09	20675777	20680739	+
Aspi01Gene11875	RLK	Chr09	63035069	63036949	+
Aspi01Gene11881	RLK	Chr09	63347839	63349398	+
Aspi01Gene12014	RLK	Chr09	72890090	72915573	-
Aspi01Gene12015	RLK	Chr09	72958472	72983955	-
Aspi01Gene12223	RLK	Chr09	90156536	90161646	-
Aspi01Gene12224	RLK	Chr09	90310705	90315521	-
Aspi01Gene12225	RLK	Chr09	90502730	90507617	+
Aspi01Gene12236	RLK	Chr09	91207229	91227529	-
Aspi01Gene12449	RLK	Chr10	3646638	3650502	+
Aspi01Gene12532	RLK	Chr10	9807686	9810481	+
Aspi01Gene12746	RLK	Chr10	29723021	29727077	-
Aspi01Gene13022	RLK	Chr10	51071456	51076426	+
Aspi01Gene13054	RLK	Chr10	54043415	54087777	-
Aspi01Gene13227	RLK	Chr10	65893051	65898112	-
Aspi01Gene13286	RLK	Chr10	71445865	71461631	-
Aspi01Gene13314	RLK	Chr10	74868626	74884907	+
Aspi01Gene13774	RLK	Chr11	6690546	6694073	-
Aspi01Gene13844	RLK	Chr11	12833165	12855419	-
Aspi01Gene14274	RLK	Chr11	43923050	43926685	+
Aspi01Gene14339	RLK	Chr11	49152011	49154124	+
Aspi01Gene14381	RLK	Chr11	52730914	52734493	-
Aspi01Gene14594	RLK	Chr11	72759644	72763873	-
Aspi01Gene14923	RLK	Chr11	96189834	96193429	-
Aspi01Gene15273	RLK	Chr12	21238456	21242556	+
Aspi01Gene15384	RLK	Chr12	29238746	29242038	+
Aspi01Gene15385	RLK	Chr12	29282678	29288533	-
Aspi01Gene15530	RLK	Chr12	42680863	42684465	-
Aspi01Gene15533	RLK	Chr12	42913276	42916773	+
Aspi01Gene15890	RLK	Chr12	74045988	74101957	+
Aspi01Gene16059	RLK	Chr12	87216107	87216994	-
Aspi01Gene16171	RLK	Chr12	96645616	96648922	-
Aspi01Gene16265	RLK	Chr18	1017678	1026258	-
Aspi01Gene16270	RLK	Chr18	1334380	1337496	-
Aspi01Gene16474	RLK	Chr18	18707624	18737047	+
Aspi01Gene16710	RLK	Chr18	42763808	42774969	-
Aspi01Gene16711	RLK	Chr18	43011166	43017079	+
Aspi01Gene16765	RLK	Chr18	46679543	46682356	+
Aspi01Gene16789	RLK	Chr18	49155748	49157306	-
Aspi01Gene16792	RLK	Chr18	49308438	49311813	-
Aspi01Gene16808	RLK	Chr18	51546702	51550050	+
Aspi01Gene16823	RLK	Chr18	52887084	52890408	-
Aspi01Gene16824	RLK	Chr18	53017805	53019910	-
Aspi01Gene16827	RLK	Chr18	53189734	53192692	+
Aspi01Gene16829	RLK	Chr18	53233705	53235823	+
Aspi01Gene16831	RLK	Chr18	53302089	53353880	-
Aspi01Gene16832	RLK	Chr18	53551710	53556283	+
Aspi01Gene17014	RLK	Chr18	70744938	70757483	-
Aspi01Gene17023	RLK	Chr18	71503227	71505677	-
Aspi01Gene17213	RLK	Chr18	88303829	88306095	+
Aspi01Gene17462	RLK	Chr14	7094506	7097679	-
Aspi01Gene17734	RLK	Chr14	29879597	29951941	-
Aspi01Gene17779	RLK	Chr14	33747253	33749415	-
Aspi01Gene18098	RLK	Chr14	62551819	62555891	+
Aspi01Gene18252	RLK	Chr14	75207253	75213253	-
Aspi01Gene18267	RLK	Chr14	76854831	76860130	-
Aspi01Gene18269	RLK	Chr14	77372802	77376009	+
Aspi01Gene18303	RLK	Chr14	79795451	79797864	-
Aspi01Gene18328	RLK	Chr14	81982053	81984446	+
Aspi01Gene18329	RLK	Chr14	82254605	82257058	-
Aspi01Gene18399	RLK	Chr14	88000903	88004258	+
Aspi01Gene18491	RLK	Chr14	95549856	95552540	-
Aspi01Gene19068	RLK	Chr16	42143420	42156272	-
Aspi01Gene19069	RLK	Chr16	42155283	42157379	-
Aspi01Gene19123	RLK	Chr16	45765547	45799503	-
Aspi01Gene19358	RLK	Chr16	65514765	65516396	-
Aspi01Gene19360	RLK	Chr16	65568932	65570871	+
Aspi01Gene19371	RLK	Chr16	66335838	66336992	-
Aspi01Gene19426	RLK	Chr16	71240810	71242441	+
Aspi01Gene19431	RLK	Chr16	71857809	71859587	+
Aspi01Gene19505	RLK	Chr16	79055325	79059309	+
Aspi01Gene19617	RLK	Chr16	85345602	85347836	-
Aspi01Gene19698	RLK	Chr16	92775301	92778140	+
Aspi01Gene19960	RLK	Chr19	12971564	12975639	-
Aspi01Gene20243	RLK	Chr19	38448011	38449579	-
Aspi01Gene20429	RLK	Chr19	54134941	54155295	+
Aspi01Gene20430	RLK	Chr19	54180267	54182681	+
Aspi01Gene20431	RLK	Chr19	54217002	54219416	+
Aspi01Gene20665	RLK	Chr19	75491297	75495067	-
Aspi01Gene20669	RLK	Chr19	75651460	75655151	+
Aspi01Gene21096	RLK	Chr13	9225726	9229715	-
Aspi01Gene21205	RLK	Chr13	17302124	17304944	+
Aspi01Gene21222	RLK	Chr13	18471783	18475419	+
Aspi01Gene21223	RLK	Chr13	18676229	18679435	+
Aspi01Gene21462	RLK	Chr13	36362718	36365279	+
Aspi01Gene21501	RLK	Chr13	39047406	39051061	-
Aspi01Gene21588	RLK	Chr13	46072171	46079747	-
Aspi01Gene21636	RLK	Chr13	49263211	49268966	+
Aspi01Gene21918	RLK	Chr13	72815808	72823768	-
Aspi01Gene22187	RLK	Chr13	95769947	95772880	+
Aspi01Gene22188	RLK	Chr13	95791304	95794418	-
Aspi01Gene22210	RLK	Chr13	97879519	97882463	-
Aspi01Gene22213	RLK	Chr13	97991703	97993891	-
Aspi01Gene22282	RLK	Chr15	3962410	3965506	-
Aspi01Gene22384	RLK	Chr15	11763801	11767387	+
Aspi01Gene22385	RLK	Chr15	11820666	11827403	-
Aspi01Gene22503	RLK	Chr15	20729009	20731778	-
Aspi01Gene22594	RLK	Chr15	26649228	26653132	-
Aspi01Gene22723	RLK	Chr15	36887785	36891687	-
Aspi01Gene22771	RLK	Chr15	41634123	41637419	+
Aspi01Gene22851	RLK	Chr15	47411292	47425130	-
Aspi01Gene22877	RLK	Chr15	48863307	48880842	+
Aspi01Gene22959	RLK	Chr15	56151632	56158263	+
Aspi01Gene23431	RLK	Chr15	97170033	97179127	+
Aspi01Gene23619	RLK	Chr17	16916638	16934805	+
Aspi01Gene24132	RLK	Chr17	57629328	57631757	+
Aspi01Gene24245	RLK	Chr17	66846149	66854534	-
Aspi01Gene24257	RLK	Chr17	68718252	68722589	+
Aspi01Gene24278	RLK	Chr17	70631837	70644010	+
Aspi01Gene24281	RLK	Chr17	71696874	71814134	+
Aspi01Gene24435	RLK	Chr17	86801056	86802238	-
Aspi01Gene24769	RLK	Chr20	15363473	15379126	+
Aspi01Gene24772	RLK	Chr20	15665988	15726021	+
Aspi01Gene24774	RLK	Chr20	15832200	15877019	+
Aspi01Gene24777	RLK	Chr20	16060130	16073812	+
Aspi01Gene24854	RLK	Chr20	23848878	23888538	-
Aspi01Gene24930	RLK	Chr20	31009364	31011298	+
Aspi01Gene24965	RLK	Chr20	33962145	33965117	-
Aspi01Gene25218	RLK	Chr20	55548178	55574502	-
Aspi01Gene25269	RLK	Chr20	58898572	58900944	-
Aspi01Gene25270	RLK	Chr20	59241198	59243833	-
Aspi01Gene25277	RLK	Chr20	59978092	59980668	-
Aspi01Gene25290	RLK	Chr20	61489750	61492254	-
Aspi01Gene25291	RLK	Chr20	61633857	61636540	-
Aspi01Gene25363	RLK	Chr20	67203163	67213214	-
Aspi01Gene25467	RLK	Chr20	77517946	77523591	+
Aspi01Gene25470	RLK	Chr20	77849277	77853163	+
Aspi01Gene25612	RLK	Chr20	89809120	89812596	-
Aspi01Gene25658	RLK	Chr20	93402123	93406833	-
Aspi01Gene25835	RLK	Chr22	7145606	7149213	-
Aspi01Gene25954	RLK	Chr22	16616405	16643648	+
Aspi01Gene26051	RLK	Chr22	24684403	24689721	+
Aspi01Gene26150	RLK	Chr22	33306252	33308560	+
Aspi01Gene26152	RLK	Chr22	33426261	33428134	+
Aspi01Gene26155	RLK	Chr22	33600138	33601146	+
Aspi01Gene26158	RLK	Chr22	33896491	33898671	+
Aspi01Gene26163	RLK	Chr22	34742037	34747275	+
Aspi01Gene26166	RLK	Chr22	34936842	34967417	+
Aspi01Gene26169	RLK	Chr22	35228159	35230441	-
Aspi01Gene26175	RLK	Chr22	35776917	35779212	-
Aspi01Gene26435	RLK	Chr22	58188389	58193790	-
Aspi01Gene26512	RLK	Chr22	63566595	63570299	+
Aspi01Gene26583	RLK	Chr22	69645914	69652546	+
Aspi01Gene26602	RLK	Chr22	71878899	71908834	+
Aspi01Gene26604	RLK	Chr22	72153367	72185756	+
Aspi01Gene26625	RLK	Chr22	75701433	75723328	+
Aspi01Gene26834	RLK	Chr22	95657126	95700984	+
Aspi01Gene26907	RLK	Chr25	2278437	2292768	-
Aspi01Gene26978	RLK	Chr25	9326598	9329967	+
Aspi01Gene26985	RLK	Chr25	9723705	9727006	-
Aspi01Gene27222	RLK	Chr25	29763869	29766538	+
Aspi01Gene27276	RLK	Chr25	37241971	37297216	-
Aspi01Gene27487	RLK	Chr25	55572119	55598898	+
Aspi01Gene27614	RLK	Chr25	66362373	66395455	-
Aspi01Gene27808	RLK	Chr25	85562952	85582034	+
Aspi01Gene27995	RLK	Chr21	3437247	3440199	-
Aspi01Gene28526	RLK	Chr21	52560862	52572540	-
Aspi01Gene28527	RLK	Chr21	52623578	52635248	-
Aspi01Gene28542	RLK	Chr21	54207865	54210987	+
Aspi01Gene28691	RLK	Chr21	66235527	66257697	+
Aspi01Gene28692	RLK	Chr21	66335819	66374909	-
Aspi01Gene28696	RLK	Chr21	66655142	66666881	+
Aspi01Gene28698	RLK	Chr21	66713053	66723047	-
Aspi01Gene28806	RLK	Chr21	74525457	74528558	-
Aspi01Gene29312	RLK	Chr23	23816261	23820987	+
Aspi01Gene29557	RLK	Chr23	40870289	40909134	-
Aspi01Gene29755	RLK	Chr23	60362431	60366462	+
Aspi01Gene29758	RLK	Chr23	60538907	60548426	+
Aspi01Gene29919	RLK	Chr23	72831196	72833625	+
Aspi01Gene29955	RLK	Chr23	75534900	75537363	+
Aspi01Gene30023	RLK	Chr23	80814574	80818458	-
Aspi01Gene30077	RLK	Chr23	86653993	86668797	-
Aspi01Gene30231	RLK	Chr26	4601341	4607463	-
Aspi01Gene30266	RLK	Chr26	7279741	7283358	+
Aspi01Gene30296	RLK	Chr26	10074457	10076647	+
Aspi01Gene30530	RLK	Chr26	29474525	29502057	+
Aspi01Gene30566	RLK	Chr26	32356740	32360131	+
Aspi01Gene30837	RLK	Chr26	53115412	53135054	-
Aspi01Gene30938	RLK	Chr26	60664202	60685044	-
Aspi01Gene31089	RLK	Chr26	73527588	73527872	+
Aspi01Gene31213	RLK	Chr26	84291419	84293565	+
Aspi01Gene31692	RLK	Chr24	30927362	30937333	+
Aspi01Gene31978	RLK	Chr24	55321071	55323575	-
Aspi01Gene31980	RLK	Chr24	55387066	55389781	-
Aspi01Gene31984	RLK	Chr24	55776161	55779111	+
Aspi01Gene32005	RLK	Chr24	57654568	57658104	-
Aspi01Gene32222	RLK	Chr24	76174413	76177049	+
Aspi01Gene32225	RLK	Chr24	76619821	76622672	-
Aspi01Gene32230	RLK	Chr24	76919967	76922076	+
Aspi01Gene32257	RLK	Chr24	78888654	78896231	-
Aspi01Gene32336	RLK	Chr24	85981179	86005999	+
Aspi01Gene32352	RLK	Chr24	86830307	86832886	+
Aspi01Gene32553	RLK	Chr27	8580918	8583537	-
Aspi01Gene32651	RLK	Chr27	19716714	19728064	+
Aspi01Gene33085	RLK	Chr27	57078313	57081524	-
Aspi01Gene33090	RLK	Chr27	57519143	57521700	+
Aspi01Gene33191	RLK	Chr27	66816522	66820260	-
Aspi01Gene33234	RLK	Chr27	70178649	70184374	+
Aspi01Gene33400	RLK	Chr27	85961400	85965245	-
Aspi01Gene33519	RLK	Chr29	2029108	2034459	-
Aspi01Gene33642	RLK	Chr29	15693432	15700384	+
Aspi01Gene33877	RLK	Chr29	33290202	33292576	+
Aspi01Gene34041	RLK	Chr29	45218230	45225855	-
Aspi01Gene34154	RLK	Chr29	54975466	54977463	-
Aspi01Gene34155	RLK	Chr29	55005390	55007387	-
Aspi01Gene34156	RLK	Chr29	55089621	55109466	-
Aspi01Gene34238	RLK	Chr29	61909046	61936334	-
Aspi01Gene34240	RLK	Chr29	62032381	62047230	+
Aspi01Gene34409	RLK	Chr29	75509350	75512877	+
Aspi01Gene34487	RLK	Chr29	82816695	82821541	-
Aspi01Gene34504	RLK	Chr29	84436750	84439073	+
Aspi01Gene34507	RLK	Chr29	84529123	84531448	-
Aspi01Gene34597	RLK	Chr29	91807356	91810816	-
Aspi01Gene34992	RLK	Chr30	30205218	30266199	-
Aspi01Gene35026	RLK	Chr30	32683178	32751496	-
Aspi01Gene35030	RLK	Chr30	32886073	32900898	+
Aspi01Gene35197	RLK	Chr30	51159566	51201011	-
Aspi01Gene35205	RLK	Chr30	52826045	52830824	+
Aspi01Gene35359	RLK	Chr30	68908348	68981299	-
Aspi01Gene35365	RLK	Chr30	69417994	69421172	+
Aspi01Gene35390	RLK	Chr30	71953618	71978495	-
Aspi01Gene35391	RLK	Chr30	72044801	72048128	+
Aspi01Gene35398	RLK	Chr30	72665039	72667898	-
Aspi01Gene35560	RLK	Chr30	89346876	89349012	-
Aspi01Gene35568	RLK	Chr30	89976498	89978591	-
Aspi01Gene35579	RLK	Chr30	91091494	91093554	+
Aspi01Gene35750	RLK	Chr28	13093143	13095338	-
Aspi01Gene35753	RLK	Chr28	13267912	13268490	+
Aspi01Gene35756	RLK	Chr28	13325067	13326068	+
Aspi01Gene35759	RLK	Chr28	13756953	13759307	-
Aspi01Gene35779	RLK	Chr28	15164955	15175082	+
Aspi01Gene35834	RLK	Chr28	19323775	19327092	-
Aspi01Gene35859	RLK	Chr28	21150715	21153597	+
Aspi01Gene35862	RLK	Chr28	21253639	21256088	+
Aspi01Gene35864	RLK	Chr28	21308882	21311486	+
Aspi01Gene36057	RLK	Chr28	39960190	39961350	-
Aspi01Gene36067	RLK	Chr28	40574137	40576659	-
Aspi01Gene36104	RLK	Chr28	42795045	42797683	-
Aspi01Gene36114	RLK	Chr28	43928713	43932004	+
Aspi01Gene36227	RLK	Chr28	52433246	52436844	+
Aspi01Gene36270	RLK	Chr28	55944526	55951029	-
Aspi01Gene36420	RLK	Chr28	68405644	68408835	+
Aspi01Gene36537	RLK	Chr28	76544379	76547763	-
Aspi01Gene36676	RLK	Chr28	90386570	90430148	+
Aspi01Gene36937	RLK	Chr33	21860066	21860497	+
Aspi01Gene36939	RLK	Chr33	21879879	21880310	+
Aspi01Gene36940	RLK	Chr33	21900956	21901405	+
Aspi01Gene36943	RLK	Chr33	22156165	22156593	-
Aspi01Gene37021	RLK	Chr33	29393034	29399152	-
Aspi01Gene37025	RLK	Chr33	29509001	29517100	-
Aspi01Gene37029	RLK	Chr33	30604575	30614926	+
Aspi01Gene37042	RLK	Chr33	31788973	31791657	+
Aspi01Gene37095	RLK	Chr33	37494575	37497721	-
Aspi01Gene37102	RLK	Chr33	37833233	37836301	+
Aspi01Gene37103	RLK	Chr33	38031900	38034962	-
Aspi01Gene37125	RLK	Chr33	40023200	40086291	-
Aspi01Gene37127	RLK	Chr33	40171737	40195464	-
Aspi01Gene37135	RLK	Chr33	40678452	40681650	+
Aspi01Gene37270	RLK	Chr33	52406153	52407382	-
Aspi01Gene37272	RLK	Chr33	52482756	52483955	-
Aspi01Gene37275	RLK	Chr33	52678174	52681041	-
Aspi01Gene37415	RLK	Chr33	65331293	65335292	+
Aspi01Gene37648	RLK	Chr33	86797135	86800084	-
Aspi01Gene37651	RLK	Chr33	87101314	87104488	+
Aspi01Gene37771	RLK	Chr31	8414180	8417497	+
Aspi01Gene37800	RLK	Chr31	11507432	11510755	+
Aspi01Gene38028	RLK	Chr31	29673085	29685856	+
Aspi01Gene38103	RLK	Chr31	34846097	34864470	-
Aspi01Gene38111	RLK	Chr31	35593089	35606764	+
Aspi01Gene38139	RLK	Chr31	37759057	37760382	-
Aspi01Gene38155	RLK	Chr31	39729231	39731424	-
Aspi01Gene38244	RLK	Chr31	47255076	47278430	+
Aspi01Gene38403	RLK	Chr31	61360379	61365018	-
Aspi01Gene38449	RLK	Chr31	66323474	66328002	+
Aspi01Gene38488	RLK	Chr31	69735658	69743949	-
Aspi01Gene38557	RLK	Chr31	76179732	76181950	+
Aspi01Gene38894	RLK	Chr32	9018235	9022314	-
Aspi01Gene38929	RLK	Chr32	11802371	11806610	-
Aspi01Gene38930	RLK	Chr32	11998082	12020659	-
Aspi01Gene38933	RLK	Chr32	12529179	12576778	-
Aspi01Gene38935	RLK	Chr32	12699106	12703404	-
Aspi01Gene38976	RLK	Chr32	14971494	14975117	+
Aspi01Gene39021	RLK	Chr32	18196416	18201126	-
Aspi01Gene39083	RLK	Chr32	23627902	23646181	-
Aspi01Gene39210	RLK	Chr32	35099625	35102312	+
Aspi01Gene39211	RLK	Chr32	35596497	35599042	-
Aspi01Gene39213	RLK	Chr32	35741374	35743767	-
Aspi01Gene39222	RLK	Chr32	36135143	36136611	-
Aspi01Gene39228	RLK	Chr32	36433837	36510470	-
Aspi01Gene39229	RLK	Chr32	36823870	36826364	-
Aspi01Gene39243	RLK	Chr32	37876814	37878400	-
Aspi01Gene39244	RLK	Chr32	37923324	37926099	-
Aspi01Gene39245	RLK	Chr32	37952860	37980096	-
Aspi01Gene39249	RLK	Chr32	38521308	38524730	+
Aspi01Gene39250	RLK	Chr32	38552047	38554807	+
Aspi01Gene39274	RLK	Chr32	40552081	40554601	+
Aspi01Gene39281	RLK	Chr32	41022027	41024611	-
Aspi01Gene39353	RLK	Chr32	46584554	46586974	-
Aspi01Gene39355	RLK	Chr32	46725284	46773305	+
Aspi01Gene39365	RLK	Chr32	48205643	48207755	-
Aspi01Gene39380	RLK	Chr32	48958799	48961398	+
Aspi01Gene39403	RLK	Chr32	51301736	51313083	-
Aspi01Gene39407	RLK	Chr32	52054241	52056778	+
Aspi01Gene39413	RLK	Chr32	52324004	52326541	+
Aspi01Gene39415	RLK	Chr32	52451756	52454293	+
Aspi01Gene39556	RLK	Chr32	66136302	66139040	+
Aspi01Gene39717	RLK	Chr32	80059671	80063768	-
Aspi01Gene39895	RLK	Chr34	4513028	4515511	+
Aspi01Gene39896	RLK	Chr34	4532899	4535382	+
Aspi01Gene39899	RLK	Chr34	4830680	4833898	+
Aspi01Gene39907	RLK	Chr34	5514339	5518325	-
Aspi01Gene39974	RLK	Chr34	9598050	9601486	+
Aspi01Gene40008	RLK	Chr34	12823680	12826946	+
Aspi01Gene40024	RLK	Chr34	14466308	14476959	+
Aspi01Gene40072	RLK	Chr34	18617854	18622087	+
Aspi01Gene40265	RLK	Chr34	33284071	33287606	-
Aspi01Gene40296	RLK	Chr34	35702027	35703466	+
Aspi01Gene40328	RLK	Chr34	38000656	38003038	+
Aspi01Gene40338	RLK	Chr34	39206881	39209041	-
Aspi01Gene40538	RLK	Chr34	54762406	54764956	+
Aspi01Gene40654	RLK	Chr34	63206189	63210709	+
Aspi01Gene40799	RLK	Chr34	74312982	74316247	+
Aspi01Gene40904	RLK	Chr34	83058574	83062429	+
Aspi01Gene40928	RLK	Chr34	84714434	84717645	+
Aspi01Gene40987	RLK	Chr34	88509405	88513326	-
Aspi01Gene41249	RLK	Chr37	23003422	23006153	+
Aspi01Gene41452	RLK	Chr37	37875819	37880330	+
Aspi01Gene41737	RLK	Chr37	60222762	60225279	-
Aspi01Gene41943	RLK	Chr37	77092748	77096104	+
Aspi01Gene41975	RLK	Chr37	80142866	80145581	-
Aspi01Gene42225	RLK	Chr35	13743541	13746112	+
Aspi01Gene42330	RLK	Chr35	23023343	23028779	-
Aspi01Gene42406	RLK	Chr35	28190673	28201458	+
Aspi01Gene42407	RLK	Chr35	28317852	28375890	+
Aspi01Gene42436	RLK	Chr35	30790013	30815827	-
Aspi01Gene42827	RLK	Chr35	61931815	61935040	+
Aspi01Gene42830	RLK	Chr35	61980975	61984170	-
Aspi01Gene42873	RLK	Chr35	67091049	67100408	+
Aspi01Gene42878	RLK	Chr35	67454595	67469567	-
Aspi01Gene42880	RLK	Chr35	67934593	67943663	-
Aspi01Gene42932	RLK	Chr35	72117692	72119701	+
Aspi01Gene43186	RLK	Chr39	4757170	4798864	+
Aspi01Gene43197	RLK	Chr39	5444151	5447410	+
Aspi01Gene43925	RLK	Chr39	71704032	71712648	-
Aspi01Gene43939	RLK	Chr39	72742252	72744894	+
Aspi01Gene43940	RLK	Chr39	72783372	72786014	-
Aspi01Gene43942	RLK	Chr39	72932009	72934576	+
Aspi01Gene43948	RLK	Chr39	73218759	73221356	+
Aspi01Gene44152	RLK	Chr38	1839709	1842491	-
Aspi01Gene44157	RLK	Chr38	2182600	2184954	+
Aspi01Gene44466	RLK	Chr38	30041878	30059853	+
Aspi01Gene44479	RLK	Chr38	31264899	31268645	-
Aspi01Gene44516	RLK	Chr38	34608769	34660283	+
Aspi01Gene44614	RLK	Chr38	44658865	44659911	-
Aspi01Gene44902	RLK	Chr38	67824750	67829915	+
Aspi01Gene45105	RLK	Chr38	85229529	85233095	+
Aspi01Gene45172	RLK	Chr43	3676510	3677599	+
Aspi01Gene45223	RLK	Chr43	9682721	9685385	+
Aspi01Gene45272	RLK	Chr43	14041950	14053502	+
Aspi01Gene45282	RLK	Chr43	15087727	15089901	+
Aspi01Gene45290	RLK	Chr43	15568458	15583107	+
Aspi01Gene45339	RLK	Chr43	20593304	20594826	-
Aspi01Gene45660	RLK	Chr43	52601513	52610165	-
Aspi01Gene45667	RLK	Chr43	53110638	53122096	-
Aspi01Gene45669	RLK	Chr43	53157905	53168526	+
Aspi01Gene45751	RLK	Chr43	61360684	61363813	-
Aspi01Gene45784	RLK	Chr43	65434699	65437370	-
Aspi01Gene45792	RLK	Chr43	66495907	66499499	-
Aspi01Gene45853	RLK	Chr43	72141266	72142767	+
Aspi01Gene45856	RLK	Chr43	72323708	72327815	+
Aspi01Gene46086	RLK	Chr36	4713551	4782796	-
Aspi01Gene46150	RLK	Chr36	9754053	9780076	+
Aspi01Gene46313	RLK	Chr36	22076889	22081106	+
Aspi01Gene46514	RLK	Chr36	39107532	39113384	+
Aspi01Gene46556	RLK	Chr36	41564187	41596254	-
Aspi01Gene46651	RLK	Chr36	49003941	49057648	+
Aspi01Gene46701	RLK	Chr36	52323167	52328091	-
Aspi01Gene46759	RLK	Chr36	57064824	57066784	+
Aspi01Gene47031	RLK	Chr36	79921385	79924123	+
Aspi01Gene47207	RLK	Chr40	9343337	9347284	+
Aspi01Gene47464	RLK	Chr40	31132858	31136835	-
Aspi01Gene47467	RLK	Chr40	31408309	31415513	+
Aspi01Gene47638	RLK	Chr40	44624799	44628651	-
Aspi01Gene47735	RLK	Chr40	55003789	55006025	-
Aspi01Gene47740	RLK	Chr40	55195216	55197184	-
Aspi01Gene47878	RLK	Chr40	67927364	67927886	-
Aspi01Gene48103	RLK	Chr42	1187088	1190163	-
Aspi01Gene48150	RLK	Chr42	5654251	5657993	-
Aspi01Gene48163	RLK	Chr42	7392300	7395477	+
Aspi01Gene48205	RLK	Chr42	11335668	11338646	+
Aspi01Gene48206	RLK	Chr42	11380422	11383414	+
Aspi01Gene48211	RLK	Chr42	11996739	11999309	-
Aspi01Gene48215	RLK	Chr42	12625677	12628377	-
Aspi01Gene48218	RLK	Chr42	12829837	12842020	+
Aspi01Gene48359	RLK	Chr42	24012552	24033930	+
Aspi01Gene48363	RLK	Chr42	24160070	24162791	+
Aspi01Gene48368	RLK	Chr42	24363665	24365843	-
Aspi01Gene48437	RLK	Chr42	29751834	29754260	+
Aspi01Gene48919	RLK	Chr42	74179806	74183337	+
Aspi01Gene49059	RLK	Chr41	2311744	2328136	-
Aspi01Gene49114	RLK	Chr41	5851833	5856131	+
Aspi01Gene49515	RLK	Chr41	41318255	41323913	+
Aspi01Gene49682	RLK	Chr41	53100329	53100625	-
Aspi01Gene49683	RLK	Chr41	53135898	53136194	-
Aspi01Gene49699	RLK	Chr41	53563970	53566237	+
Aspi01Gene49703	RLK	Chr41	53604147	53607478	+
Aspi01Gene49889	RLK	Chr41	73732471	73739308	-
Aspi01Gene49994	RLK	Chr41	81617682	81620847	+
Aspi01Gene50063	RLK	Chr45	2924217	2928151	+
Aspi01Gene50339	RLK	Chr45	24912700	24917983	+
Aspi01Gene50392	RLK	Chr45	30913056	30915178	-
Aspi01Gene50399	RLK	Chr45	31709662	31712854	-
Aspi01Gene50402	RLK	Chr45	31813452	31858669	+
Aspi01Gene50403	RLK	Chr45	31958689	31971991	+
Aspi01Gene50465	RLK	Chr45	37769354	37778929	-
Aspi01Gene50603	RLK	Chr45	45597904	45607426	-
Aspi01Gene50701	RLK	Chr45	55596738	55600772	-
Aspi01Gene51049	RLK	Chr49	4625029	4629324	+
Aspi01Gene51074	RLK	Chr49	7185667	7204315	-
Aspi01Gene51233	RLK	Chr49	20797770	20803213	+
Aspi01Gene51240	RLK	Chr49	20938258	20939920	+
Aspi01Gene51658	RLK	Chr49	55957336	55960161	+
Aspi01Gene51660	RLK	Chr49	56060458	56063127	+
Aspi01Gene51814	RLK	Chr49	68589073	68593720	-
Aspi01Gene51871	RLK	Chr49	72737062	72740801	-
Aspi01Gene52008	RLK	Chr48	3562683	3564791	-
Aspi01Gene52012	RLK	Chr48	3698374	3700491	-
Aspi01Gene52017	RLK	Chr48	4136280	4138388	+
Aspi01Gene52024	RLK	Chr48	4632053	4634254	+
Aspi01Gene52030	RLK	Chr48	4895759	4897945	+
Aspi01Gene52182	RLK	Chr48	18036275	18038812	+
Aspi01Gene52183	RLK	Chr48	18071927	18074842	+
Aspi01Gene52187	RLK	Chr48	18290384	18293170	+
Aspi01Gene52188	RLK	Chr48	18462094	18464721	-
Aspi01Gene52192	RLK	Chr48	18652124	18652923	+
Aspi01Gene52193	RLK	Chr48	18992994	18995531	-
Aspi01Gene52194	RLK	Chr48	19024240	19026918	-
Aspi01Gene52195	RLK	Chr48	19143939	19151735	-
Aspi01Gene52197	RLK	Chr48	19565172	19568114	-
Aspi01Gene52200	RLK	Chr48	19608130	19610205	+
Aspi01Gene52204	RLK	Chr48	19900652	19903487	+
Aspi01Gene52227	RLK	Chr48	22023277	22025802	+
Aspi01Gene52899	RLK	Chr48	69457983	69463883	+
Aspi01Gene53259	RLK	Chr46	20924166	20928042	-
Aspi01Gene53727	RLK	Chr46	58461295	58464475	+
Aspi01Gene53755	RLK	Chr46	60831786	60836837	-
Aspi01Gene53762	RLK	Chr46	61165168	61172512	+
Aspi01Gene53974	RLK	Chr46	78681921	78683944	+
Aspi01Gene54135	RLK	Chr44	9771111	9775228	-
Aspi01Gene54137	RLK	Chr44	10032401	10037839	-
Aspi01Gene54367	RLK	Chr44	28767009	28769624	+
Aspi01Gene54368	RLK	Chr44	28811582	28814161	+
Aspi01Gene54379	RLK	Chr44	30465560	30468519	+
Aspi01Gene54383	RLK	Chr44	30681600	30684254	+
Aspi01Gene54384	RLK	Chr44	30848263	30850857	-
Aspi01Gene54387	RLK	Chr44	31065319	31067628	+
Aspi01Gene54388	RLK	Chr44	31099131	31100354	-
Aspi01Gene54392	RLK	Chr44	31597327	31598715	-
Aspi01Gene54464	RLK	Chr44	36841280	36845177	-
Aspi01Gene54499	RLK	Chr44	39889568	39906246	-
Aspi01Gene54502	RLK	Chr44	39978076	39980595	+
Aspi01Gene54540	RLK	Chr44	43983346	43987285	+
Aspi01Gene54549	RLK	Chr44	44542724	44550399	+
Aspi01Gene54620	RLK	Chr44	49400909	49404397	-
Aspi01Gene54709	RLK	Chr44	57846833	57851441	+
Aspi01Gene55179	RLK	Chr47	14801222	14814246	+
Aspi01Gene55188	RLK	Chr47	16123751	16136299	+
Aspi01Gene55220	RLK	Chr47	19267801	19270741	+
Aspi01Gene55248	RLK	Chr47	21033874	21036188	-
Aspi01Gene55267	RLK	Chr47	22412952	22480047	-
Aspi01Gene55273	RLK	Chr47	22902957	22934834	-
Aspi01Gene55284	RLK	Chr47	23363394	23403100	+
Aspi01Gene55793	RLK	Chr47	65134654	65138582	-
Aspi01Gene55916	RLK	Chr47	76791149	76794901	-
Aspi01Gene56143	RLK	Chr52	14733323	14736070	+
Aspi01Gene56145	RLK	Chr52	14885781	14889230	+
Aspi01Gene56148	RLK	Chr52	15256357	15259035	-
Aspi01Gene56155	RLK	Chr52	15855785	15898381	-
Aspi01Gene56184	RLK	Chr52	18535013	18538482	-
Aspi01Gene56187	RLK	Chr52	19062592	19063593	+
Aspi01Gene56190	RLK	Chr52	19079255	19097193	+
Aspi01Gene56200	RLK	Chr52	20719278	20726190	-
Aspi01Gene56202	RLK	Chr52	21048989	21052688	-
Aspi01Gene56208	RLK	Chr52	22126729	22135385	-
Aspi01Gene56212	RLK	Chr52	22726356	22730493	+
Aspi01Gene56225	RLK	Chr52	24425172	24427624	+
Aspi01Gene56226	RLK	Chr52	24435104	24438299	-
Aspi01Gene56227	RLK	Chr52	24602259	24606397	-
Aspi01Gene56234	RLK	Chr52	25539777	25541506	+
Aspi01Gene56240	RLK	Chr52	25937646	25940515	-
Aspi01Gene56245	RLK	Chr52	26946264	26949039	+
Aspi01Gene56246	RLK	Chr52	27079535	27082370	-
Aspi01Gene56252	RLK	Chr52	28550656	28553929	-
Aspi01Gene56253	RLK	Chr52	28780919	28784068	+
Aspi01Gene56273	RLK	Chr52	30912574	30916060	-
Aspi01Gene56289	RLK	Chr52	32169829	32179308	+
Aspi01Gene56387	RLK	Chr52	39319837	39321018	+
Aspi01Gene56631	RLK	Chr52	63657219	63699842	+
Aspi01Gene56907	RLK	Chr51	9408668	9411427	+
Aspi01Gene56984	RLK	Chr51	16757352	16766501	+
Aspi01Gene56986	RLK	Chr51	17476990	17491608	-
Aspi01Gene56990	RLK	Chr51	17760833	17773463	+
Aspi01Gene57017	RLK	Chr51	20042026	20049614	+
Aspi01Gene57068	RLK	Chr51	24167483	24169627	+
Aspi01Gene57354	RLK	Chr51	48082651	48086462	-
Aspi01Gene57356	RLK	Chr51	48410590	48414711	+
Aspi01Gene57357	RLK	Chr51	48499986	48507118	+
Aspi01Gene57358	RLK	Chr51	48590061	48594359	-
Aspi01Gene57361	RLK	Chr51	48936693	48992582	-
Aspi01Gene57363	RLK	Chr51	49023831	49081613	+
Aspi01Gene57404	RLK	Chr51	53327564	53345340	-
Aspi01Gene57406	RLK	Chr51	53599757	53602170	-
Aspi01Gene57407	RLK	Chr51	53668675	53670830	+
Aspi01Gene57409	RLK	Chr51	53978137	53980350	-
Aspi01Gene57413	RLK	Chr51	54235677	54240739	+
Aspi01Gene57416	RLK	Chr51	54762394	54764501	-
Aspi01Gene57417	RLK	Chr51	54972722	54974825	-
Aspi01Gene57420	RLK	Chr51	55211588	55213729	+
Aspi01Gene57421	RLK	Chr51	55328931	55329698	-
Aspi01Gene57432	RLK	Chr51	56337732	56339220	-
Aspi01Gene57436	RLK	Chr51	56700817	56702386	-
Aspi01Gene57441	RLK	Chr51	56772253	56773927	+
Aspi01Gene57444	RLK	Chr51	57366923	57368408	-
Aspi01Gene57452	RLK	Chr51	57965194	57967345	-
Aspi01Gene57455	RLK	Chr51	58125829	58126554	+
Aspi01Gene57457	RLK	Chr51	58249341	58251781	+
Aspi01Gene57458	RLK	Chr51	58253220	58255672	+
Aspi01Gene57497	RLK	Chr51	61214755	61215900	-
Aspi01Gene57743	RLK	Chr50	4988791	4991560	+
Aspi01Gene57806	RLK	Chr50	9809193	9811953	+
Aspi01Gene57809	RLK	Chr50	9909568	9914262	+
Aspi01Gene57816	RLK	Chr50	10248808	10251513	-
Aspi01Gene57888	RLK	Chr50	16324605	16328347	-
Aspi01Gene57967	RLK	Chr50	25067417	25070377	-
Aspi01Gene57978	RLK	Chr50	25979514	25985028	+
Aspi01Gene58137	RLK	Chr50	37133428	37138651	+
Aspi01Gene58139	RLK	Chr50	37317645	37330097	+
Aspi01Gene58143	RLK	Chr50	38683755	38685410	-
Aspi01Gene58255	RLK	Chr50	47562846	47566463	-
Aspi01Gene58258	RLK	Chr50	47803071	47806656	-
Aspi01Gene58430	RLK	Chr50	63324614	63327439	-
Aspi01Gene58431	RLK	Chr50	63623143	63625956	-
Aspi01Gene58493	RLK	Chr50	68921831	68925626	-
Aspi01Gene58506	RLK	Chr50	70497939	70519396	+
Aspi01Gene58625	RLK	Chr55	2857716	2879399	-
Aspi01Gene58727	RLK	Chr55	12394003	12396961	-
Aspi01Gene58728	RLK	Chr55	12454577	12467388	+
Aspi01Gene58927	RLK	Chr55	32726549	32728264	-
Aspi01Gene59040	RLK	Chr55	43399347	43401842	-
Aspi01Gene59388	RLK	Chr55	73169945	73185777	-
Aspi01Gene59511	RLK	Chr54	6527766	6530259	+
Aspi01Gene59513	RLK	Chr54	6638109	6643760	-
Aspi01Gene59691	RLK	Chr54	27514257	27516304	-
Aspi01Gene59721	RLK	Chr54	30176267	30179650	-
Aspi01Gene59813	RLK	Chr54	37677959	37695461	+
Aspi01Gene59853	RLK	Chr54	40945126	40947540	+
Aspi01Gene59859	RLK	Chr54	41446809	41449307	+
Aspi01Gene59979	RLK	Chr54	52063000	52064561	+
Aspi01Gene60368	RLK	Chr53	9180225	9188098	+
Aspi01Gene60464	RLK	Chr53	16510959	16517794	+
Aspi01Gene60465	RLK	Chr53	16584758	16588893	-
Aspi01Gene60482	RLK	Chr53	19336946	19340542	+
Aspi01Gene60813	RLK	Chr53	46874816	46918258	+
Aspi01Gene61059	RLK	Chr53	68292778	68294074	+
Aspi01Gene61143	RLK	Chr53	74318189	74321937	+
Aspi01Gene61184	RLK	Chr57	328575	332715	-
Aspi01Gene61359	RLK	Chr57	14901561	14904212	-
Aspi01Gene61663	RLK	Chr57	42410837	42413518	+
Aspi01Gene61703	RLK	Chr57	45184499	45193834	-
Aspi01Gene61730	RLK	Chr57	48143321	48147202	-
Aspi01Gene62383	RLK	Chr56	26945044	26949485	+
Aspi01Gene62387	RLK	Chr56	27176145	27180701	-
Aspi01Gene62740	RLK	Chr56	54064526	54069369	-
Aspi01Gene63073	RLK	Chr58	6719329	6727670	-
Aspi01Gene63104	RLK	Chr58	9330329	9334805	-
Aspi01Gene63746	RLK	Chr58	64484264	64524423	+
Aspi01Gene64056	RLK	Chr59	15506687	15509106	-
Aspi01Gene64058	RLK	Chr59	15623314	15626383	-
Aspi01Gene64098	RLK	Chr59	20203251	20206303	-
Aspi01Gene64135	RLK	Chr59	22357614	22361458	+
Aspi01Gene64136	RLK	Chr59	22408510	22412543	-
Aspi01Gene64319	RLK	Chr59	37106285	37110361	+
Aspi01Gene64501	RLK	Chr59	51153656	51156339	-
Aspi01Gene64519	RLK	Chr59	52009117	52013035	+
Aspi01Gene64524	RLK	Chr59	52383040	52386199	-
Aspi01Gene64596	RLK	Chr59	57556308	57559385	-
Aspi01Gene64616	RLK	Chr59	58483450	58486758	+
Aspi01Gene64636	RLK	Chr59	60334430	60338038	-
Aspi01Gene64663	RLK	Chr59	63102642	63116406	-
Aspi01Gene64664	RLK	Chr59	63150245	63165176	-
Aspi01Gene64671	RLK	Chr59	63870104	63872533	+
Aspi01Gene64673	RLK	Chr59	64179826	64183911	+
Aspi01Gene64940	RLK	Chr62	15888451	15915833	+
Aspi01Gene64942	RLK	Chr62	16144653	16146437	+
Aspi01Gene64943	RLK	Chr62	16223506	16255688	+
Aspi01Gene64944	RLK	Chr62	16355965	16357836	-
Aspi01Gene64945	RLK	Chr62	16547472	16549343	-
Aspi01Gene64966	RLK	Chr62	19177508	19180033	-
Aspi01Gene65277	RLK	Chr62	45495209	45519530	+
Aspi01Gene65279	RLK	Chr62	45606964	45609192	+
Aspi01Gene65285	RLK	Chr62	46314492	46316783	+
Aspi01Gene65286	RLK	Chr62	46434535	46436772	-
Aspi01Gene65292	RLK	Chr62	46740075	46742297	-
Aspi01Gene65458	RLK	Chr62	64389742	64394050	-
Aspi01Gene65596	RLK	Chr64	5915959	5921644	+
Aspi01Gene65971	RLK	Chr64	34760120	34762867	+
Aspi01Gene66039	RLK	Chr64	38731080	38770149	-
Aspi01Gene66144	RLK	Chr64	48349699	48352953	-
Aspi01Gene66572	RLK	Chr61	11918693	11921832	-
Aspi01Gene66582	RLK	Chr61	12051578	12058711	-
Aspi01Gene66599	RLK	Chr61	13611329	13614320	-
Aspi01Gene66752	RLK	Chr61	27632330	27658802	+
Aspi01Gene66755	RLK	Chr61	28194823	28198124	+
Aspi01Gene66788	RLK	Chr61	30954762	30961138	+
Aspi01Gene66875	RLK	Chr61	36901527	36906085	-
Aspi01Gene66877	RLK	Chr61	37053780	37062366	-
Aspi01Gene66992	RLK	Chr61	48377116	48379892	-
Aspi01Gene67107	RLK	Chr61	56368583	56372937	+
Aspi01Gene67108	RLK	Chr61	56445953	56450148	+
Aspi01Gene67333	RLK	Chr67	6054007	6057081	-
Aspi01Gene67339	RLK	Chr67	6224721	6227890	-
Aspi01Gene67346	RLK	Chr67	7020214	7023904	+
Aspi01Gene67393	RLK	Chr67	10098909	10168797	+
Aspi01Gene67649	RLK	Chr67	32603363	32620380	+
Aspi01Gene68009	RLK	Chr67	65652578	65656741	-
Aspi01Gene68282	RLK	Chr66	19156162	19158938	+
Aspi01Gene68292	RLK	Chr66	19986338	20001681	-
Aspi01Gene68294	RLK	Chr66	20028677	20031659	+
Aspi01Gene68441	RLK	Chr66	39093773	39098675	+
Aspi01Gene69079	RLK	Chr60	22274790	22276918	+
Aspi01Gene69149	RLK	Chr60	28447703	28451831	-
Aspi01Gene69225	RLK	Chr60	34096373	34099091	-
Aspi01Gene69240	RLK	Chr60	35458727	35462248	+
Aspi01Gene69432	RLK	Chr60	51954127	51957336	-
Aspi01Gene69468	RLK	Chr60	54499321	54521400	+
Aspi01Gene69507	RLK	Chr60	57591548	57592658	-
Aspi01Gene69552	RLK	Chr60	61041773	61046811	-
Aspi01Gene69605	RLK	Chr60	65619108	65628723	-
Aspi01Gene69752	RLK	Chr63	7624192	7627081	-
Aspi01Gene69757	RLK	Chr63	7787298	7789905	-
Aspi01Gene69758	RLK	Chr63	7797242	7801788	-
Aspi01Gene70133	RLK	Chr63	37735625	37738616	+
Aspi01Gene70348	RLK	Chr63	54743758	54750457	+
Aspi01Gene70488	RLK	Chr63	64597985	64600297	-
Aspi01Gene70489	RLK	Chr63	64603971	64606268	-
Aspi01Gene70514	RLK	Chr63	66634527	66637958	-
Aspi01Gene70628	RLK	Chr65	6446871	6449866	+
Aspi01Gene70636	RLK	Chr65	7364495	7367338	+
Aspi01Gene70639	RLK	Chr65	7408064	7410908	+
Aspi01Gene70846	RLK	Chr65	26829174	26849098	-
Aspi01Gene70924	RLK	Chr65	34478325	34486329	+
Aspi01Gene71090	RLK	Chr65	46903175	46907227	-
Aspi01Gene71096	RLK	Chr65	47540462	47543862	-
Aspi01Gene71201	RLK	Chr65	55693299	55696172	+
Aspi01Gene71212	RLK	Chr65	55870428	55872016	-
Aspi01Gene71213	RLK	Chr65	55934279	55937147	+
Aspi01Gene71223	RLK	Chr65	56856053	56858671	-
Aspi01Gene71416	RLK	Chr68	3138262	3142251	+
Aspi01Gene71479	RLK	Chr68	7779980	7783809	-
Aspi01Gene71539	RLK	Chr68	11995912	12046272	-
Aspi01Gene71542	RLK	Chr68	12464366	12498440	-
Aspi01Gene71572	RLK	Chr68	15126925	15167969	+
Aspi01Gene71659	RLK	Chr68	21869390	21872333	+
Aspi01Gene71662	RLK	Chr68	22442166	22445071	+
Aspi01Gene71668	RLK	Chr68	23132157	23134676	-
Aspi01Gene71669	RLK	Chr68	23142983	23145142	+
Aspi01Gene71671	RLK	Chr68	23254776	23257552	-
Aspi01Gene71787	RLK	Chr68	33229361	33233840	-
Aspi01Gene71796	RLK	Chr68	33939264	33952157	+
Aspi01Gene71833	RLK	Chr68	37709480	37712088	+
Aspi01Gene72052	RLK	Chr68	56810943	56823539	+
Aspi01Gene72105	RLK	Chr68	60908816	60929174	-
Aspi01Gene72253	RLK	Chr69	4218395	4244430	-
Aspi01Gene72255	RLK	Chr69	4497334	4500003	-
Aspi01Gene72293	RLK	Chr69	7568381	7570996	+
Aspi01Gene72327	RLK	Chr69	11235172	11309171	-
Aspi01Gene72510	RLK	Chr69	26237528	26274658	-
Aspi01Gene72522	RLK	Chr69	27359102	27359398	-
Aspi01Gene72547	RLK	Chr69	29395024	29445839	-
Aspi01Gene72548	RLK	Chr69	29562366	29593947	+
Aspi01Gene72616	RLK	Chr69	34865700	34869513	-
Aspi01Gene72727	RLK	Chr69	45388816	45403995	-
Aspi01Gene72800	RLK	Chr69	52566317	52657630	-
Aspi01Gene72863	RLK	Chr69	57529713	57532347	+
Aspi01Gene00148	RLP	Chr01	14076967	14089627	-
Aspi01Gene02785	RLP	Chr02	111206050	111272417	-
Aspi01Gene03896	RLP	Chr03	72103966	72104433	-
Aspi01Gene05348	RLP	Chr04	69173972	69176026	+
Aspi01Gene06141	RLP	Chr05	19990453	19993089	-
Aspi01Gene06471	RLP	Chr05	48407620	48411385	+
Aspi01Gene08306	RLP	Chr06	82427324	82438607	-
Aspi01Gene09216	RLP	Chr08	53060761	53062200	-
Aspi01Gene10250	RLP	Chr07	33363347	33365984	-
Aspi01Gene10251	RLP	Chr07	33369100	33369957	+
Aspi01Gene11789	RLP	Chr09	55945874	55949518	+
Aspi01Gene12447	RLP	Chr10	3601598	3621135	+
Aspi01Gene13393	RLP	Chr10	80301426	80303894	-
Aspi01Gene13395	RLP	Chr10	80334403	80336871	-
Aspi01Gene13397	RLP	Chr10	80415336	80418683	-
Aspi01Gene13845	RLP	Chr11	12886252	12901558	-
Aspi01Gene14895	RLP	Chr11	93433001	93434816	+
Aspi01Gene16776	RLP	Chr18	47452611	47453219	+
Aspi01Gene17054	RLP	Chr18	74014375	74016621	-
Aspi01Gene17784	RLP	Chr14	34517696	34518943	+
Aspi01Gene17785	RLP	Chr14	34519069	34521339	+
Aspi01Gene18147	RLP	Chr14	65219967	65222085	+
Aspi01Gene20741	RLP	Chr19	82062871	82076429	-
Aspi01Gene22640	RLP	Chr15	30755661	30758313	+
Aspi01Gene22645	RLP	Chr15	30899463	30921015	-
Aspi01Gene24028	RLP	Chr17	49867187	49869140	+
Aspi01Gene26321	RLP	Chr22	47775449	47775805	-
Aspi01Gene27250	RLP	Chr25	32734416	32741315	+
Aspi01Gene27725	RLP	Chr25	78565633	78567878	-
Aspi01Gene28700	RLP	Chr21	67017665	67040076	-
Aspi01Gene29273	RLP	Chr23	19945022	19945825	-
Aspi01Gene29453	RLP	Chr23	34499038	34500798	-
Aspi01Gene30888	RLP	Chr26	56670901	56676595	-
Aspi01Gene32735	RLP	Chr27	28801098	28806485	-
Aspi01Gene34235	RLP	Chr29	61825383	61826696	+
Aspi01Gene34236	RLP	Chr29	61827730	61828887	+
Aspi01Gene34255	RLP	Chr29	63271541	63319271	-
Aspi01Gene34691	RLP	Chr30	4261163	4283414	+
Aspi01Gene35798	RLP	Chr28	16503672	16506970	-
Aspi01Gene36373	RLP	Chr28	64274502	64286632	+
Aspi01Gene36744	RLP	Chr33	1417840	1446254	-
Aspi01Gene37122	RLP	Chr33	39883488	39886009	-
Aspi01Gene37123	RLP	Chr33	39912454	39914975	-
Aspi01Gene37126	RLP	Chr33	40114780	40123211	+
Aspi01Gene37131	RLP	Chr33	40388267	40389230	-
Aspi01Gene37246	RLP	Chr33	50247365	50249476	-
Aspi01Gene38239	RLP	Chr31	47135353	47142223	+
Aspi01Gene38292	RLP	Chr31	52395002	52423658	+
Aspi01Gene40489	RLP	Chr34	50749382	50751853	-
Aspi01Gene40896	RLP	Chr34	82616019	82618799	+
Aspi01Gene42328	RLP	Chr35	22798908	22801084	+
Aspi01Gene42916	RLP	Chr35	70607165	70609198	+
Aspi01Gene45056	RLP	Chr38	80847054	80850500	-
Aspi01Gene45717	RLP	Chr43	57422907	57425072	-
Aspi01Gene46356	RLP	Chr36	24920570	24921899	-
Aspi01Gene47838	RLP	Chr40	64598624	64611205	+
Aspi01Gene48154	RLP	Chr42	5910763	5914499	-
Aspi01Gene49631	RLP	Chr41	49591726	49593273	+
Aspi01Gene50573	RLP	Chr45	44539133	44548900	+
Aspi01Gene51332	RLP	Chr49	30245026	30248308	+
Aspi01Gene51338	RLP	Chr49	30835313	30862492	+
Aspi01Gene51347	RLP	Chr49	31725921	31728941	-
Aspi01Gene51824	RLP	Chr49	69410205	69411337	-
Aspi01Gene51836	RLP	Chr49	70265419	70281459	-
Aspi01Gene51840	RLP	Chr49	70561797	70564849	-
Aspi01Gene52625	RLP	Chr48	50286478	50287887	-
Aspi01Gene52834	RLP	Chr48	64965887	64967497	-
Aspi01Gene53134	RLP	Chr46	11925399	11927009	+
Aspi01Gene54694	RLP	Chr44	56766238	56769141	+
Aspi01Gene55048	RLP	Chr47	2925228	2927664	+
Aspi01Gene55268	RLP	Chr47	22614994	22639728	-
Aspi01Gene55340	RLP	Chr47	27316565	27319422	+
Aspi01Gene57666	RLP	Chr51	76168131	76215787	-
Aspi01Gene59330	RLP	Chr55	67626216	67627791	-
Aspi01Gene59425	RLP	Chr55	76459218	76461043	+
Aspi01Gene59515	RLP	Chr54	6649435	6658629	-
Aspi01Gene60110	RLP	Chr54	65149685	65151286	+
Aspi01Gene60749	RLP	Chr53	41437741	41439183	-
Aspi01Gene60912	RLP	Chr53	54769208	54772097	+
Aspi01Gene61202	RLP	Chr57	1907413	1911449	+
Aspi01Gene61206	RLP	Chr57	2405251	2409621	+
Aspi01Gene62535	RLP	Chr56	37715440	37725624	+
Aspi01Gene63599	RLP	Chr58	51367301	51369477	-
Aspi01Gene64554	RLP	Chr59	54483707	54485317	+
Aspi01Gene64557	RLP	Chr59	54490228	54491838	+
Aspi01Gene64654	RLP	Chr59	61324866	61327562	+
Aspi01Gene65564	RLP	Chr64	2558115	2561589	-
Aspi01Gene65580	RLP	Chr64	4706318	4708288	+
Aspi01Gene66004	RLP	Chr64	36742640	36744250	+
Aspi01Gene66176	RLP	Chr64	51066651	51070043	-
Aspi01Gene66196	RLP	Chr64	53027943	53030627	+
Aspi01Gene66199	RLP	Chr64	53810523	53825585	-
Aspi01Gene66200	RLP	Chr64	54004015	54006959	-
Aspi01Gene66203	RLP	Chr64	54035906	54039301	-
Aspi01Gene66207	RLP	Chr64	54466599	54469094	+
Aspi01Gene66208	RLP	Chr64	54504340	54506835	-
Aspi01Gene66210	RLP	Chr64	54609097	54611592	+
Aspi01Gene66213	RLP	Chr64	54848739	54861404	-
Aspi01Gene66216	RLP	Chr64	54959577	54963664	-
Aspi01Gene66520	RLP	Chr61	8358962	8361051	+
Aspi01Gene67260	RLP	Chr61	69121558	69126399	-
Aspi01Gene70029	RLP	Chr63	29949046	29952439	-
Aspi01Gene72545	RLP	Chr69	29291103	29328857	+
Aspi01Gene00515	TM-CC	Chr01	42934394	42935467	-
Aspi01Gene00691	TM-CC	Chr01	53432508	53435256	+
Aspi01Gene00692	TM-CC	Chr01	53437825	53440573	-
Aspi01Gene01173	TM-CC	Chr01	89437457	89438691	+
Aspi01Gene01342	TM-CC	Chr01	102980165	102982151	-
Aspi01Gene01744	TM-CC	Chr02	7818340	7872965	-
Aspi01Gene02115	TM-CC	Chr02	36802440	36807288	-
Aspi01Gene02123	TM-CC	Chr02	37494818	37499392	-
Aspi01Gene02125	TM-CC	Chr02	37508017	37518035	-
Aspi01Gene02127	TM-CC	Chr02	37564639	37574396	-
Aspi01Gene02131	TM-CC	Chr02	38090819	38101059	-
Aspi01Gene02142	TM-CC	Chr02	38526513	38536619	-
Aspi01Gene02234	TM-CC	Chr02	47403243	47404010	+
Aspi01Gene02846	TM-CC	Chr02	116835479	116875229	-
Aspi01Gene03597	TM-CC	Chr03	47862657	47889860	+
Aspi01Gene04003	TM-CC	Chr03	82029873	82056961	+
Aspi01Gene04004	TM-CC	Chr03	82110024	82130267	+
Aspi01Gene04433	TM-CC	Chr03	117171077	117364755	-
Aspi01Gene04822	TM-CC	Chr04	24905213	24959243	-
Aspi01Gene05157	TM-CC	Chr04	53622647	53628428	+
Aspi01Gene05623	TM-CC	Chr04	98196451	98235038	+
Aspi01Gene05784	TM-CC	Chr04	109774107	109794833	-
Aspi01Gene05849	TM-CC	Chr04	116053166	116058643	-
Aspi01Gene06235	TM-CC	Chr05	27880356	27889913	+
Aspi01Gene06430	TM-CC	Chr05	41910850	41912319	+
Aspi01Gene06431	TM-CC	Chr05	41931196	41932961	+
Aspi01Gene06482	TM-CC	Chr05	49472296	49474826	+
Aspi01Gene06561	TM-CC	Chr05	55335160	55338717	-
Aspi01Gene07210	TM-CC	Chr05	106388641	106392320	-
Aspi01Gene07376	TM-CC	Chr06	5467096	5473764	-
Aspi01Gene07377	TM-CC	Chr06	5490220	5567809	-
Aspi01Gene07379	TM-CC	Chr06	5684075	5701002	+
Aspi01Gene07913	TM-CC	Chr06	49738443	49744267	-
Aspi01Gene08446	TM-CC	Chr06	94550998	94557130	+
Aspi01Gene08723	TM-CC	Chr08	5037219	5042922	+
Aspi01Gene08992	TM-CC	Chr08	32017119	32019001	+
Aspi01Gene09192	TM-CC	Chr08	51376042	51381042	+
Aspi01Gene09680	TM-CC	Chr08	94983106	94989285	-
Aspi01Gene09682	TM-CC	Chr08	95313539	95323300	-
Aspi01Gene09685	TM-CC	Chr08	95609061	95619643	+
Aspi01Gene09986	TM-CC	Chr07	11393774	11493843	-
Aspi01Gene10267	TM-CC	Chr07	34314231	34324909	+
Aspi01Gene10501	TM-CC	Chr07	51859523	51878214	-
Aspi01Gene10542	TM-CC	Chr07	55740931	55747851	-
Aspi01Gene10544	TM-CC	Chr07	55842791	55846936	+
Aspi01Gene10744	TM-CC	Chr07	70651808	70665336	-
Aspi01Gene11143	TM-CC	Chr07	101901868	101927566	-
Aspi01Gene11267	TM-CC	Chr09	10426943	10435042	+
Aspi01Gene11282	TM-CC	Chr09	11188128	11236647	+
Aspi01Gene11756	TM-CC	Chr09	53139657	53182967	-
Aspi01Gene12348	TM-CC	Chr09	100770311	100771804	+
Aspi01Gene12350	TM-CC	Chr09	101185410	101187014	+
Aspi01Gene12353	TM-CC	Chr09	101565462	101567066	-
Aspi01Gene12354	TM-CC	Chr09	101577976	101579580	-
Aspi01Gene12355	TM-CC	Chr09	101590486	101592090	-
Aspi01Gene12356	TM-CC	Chr09	101602998	101604602	-
Aspi01Gene13269	TM-CC	Chr10	69927466	69931875	+
Aspi01Gene13642	TM-CC	Chr10	102021455	102022204	-
Aspi01Gene13874	TM-CC	Chr11	14684377	14690449	+
Aspi01Gene13948	TM-CC	Chr11	19971348	19985529	+
Aspi01Gene14187	TM-CC	Chr11	38382038	38406678	+
Aspi01Gene14244	TM-CC	Chr11	42262574	42289427	-
Aspi01Gene14395	TM-CC	Chr11	54437416	54454483	-
Aspi01Gene14622	TM-CC	Chr11	75930240	75932027	+
Aspi01Gene14628	TM-CC	Chr11	76109611	76114576	+
Aspi01Gene14630	TM-CC	Chr11	76186749	76192234	+
Aspi01Gene14669	TM-CC	Chr11	77525429	77536848	-
Aspi01Gene14692	TM-CC	Chr11	78195737	78208590	-
Aspi01Gene15944	TM-CC	Chr12	79115502	79123223	+
Aspi01Gene16196	TM-CC	Chr12	99089826	99125443	+
Aspi01Gene16663	TM-CC	Chr18	39917737	39940887	+
Aspi01Gene17282	TM-CC	Chr18	95514551	95532839	-
Aspi01Gene17408	TM-CC	Chr14	2739257	2745169	+
Aspi01Gene17815	TM-CC	Chr14	39292283	39320808	+
Aspi01Gene17832	TM-CC	Chr14	40615462	40710684	-
Aspi01Gene18266	TM-CC	Chr14	76746152	76748605	+
Aspi01Gene18520	TM-CC	Chr14	98069288	98137503	+
Aspi01Gene18534	TM-CC	Chr14	99335480	99369837	-
Aspi01Gene18919	TM-CC	Chr16	30049898	30053586	-
Aspi01Gene19083	TM-CC	Chr16	43122727	43125600	+
Aspi01Gene19294	TM-CC	Chr16	60324470	60326097	+
Aspi01Gene19649	TM-CC	Chr16	87740562	87750323	-
Aspi01Gene19905	TM-CC	Chr19	7980564	8026653	+
Aspi01Gene19912	TM-CC	Chr19	8432021	8466840	-
Aspi01Gene19949	TM-CC	Chr19	11655212	11697810	-
Aspi01Gene19997	TM-CC	Chr19	16285883	16316864	-
Aspi01Gene20076	TM-CC	Chr19	22984874	23013700	-
Aspi01Gene20105	TM-CC	Chr19	25716299	25746963	+
Aspi01Gene20218	TM-CC	Chr19	36354256	36356332	-
Aspi01Gene20406	TM-CC	Chr19	52383914	52419116	-
Aspi01Gene20752	TM-CC	Chr19	82334009	82335787	+
Aspi01Gene20829	TM-CC	Chr19	88747942	88786965	+
Aspi01Gene21411	TM-CC	Chr13	32471427	32476499	-
Aspi01Gene21433	TM-CC	Chr13	34840787	34857672	-
Aspi01Gene22270	TM-CC	Chr15	2685925	2721560	-
Aspi01Gene22437	TM-CC	Chr15	16494787	16500907	-
Aspi01Gene22609	TM-CC	Chr15	27865003	27867279	-
Aspi01Gene22616	TM-CC	Chr15	28796987	28830262	+
Aspi01Gene22617	TM-CC	Chr15	28862195	28864516	+
Aspi01Gene22863	TM-CC	Chr15	48190366	48193776	+
Aspi01Gene23091	TM-CC	Chr15	68911546	68914200	+
Aspi01Gene23248	TM-CC	Chr15	81752485	81756030	+
Aspi01Gene23370	TM-CC	Chr15	91578245	91619711	+
Aspi01Gene23939	TM-CC	Chr17	43656340	43660288	-
Aspi01Gene24285	TM-CC	Chr17	72472404	72546020	-
Aspi01Gene24505	TM-CC	Chr17	92650235	92653971	-
Aspi01Gene25174	TM-CC	Chr20	52425932	52455743	+
Aspi01Gene25275	TM-CC	Chr20	59759040	59770843	-
Aspi01Gene25435	TM-CC	Chr20	73603816	73604897	+
Aspi01Gene25656	TM-CC	Chr20	93121849	93123653	+
Aspi01Gene25690	TM-CC	Chr20	96307652	96312184	-
Aspi01Gene25796	TM-CC	Chr22	4615146	4623744	+
Aspi01Gene25897	TM-CC	Chr22	12730824	12745004	-
Aspi01Gene26132	TM-CC	Chr22	32030342	32033096	+
Aspi01Gene26665	TM-CC	Chr22	79923667	79956619	-
Aspi01Gene26688	TM-CC	Chr22	81295112	81301289	+
Aspi01Gene27484	TM-CC	Chr25	55224342	55225820	-
Aspi01Gene27589	TM-CC	Chr25	64999882	65001981	-
Aspi01Gene27590	TM-CC	Chr25	65114145	65116241	+
Aspi01Gene28412	TM-CC	Chr21	41677569	41679634	-
Aspi01Gene28573	TM-CC	Chr21	56518852	56533222	-
Aspi01Gene28722	TM-CC	Chr21	68428898	68437575	+
Aspi01Gene29461	TM-CC	Chr23	35098903	35104305	+
Aspi01Gene29463	TM-CC	Chr23	35191170	35199341	+
Aspi01Gene30451	TM-CC	Chr26	20322388	20336589	+
Aspi01Gene30578	TM-CC	Chr26	33556205	33559444	-
Aspi01Gene30728	TM-CC	Chr26	45490842	45512362	+
Aspi01Gene30828	TM-CC	Chr26	52283874	52288721	-
Aspi01Gene31101	TM-CC	Chr26	74329773	74349204	-
Aspi01Gene31108	TM-CC	Chr26	74651219	74756556	-
Aspi01Gene31759	TM-CC	Chr24	37398329	37435247	-
Aspi01Gene32448	TM-CC	Chr24	93532212	93545023	-
Aspi01Gene32710	TM-CC	Chr27	26746918	26782359	+
Aspi01Gene32750	TM-CC	Chr27	29872561	29881649	+
Aspi01Gene33069	TM-CC	Chr27	55825422	55826515	-
Aspi01Gene33598	TM-CC	Chr29	9304528	9324632	-
Aspi01Gene33744	TM-CC	Chr29	22232656	22236919	-
Aspi01Gene35396	TM-CC	Chr30	72475671	72481704	-
Aspi01Gene35826	TM-CC	Chr28	18446946	18506387	+
Aspi01Gene36011	TM-CC	Chr28	35020460	35039065	-
Aspi01Gene36026	TM-CC	Chr28	36659411	36708579	+
Aspi01Gene36052	TM-CC	Chr28	39167274	39182755	-
Aspi01Gene36083	TM-CC	Chr28	41324982	41339283	-
Aspi01Gene37665	TM-CC	Chr33	89456178	89463433	+
Aspi01Gene38238	TM-CC	Chr31	46853127	46934446	+
Aspi01Gene38317	TM-CC	Chr31	54572383	54646855	-
Aspi01Gene38697	TM-CC	Chr31	86498086	86542556	+
Aspi01Gene39028	TM-CC	Chr32	19443476	19494421	+
Aspi01Gene39277	TM-CC	Chr32	40818405	40821889	-
Aspi01Gene39288	TM-CC	Chr32	41376962	41389005	+
Aspi01Gene39289	TM-CC	Chr32	41407099	41408968	+
Aspi01Gene39290	TM-CC	Chr32	41486622	41488455	+
Aspi01Gene39769	TM-CC	Chr32	83201657	83209873	-
Aspi01Gene39772	TM-CC	Chr32	83275348	83294655	+
Aspi01Gene40488	TM-CC	Chr34	50698517	50700489	-
Aspi01Gene40791	TM-CC	Chr34	73697771	73704707	+
Aspi01Gene41087	TM-CC	Chr37	6802560	6826776	-
Aspi01Gene41837	TM-CC	Chr37	68066522	68069374	-
Aspi01Gene41887	TM-CC	Chr37	72282249	72283643	-
Aspi01Gene41936	TM-CC	Chr37	76506408	76521739	+
Aspi01Gene42247	TM-CC	Chr35	15673872	15675476	+
Aspi01Gene42273	TM-CC	Chr35	17390593	17391552	+
Aspi01Gene42794	TM-CC	Chr35	59429455	59442876	-
Aspi01Gene42935	TM-CC	Chr35	72231671	72242370	+
Aspi01Gene43750	TM-CC	Chr39	56594558	56596624	-
Aspi01Gene44304	TM-CC	Chr38	16856376	16874987	+
Aspi01Gene44429	TM-CC	Chr38	26510269	26512075	-
Aspi01Gene44432	TM-CC	Chr38	26729538	26731003	+
Aspi01Gene44648	TM-CC	Chr38	46463229	46467025	-
Aspi01Gene44753	TM-CC	Chr38	54918249	54919844	+
Aspi01Gene44830	TM-CC	Chr38	60698369	60699929	+
Aspi01Gene44909	TM-CC	Chr38	68607774	68618289	-
Aspi01Gene44911	TM-CC	Chr38	68730138	68778747	+
Aspi01Gene44915	TM-CC	Chr38	68995403	68999648	-
Aspi01Gene44983	TM-CC	Chr38	74545453	74549986	+
Aspi01Gene45620	TM-CC	Chr43	48143272	48165563	-
Aspi01Gene45621	TM-CC	Chr43	49057072	49073322	-
Aspi01Gene45629	TM-CC	Chr43	49744357	49748955	-
Aspi01Gene45756	TM-CC	Chr43	61834882	61955029	-
Aspi01Gene45963	TM-CC	Chr43	80481522	80504187	+
Aspi01Gene46018	TM-CC	Chr43	84680682	84719994	+
Aspi01Gene46825	TM-CC	Chr36	62997668	62999371	-
Aspi01Gene46835	TM-CC	Chr36	63805757	63807167	-
Aspi01Gene47214	TM-CC	Chr40	10398446	10425443	+
Aspi01Gene47936	TM-CC	Chr40	71758646	71774164	-
Aspi01Gene48641	TM-CC	Chr42	47907511	47911509	-
Aspi01Gene49537	TM-CC	Chr41	43530026	43545845	+
Aspi01Gene49651	TM-CC	Chr41	51224887	51277411	+
Aspi01Gene49694	TM-CC	Chr41	53546647	53551498	+
Aspi01Gene49695	TM-CC	Chr41	53551597	53552598	+
Aspi01Gene49731	TM-CC	Chr41	55968504	55973891	+
Aspi01Gene49835	TM-CC	Chr41	67639282	67662627	-
Aspi01Gene50193	TM-CC	Chr45	13802386	13805145	+
Aspi01Gene50311	TM-CC	Chr45	22603016	22609055	-
Aspi01Gene50393	TM-CC	Chr45	31323438	31370006	+
Aspi01Gene50501	TM-CC	Chr45	39476104	39560247	-
Aspi01Gene50531	TM-CC	Chr45	41936484	41942441	-
Aspi01Gene50711	TM-CC	Chr45	56434988	56468164	-
Aspi01Gene51477	TM-CC	Chr49	42812673	42815274	+
Aspi01Gene51592	TM-CC	Chr49	50509918	50511390	-
Aspi01Gene52255	TM-CC	Chr48	23923336	23923821	-
Aspi01Gene52669	TM-CC	Chr48	54188367	54220290	+
Aspi01Gene52760	TM-CC	Chr48	60593403	60616931	-
Aspi01Gene53030	TM-CC	Chr46	2395574	2401837	-
Aspi01Gene53136	TM-CC	Chr46	12417720	12420873	+
Aspi01Gene53667	TM-CC	Chr46	54903741	54998256	+
Aspi01Gene54341	TM-CC	Chr44	26336274	26397682	+
Aspi01Gene54442	TM-CC	Chr44	34782541	34810746	+
Aspi01Gene54640	TM-CC	Chr44	51872724	51883105	+
Aspi01Gene56118	TM-CC	Chr52	13051122	13052715	+
Aspi01Gene56882	TM-CC	Chr51	7667520	7750016	-
Aspi01Gene57142	TM-CC	Chr51	31164408	31181691	+
Aspi01Gene57636	TM-CC	Chr51	73924646	73925527	+
Aspi01Gene58155	TM-CC	Chr50	39327806	39344339	-
Aspi01Gene58191	TM-CC	Chr50	42544443	42552692	-
Aspi01Gene58228	TM-CC	Chr50	45316902	45330074	+
Aspi01Gene58242	TM-CC	Chr50	46738451	46775317	+
Aspi01Gene58444	TM-CC	Chr50	64892652	64900712	+
Aspi01Gene58632	TM-CC	Chr55	3647072	3653086	-
Aspi01Gene58808	TM-CC	Chr55	20571465	20724602	+
Aspi01Gene59147	TM-CC	Chr55	51320233	51330913	+
Aspi01Gene59247	TM-CC	Chr55	59830074	59847333	+
Aspi01Gene59310	TM-CC	Chr55	66375549	66398858	+
Aspi01Gene59517	TM-CC	Chr54	6693811	6709175	+
Aspi01Gene59535	TM-CC	Chr54	9613716	9668080	+
Aspi01Gene59757	TM-CC	Chr54	32940053	32952268	+
Aspi01Gene60744	TM-CC	Chr53	41333796	41337370	-
Aspi01Gene60818	TM-CC	Chr53	47440317	47442612	-
Aspi01Gene61351	TM-CC	Chr57	13976060	14068806	-
Aspi01Gene61453	TM-CC	Chr57	22617671	22621553	+
Aspi01Gene61472	TM-CC	Chr57	25301911	25361944	+
Aspi01Gene62052	TM-CC	Chr57	75582554	75610849	-
Aspi01Gene62171	TM-CC	Chr56	8310750	8316923	+
Aspi01Gene62172	TM-CC	Chr56	8437307	8490997	-
Aspi01Gene62573	TM-CC	Chr56	41577140	41615038	+
Aspi01Gene62766	TM-CC	Chr56	57262839	57345116	-
Aspi01Gene62818	TM-CC	Chr56	60903228	60910382	-
Aspi01Gene63212	TM-CC	Chr58	18168442	18170810	+
Aspi01Gene63329	TM-CC	Chr58	28272811	28275567	-
Aspi01Gene63455	TM-CC	Chr58	39839788	39842614	-
Aspi01Gene63456	TM-CC	Chr58	39874017	39876843	-
Aspi01Gene63583	TM-CC	Chr58	49861301	49900060	-
Aspi01Gene63870	TM-CC	Chr58	74045570	74047888	+
Aspi01Gene64303	TM-CC	Chr59	35909033	35911106	+
Aspi01Gene64408	TM-CC	Chr59	44070019	44071651	-
Aspi01Gene64798	TM-CC	Chr62	3639396	3655333	-
Aspi01Gene65557	TM-CC	Chr64	2090583	2132116	-
Aspi01Gene65612	TM-CC	Chr64	7070945	7073704	-
Aspi01Gene67098	TM-CC	Chr61	55543903	55550882	+
Aspi01Gene67408	TM-CC	Chr67	11847094	11894702	+
Aspi01Gene67415	TM-CC	Chr67	12877222	12888056	+
Aspi01Gene67775	TM-CC	Chr67	43314416	43326844	+
Aspi01Gene67835	TM-CC	Chr67	49414861	49439267	+
Aspi01Gene68078	TM-CC	Chr66	713988	760485	-
Aspi01Gene68285	TM-CC	Chr66	19453548	19459447	+
Aspi01Gene68451	TM-CC	Chr66	39657604	39659240	+
Aspi01Gene68861	TM-CC	Chr60	4243306	4268608	-
Aspi01Gene69107	TM-CC	Chr60	24470420	24487575	+
Aspi01Gene69358	TM-CC	Chr60	45133945	45134391	+
Aspi01Gene69654	TM-CC	Chr60	69917125	69945206	-
Aspi01Gene70013	TM-CC	Chr63	28710740	28767984	-
Aspi01Gene70117	TM-CC	Chr63	36344438	36355217	-
Aspi01Gene70284	TM-CC	Chr63	50027499	50073001	+
Aspi01Gene70586	TM-CC	Chr65	3054666	3087759	-
Aspi01Gene70662	TM-CC	Chr65	9235468	9242737	-
Aspi01Gene71309	TM-CC	Chr65	62832949	62872637	-
Aspi01Gene71325	TM-CC	Chr65	64621736	64680987	+
Aspi01Gene72125	TM-CC	Chr68	63108601	63115046	+
Aspi01Gene72328	TM-CC	Chr69	11467964	11531977	-
Aspi01Gene72499	TM-CC	Chr69	25645498	25653579	+
Aspi01Gene72851	TM-CC	Chr69	56665258	56672492	-
Aspi01Gene72894	TM-CC	Chr69	59496028	59498001	-
Aspi01Gene72897	TM-CC	Chr69	59558398	59560376	+
Aspi01Gene72900	TM-CC	Chr69	59775611	59837986	-

## Sheet: Table S5
Table S5. GO enrichment analysis results of differentially expressed RGAs.
Class	GO_ID	Term	DEGs_In_Term	All_Gene_In_Term	Correct_P-Value	DEGs_list
MF	GO:0004672	protein kinase activity	417	2000	2.56e-305	Aspi01Gene00317;Aspi01Gene00332;Aspi01Gene00382;Aspi01Gene00721;Aspi01Gene00995;Aspi01Gene01072;Aspi01Gene01077;Aspi01Gene02876;Aspi01Gene02877;Aspi01Gene02882;Aspi01Gene02885;Aspi01Gene02887;Aspi01Gene02888;Aspi01Gene02892;Aspi01Gene02900;Aspi01Gene02904;Aspi01Gene02907;Aspi01Gene02909;Aspi01Gene03173;Aspi01Gene03198;Aspi01Gene03698;Aspi01Gene03865;Aspi01Gene03866;Aspi01Gene03867;Aspi01Gene04268…
MF	GO:0005524	ATP binding	429	3398	2.56e-305	Aspi01Gene00317;Aspi01Gene00332;Aspi01Gene00382;Aspi01Gene00721;Aspi01Gene00995;Aspi01Gene01072;Aspi01Gene01077;Aspi01Gene02115;Aspi01Gene02123;Aspi01Gene02125;Aspi01Gene02131;Aspi01Gene02876;Aspi01Gene02877;Aspi01Gene02882;Aspi01Gene02885;Aspi01Gene02887;Aspi01Gene02888;Aspi01Gene02892;Aspi01Gene02900;Aspi01Gene02904;Aspi01Gene02907;Aspi01Gene02909;Aspi01Gene03173;Aspi01Gene03198;Aspi01Gene03698…
BP	GO:0006468	protein phosphorylation	417	1982	2.56e-305	Aspi01Gene00317;Aspi01Gene00332;Aspi01Gene00382;Aspi01Gene00721;Aspi01Gene00995;Aspi01Gene01072;Aspi01Gene01077;Aspi01Gene02876;Aspi01Gene02877;Aspi01Gene02882;Aspi01Gene02885;Aspi01Gene02887;Aspi01Gene02888;Aspi01Gene02892;Aspi01Gene02900;Aspi01Gene02904;Aspi01Gene02907;Aspi01Gene02909;Aspi01Gene03173;Aspi01Gene03198;Aspi01Gene03698;Aspi01Gene03865;Aspi01Gene03866;Aspi01Gene03867;Aspi01Gene04268…
MF	GO:0043531	ADP binding	55	76	5.28561e-96	Aspi01Gene02577;Aspi01Gene02597;Aspi01Gene02662;Aspi01Gene02667;Aspi01Gene02698;Aspi01Gene02862;Aspi01Gene04247;Aspi01Gene04248;Aspi01Gene04249;Aspi01Gene04252;Aspi01Gene04266;Aspi01Gene06666;Aspi01Gene11841;Aspi01Gene22951;Aspi01Gene30683;Aspi01Gene32920;Aspi01Gene34833;Aspi01Gene35040;Aspi01Gene35044;Aspi01Gene35299;Aspi01Gene47873;Aspi01Gene48759;Aspi01Gene48806;Aspi01Gene48808;Aspi01Gene48811…
MF	GO:0004674	protein serine/threonine kinase activity	65	172	6.18925e-88	Aspi01Gene00721;Aspi01Gene03865;Aspi01Gene03866;Aspi01Gene03867;Aspi01Gene04927;Aspi01Gene06148;Aspi01Gene08543;Aspi01Gene10850;Aspi01Gene21588;Aspi01Gene22188;Aspi01Gene18491;Aspi01Gene22771;Aspi01Gene24132;Aspi01Gene16270;Aspi01Gene25612;Aspi01Gene29919;Aspi01Gene32222;Aspi01Gene32225;Aspi01Gene27222;Aspi01Gene34992;Aspi01Gene35398;Aspi01Gene39407;Aspi01Gene39556;Aspi01Gene37042;Aspi01Gene37415…
MF	GO:0005515	protein binding	165	3930	5.25772e-69	Aspi01Gene00382;Aspi01Gene02888;Aspi01Gene02892;Aspi01Gene02900;Aspi01Gene02907;Aspi01Gene03173;Aspi01Gene03198;Aspi01Gene05309;Aspi01Gene05310;Aspi01Gene05311;Aspi01Gene05532;Aspi01Gene06141;Aspi01Gene06200;Aspi01Gene06471;Aspi01Gene09888;Aspi01Gene10095;Aspi01Gene10251;Aspi01Gene11347;Aspi01Gene12532;Aspi01Gene13395;Aspi01Gene14594;Aspi01Gene14895;Aspi01Gene15385;Aspi01Gene15890;Aspi01Gene16059…
BP	GO:0048544	recognition of pollen	31	66	1.49635e-44	Aspi01Gene03865;Aspi01Gene03866;Aspi01Gene03867;Aspi01Gene18491;Aspi01Gene24132;Aspi01Gene29919;Aspi01Gene39355;Aspi01Gene39365;Aspi01Gene39407;Aspi01Gene37415;Aspi01Gene39899;Aspi01Gene42830;Aspi01Gene41975;Aspi01Gene43942;Aspi01Gene43948;Aspi01Gene48211;Aspi01Gene48215;Aspi01Gene48218;Aspi01Gene48437;Aspi01Gene54367;Aspi01Gene54368;Aspi01Gene54383;Aspi01Gene54384;Aspi01Gene52195;Aspi01Gene51660…
BP	GO:0006952	defense response	40	207	4.69352e-40	Aspi01Gene02577;Aspi01Gene02667;Aspi01Gene02862;Aspi01Gene04247;Aspi01Gene04248;Aspi01Gene04249;Aspi01Gene04252;Aspi01Gene04266;Aspi01Gene22951;Aspi01Gene34833;Aspi01Gene34838;Aspi01Gene35040;Aspi01Gene35043;Aspi01Gene35058;Aspi01Gene35293;Aspi01Gene35299;Aspi01Gene48759;Aspi01Gene48806;Aspi01Gene48808;Aspi01Gene48811;Aspi01Gene48832;Aspi01Gene48836;Aspi01Gene45494;Aspi01Gene45502;Aspi01Gene45506…
BP	GO:0007165	signal transduction	35	171	6.15736e-36	Aspi01Gene04247;Aspi01Gene04248;Aspi01Gene04249;Aspi01Gene04252;Aspi01Gene04266;Aspi01Gene15312;Aspi01Gene18561;Aspi01Gene22594;Aspi01Gene22951;Aspi01Gene28579;Aspi01Gene35043;Aspi01Gene35058;Aspi01Gene35293;Aspi01Gene35299;Aspi01Gene48759;Aspi01Gene48806;Aspi01Gene48808;Aspi01Gene48811;Aspi01Gene48832;Aspi01Gene48836;Aspi01Gene45474;Aspi01Gene45485;Aspi01Gene45494;Aspi01Gene45501;Aspi01Gene45505…
MF	GO:0030247	polysaccharide binding	22	40	1.11197e-33	Aspi01Gene05820;Aspi01Gene14274;Aspi01Gene22213;Aspi01Gene35859;Aspi01Gene35864;Aspi01Gene37771;Aspi01Gene39211;Aspi01Gene39228;Aspi01Gene39229;Aspi01Gene39243;Aspi01Gene39249;Aspi01Gene39250;Aspi01Gene48919;Aspi01Gene56184;Aspi01Gene56187;Aspi01Gene56226;Aspi01Gene56252;Aspi01Gene56253;Aspi01Gene56273;Aspi01Gene60464;Aspi01Gene60465;Aspi01Gene69758
BP	GO:0007166	cell surface receptor signaling pathway	28	105	3.67467e-32	Aspi01Gene35859;Aspi01Gene35864;Aspi01Gene35390;Aspi01Gene35391;Aspi01Gene37771;Aspi01Gene39211;Aspi01Gene39228;Aspi01Gene39229;Aspi01Gene39245;Aspi01Gene39249;Aspi01Gene39250;Aspi01Gene37095;Aspi01Gene37102;Aspi01Gene37103;Aspi01Gene37135;Aspi01Gene56184;Aspi01Gene56190;Aspi01Gene56202;Aspi01Gene56208;Aspi01Gene56225;Aspi01Gene56226;Aspi01Gene56227;Aspi01Gene56240;Aspi01Gene56245;Aspi01Gene56246…
MF	GO:0030246	carbohydrate binding	31	157	2.22466e-31	Aspi01Gene01072;Aspi01Gene01077;Aspi01Gene06460;Aspi01Gene06475;Aspi01Gene06496;Aspi01Gene10397;Aspi01Gene09567;Aspi01Gene18328;Aspi01Gene19617;Aspi01Gene17213;Aspi01Gene25270;Aspi01Gene25290;Aspi01Gene26150;Aspi01Gene26169;Aspi01Gene26175;Aspi01Gene33090;Aspi01Gene35750;Aspi01Gene35759;Aspi01Gene34504;Aspi01Gene34507;Aspi01Gene35560;Aspi01Gene49703;Aspi01Gene54379;Aspi01Gene54387;Aspi01Gene54502…
BP	GO:0050832	defense response to fungus	14	29	4.93487e-20	Aspi01Gene02662;Aspi01Gene02698;Aspi01Gene11841;Aspi01Gene30683;Aspi01Gene32920;Aspi01Gene35059;Aspi01Gene47873;Aspi01Gene45485;Aspi01Gene55099;Aspi01Gene56511;Aspi01Gene56659;Aspi01Gene68172;Aspi01Gene68320;Aspi01Gene68327
MF	GO:0005509	calcium ion binding	20	391	1.51312e-08	Aspi01Gene35859;Aspi01Gene35864;Aspi01Gene35391;Aspi01Gene37771;Aspi01Gene39243;Aspi01Gene39245;Aspi01Gene39249;Aspi01Gene39250;Aspi01Gene37095;Aspi01Gene37102;Aspi01Gene37103;Aspi01Gene56184;Aspi01Gene56190;Aspi01Gene56202;Aspi01Gene56225;Aspi01Gene56226;Aspi01Gene56240;Aspi01Gene56246;Aspi01Gene56253;Aspi01Gene56273
MF	GO:0004714	transmembrane receptor protein tyrosine kinase activity	5	10	9.64568e-07	Aspi01Gene07349;Aspi01Gene25277;Aspi01Gene39907;Aspi01Gene60482;Aspi01Gene71090
BP	GO:0045087	innate immune response	4	13	0.000390677	Aspi01Gene19123;Aspi01Gene50399;Aspi01Gene50403;Aspi01Gene58625

## Sheet: Table S6
Table S6. The interactions of differentially expressed RGAs.
#node1	node2	node1_string_id	node2_string_id	neighborhood_on_chromosome	gene_fusion	phylogenetic_cooccurrence	homology	coexpression	experimentally_determined_interaction	database_annotated	automated_textmining	combined_score
ABCC4	ABCG40	3702.AT2G47800.1	3702.AT1G15520.1	0	0	0	0	0.057	0.105	0.056	0.336	0.401
ABCG36	SOBIR1	3702.AT1G59870.1	3702.AT2G31880.1	0	0	0	0	0.43	0	0	0	0.43
ABCG36	BIR1	3702.AT1G59870.1	3702.AT5G48380.1	0	0	0	0	0.633	0	0	0	0.633
ABCG40	WAKL10	3702.AT1G15520.1	3702.AT1G79680.1	0	0	0	0	0.34	0	0	0.217	0.461
ABCG40	AT5G65600	3702.AT1G15520.1	3702.AT5G65600.1	0	0	0	0	0.172	0	0	0.388	0.471
ABCG40	AT5G10530	3702.AT1G15520.1	3702.AT5G10530.1	0	0	0	0	0.044	0	0	0.511	0.513
ABCG40	BRL3	3702.AT1G15520.1	3702.AT3G13380.1	0	0	0	0	0.1	0	0	0.522	0.551
APK1A	CDPK19	3702.AT1G07570.3	3702.AT5G19450.2	0	0	0.353	0	0	0.042	0.065	0.096	0.405
AT1G06840	AT2G24230	3702.AT1G06840.1	3702.AT2G24230.1	0	0	0	0.637	0	0.054	0.187	0.849	0.443
AT1G06840	AT1G68400	3702.AT1G06840.1	3702.AT1G68400.1	0	0	0	0.638	0	0.599	0	0	0.599
AT1G06840	SRF8	3702.AT1G06840.1	3702.AT4G22130.1	0	0	0	0.69	0	0.798	0	0	0.798
AT1G06840	AT2G16250	3702.AT1G06840.1	3702.AT2G16250.1	0	0	0	0.627	0	0.8	0.187	0	0.831
AT1G06840	BRL3	3702.AT1G06840.1	3702.AT3G13380.1	0	0	0	0.671	0	0.8	0.187	0	0.831
AT1G06840	GSO1	3702.AT1G06840.1	3702.AT4G20140.1	0	0	0	0.671	0.061	0.8	0.187	0.161	0.841
AT1G08590	BRL3	3702.AT1G08590.1	3702.AT3G13380.1	0	0	0	0.76	0	0.599	0	0	0.599
AT1G08590	AT1G68400	3702.AT1G08590.1	3702.AT1G68400.1	0	0	0	0.674	0	0.8	0.187	0	0.831
AT1G08590	AT2G36570	3702.AT1G08590.1	3702.AT2G36570.1	0	0	0	0.693	0	0.8	0.187	0	0.831
AT1G08590	AT2G26730	3702.AT1G08590.1	3702.AT2G26730.1	0	0	0	0.68	0	0.8	0.187	0	0.831
AT1G08590	SRF8	3702.AT1G08590.1	3702.AT4G22130.1	0	0	0	0.687	0.062	0.8	0.187	0	0.834
AT1G17230	BRL2	3702.AT1G17230.1	3702.AT2G01950.1	0	0	0	0.798	0	0.599	0	0	0.599
AT1G17230	AT1G74360	3702.AT1G17230.1	3702.AT1G74360.1	0	0	0	0.779	0	0.599	0	0	0.599
AT1G17230	AT2G24230	3702.AT1G17230.1	3702.AT2G24230.1	0	0	0	0.708	0	0.599	0	0	0.599
AT1G17230	AT2G01820	3702.AT1G17230.1	3702.AT2G01820.1	0	0	0	0.695	0	0.604	0.187	0	0.664
AT1G17230	TMK1	3702.AT1G17230.1	3702.AT1G66150.1	0	0	0	0.685	0	0.604	0.187	0	0.664
AT1G17230	AT2G37050	3702.AT1G17230.1	3702.AT2G37050.3	0	0	0	0.627	0	0.8	0.187	0	0.831
AT1G17230	AT4G20450	3702.AT1G17230.1	3702.AT4G20450.1	0	0	0	0.631	0	0.8	0.187	0	0.831
AT1G17230	AT5G48740	3702.AT1G17230.1	3702.AT5G48740.1	0	0	0	0.66	0	0.8	0.187	0	0.831
AT1G17230	FRK1	3702.AT1G17230.1	3702.AT2G19190.1	0	0	0	0.654	0	0.8	0.187	0.101	0.834
AT1G18390	WAKL10	3702.AT1G18390.2	3702.AT1G79680.1	0	0	0	0.703	0.354	0	0	0.308	0.407
AT1G18390	BIR1	3702.AT1G18390.2	3702.AT5G48380.1	0	0	0	0.646	0.444	0	0	0	0.444
AT1G18390	PSKR1	3702.AT1G18390.2	3702.AT2G02220.1	0	0	0	0.671	0.656	0	0	0	0.656
AT1G18390	AT1G74360	3702.AT1G18390.2	3702.AT1G74360.1	0	0	0	0.648	0.664	0.054	0.187	0	0.719
AT1G27190	BIR1	3702.AT1G27190.1	3702.AT5G48380.1	0	0	0	0.917	0	0.599	0	0.341	0.609
AT1G27190	NIK2	3702.AT1G27190.1	3702.AT3G25560.3	0	0	0	0.786	0	0.798	0	0	0.798
AT1G27190	AT2G36570	3702.AT1G27190.1	3702.AT2G36570.1	0	0	0	0.716	0	0.798	0	0	0.798
AT1G27190	SRF8	3702.AT1G27190.1	3702.AT4G22130.1	0	0	0	0.724	0	0.798	0	0	0.798
AT1G27190	At5g46330	3702.AT1G27190.1	3702.AT5G46330.1	0	0	0	0.73	0	0.8	0.187	0	0.831
AT1G27190	PSY1R	3702.AT1G27190.1	3702.AT1G72300.1	0	0	0	0.782	0	0.8	0.187	0	0.831
AT1G27190	ERL1	3702.AT1G27190.1	3702.AT5G62230.1	0	0	0	0.761	0	0.8	0.187	0	0.831
AT1G27190	BRL3	3702.AT1G27190.1	3702.AT3G13380.1	0	0	0	0.813	0	0.8	0.187	0	0.831
AT1G27190	HSL2	3702.AT1G27190.1	3702.AT5G65710.1	0	0	0	0.74	0	0.8	0.187	0	0.831
AT1G27190	BRI1	3702.AT1G27190.1	3702.AT4G39400.1	0	0	0	0.826	0.08	0.8	0.187	0	0.837
AT1G34110	AT1G56140	3702.AT1G34110.1	3702.AT1G56140.1	0	0	0	0.675	0	0.054	0.187	0.83	0.412
AT1G34110	AT2G16250	3702.AT1G34110.1	3702.AT2G16250.1	0	0	0	0.676	0	0.798	0	0	0.798
AT1G34110	AT1G68400	3702.AT1G34110.1	3702.AT1G68400.1	0	0	0	0.708	0	0.8	0.187	0	0.831
AT1G56130	AT4G20450	3702.AT1G56130.1	3702.AT4G20450.1	0	0	0	0.63	0	0.798	0	0	0.798
AT1G56130	PSKR1	3702.AT1G56130.1	3702.AT2G02220.1	0	0	0	0.661	0	0.798	0	0	0.798
AT1G56130	AT2G01820	3702.AT1G56130.1	3702.AT2G01820.1	0	0	0	0.659	0	0.798	0	0	0.798
AT1G56130	MPA24.5	3702.AT1G56130.1	3702.AT5G65700.2	0	0	0	0.695	0	0.8	0.187	0	0.831
AT1G56130	EMS1	3702.AT1G56130.1	3702.AT5G07280.1	0	0	0	0.68	0	0.8	0.187	0.095	0.834
AT1G56130	AT1G74360	3702.AT1G56130.1	3702.AT1G74360.1	0	0	0	0.663	0.046	0.8	0.187	0.27	0.845
AT1G56140	AT1G74360	3702.AT1G56140.1	3702.AT1G74360.1	0	0	0	0.672	0.261	0.054	0.187	0.308	0.439
AT1G56140	AT2G26730	3702.AT1G56140.1	3702.AT2G26730.1	0	0	0	0.643	0	0.798	0	0	0.798
AT1G56140	AT2G16250	3702.AT1G56140.1	3702.AT2G16250.1	0	0	0	0.605	0	0.8	0.187	0	0.831
AT1G56140	BRL3	3702.AT1G56140.1	3702.AT3G13380.1	0	0	0	0.676	0.112	0.8	0.187	0	0.843
AT1G67510	TMKL1	3702.AT1G67510.1	3702.AT3G24660.1	0	0	0	0.749	0	0.501	0	0	0.501
AT1G67510	MPA24.5	3702.AT1G67510.1	3702.AT5G65700.2	0	0	0	0.735	0	0.604	0.187	0	0.664
AT1G67510	AT5G10020	3702.AT1G67510.1	3702.AT5G10020.1	0	0	0	0.665	0	0.798	0	0	0.798
AT1G67510	AT1G68400	3702.AT1G67510.1	3702.AT1G68400.1	0	0	0	0.809	0	0.798	0	0	0.798
AT1G67510	AT2G26730	3702.AT1G67510.1	3702.AT2G26730.1	0	0	0	0.785	0	0.798	0	0	0.798
AT1G67510	SOBIR1	3702.AT1G67510.1	3702.AT2G31880.1	0	0	0	0.661	0	0.798	0	0.101	0.802
AT1G67510	PSKR1	3702.AT1G67510.1	3702.AT2G02220.1	0	0	0	0.704	0	0.798	0	0.129	0.803
AT1G67510	AT1G74360	3702.AT1G67510.1	3702.AT1G74360.1	0	0	0	0.678	0	0.8	0.187	0	0.831
AT1G67510	AT2G24230	3702.AT1G67510.1	3702.AT2G24230.1	0	0	0	0.651	0	0.8	0.187	0	0.831
AT1G67510	AT4G36180	3702.AT1G67510.1	3702.AT4G36180.1	0	0	0	0.742	0	0.8	0.187	0	0.831
AT1G67510	BRL2	3702.AT1G67510.1	3702.AT2G01950.1	0	0	0	0.731	0	0.8	0.187	0.16	0.836
AT1G67720	PSKR1	3702.AT1G67720.1	3702.AT2G02220.1	0	0	0	0.662	0	0.798	0	0	0.798
AT1G67720	EMS1	3702.AT1G67720.1	3702.AT5G07280.1	0	0	0	0.68	0	0.8	0.187	0	0.831
AT1G67720	At3g49670	3702.AT1G67720.1	3702.AT3G49670.1	0	0	0	0.651	0	0.8	0.187	0	0.831
AT1G67720	MPA24.5	3702.AT1G67720.1	3702.AT5G65700.2	0	0	0	0.654	0	0.8	0.187	0	0.831
AT1G67720	AT5G63930	3702.AT1G67720.1	3702.AT5G63930.1	0	0	0	0.645	0	0.8	0.187	0	0.831
AT1G68400	TMK1	3702.AT1G68400.1	3702.AT1G66150.1	0	0	0	0.679	0.062	0.798	0	0	0.802
AT1G68400	TMKL1	3702.AT1G68400.1	3702.AT3G24660.1	0	0	0	0.771	0.073	0.501	0	0	0.517
AT1G68400	AT1G79620	3702.AT1G68400.1	3702.AT1G79620.1	0	0	0	0.678	0	0.599	0	0	0.599
AT1G68400	PSKR1	3702.AT1G68400.1	3702.AT2G02220.1	0	0	0	0.738	0	0.599	0	0	0.599
AT1G68400	AT2G01820	3702.AT1G68400.1	3702.AT2G01820.1	0	0	0	0.686	0	0.599	0	0	0.599
AT1G68400	SOBIR1	3702.AT1G68400.1	3702.AT2G31880.1	0	0	0	0.701	0	0.599	0	0	0.599
AT1G68400	AT5G49760	3702.AT1G68400.1	3702.AT5G49760.1	0	0	0	0.668	0	0.798	0	0	0.798
AT1G68400	SRF8	3702.AT1G68400.1	3702.AT4G22130.1	0	0	0	0.69	0	0.798	0	0	0.798
AT1G68400	EMS1	3702.AT1G68400.1	3702.AT5G07280.1	0	0	0	0.733	0	0.8	0.187	0	0.831
AT1G68400	PEPR1	3702.AT1G68400.1	3702.AT1G73080.1	0	0	0	0.695	0	0.8	0.187	0	0.831
AT1G68400	AT1G74360	3702.AT1G68400.1	3702.AT1G74360.1	0	0	0	0.714	0	0.8	0.187	0	0.831
AT1G68400	BRL2	3702.AT1G68400.1	3702.AT2G01950.1	0	0	0	0.74	0	0.8	0.187	0	0.831
AT1G68400	At3g49670	3702.AT1G68400.1	3702.AT3G49670.1	0	0	0	0.712	0.1	0.8	0.187	0	0.841
AT1G68400	AT4G36180	3702.AT1G68400.1	3702.AT4G36180.1	0	0	0	0.719	0.108	0.8	0.187	0	0.842
AT1G68400	MPA24.5	3702.AT1G68400.1	3702.AT5G65700.2	0	0	0	0.714	0.12	0.8	0.187	0	0.844
AT1G74360	RLP7	3702.AT1G74360.1	3702.AT1G47890.1	0	0	0	0.589	0.334	0	0	0.548	0.478
AT1G74360	CCR3	3702.AT1G74360.1	3702.AT3G55950.1	0	0	0	0.617	0.285	0.054	0.187	0	0.402
AT1G74360	LRK1	3702.AT1G74360.1	3702.AT2G37710.1	0	0	0	0.685	0.213	0.054	0.187	0.441	0.428
AT1G74360	PSKR1	3702.AT1G74360.1	3702.AT2G02220.1	0	0	0	0.777	0.274	0.054	0.187	0.346	0.435
AT1G74360	CERK1	3702.AT1G74360.1	3702.AT3G21630.1	0	0	0	0.661	0.31	0.054	0.187	0.129	0.44
AT1G74360	AT5G65600	3702.AT1G74360.1	3702.AT5G65600.1	0	0	0	0.643	0.448	0	0	0	0.448
AT1G74360	SOBIR1	3702.AT1G74360.1	3702.AT2G31880.1	0	0	0	0.683	0.348	0.054	0.187	0.108	0.466
AT1G74360	AT3G53810	3702.AT1G74360.1	3702.AT3G53810.1	0	0	0	0.69	0.399	0.054	0.187	0	0.497
AT1G74360	BIR1	3702.AT1G74360.1	3702.AT5G48380.1	0	0	0	0.744	0.42	0.054	0.187	0	0.514
AT1G74360	WAKL10	3702.AT1G74360.1	3702.AT1G79680.1	0	0	0	0.638	0.646	0.054	0.187	0	0.703
AT1G74360	AT5G48740	3702.AT1G74360.1	3702.AT5G48740.1	0	0	0	0.643	0	0.8	0.187	0	0.831
AT1G79620	AT2G37050	3702.AT1G79620.1	3702.AT2G37050.3	0	0	0	0.646	0	0.798	0	0	0.798
AT1G79620	AT2G16250	3702.AT1G79620.1	3702.AT2G16250.1	0	0	0	0.64	0	0.8	0.187	0	0.831
AT2G01820	FRK1	3702.AT2G01820.1	3702.AT2G19190.1	0	0	0	0.648	0	0.798	0	0	0.798
AT2G01820	AT2G37050	3702.AT2G01820.1	3702.AT2G37050.3	0	0	0	0.647	0.052	0.798	0	0	0.8
AT2G01820	GSO1	3702.AT2G01820.1	3702.AT4G20140.1	0	0	0	0.67	0	0.8	0.187	0	0.831
AT2G01820	At3g49670	3702.AT2G01820.1	3702.AT3G49670.1	0	0	0	0.685	0.086	0.8	0.187	0.139	0.844
AT2G01820	MPA24.5	3702.AT2G01820.1	3702.AT5G65700.2	0	0	0	0.687	0.1	0.8	0.187	0.139	0.846
AT2G16250	PSKR1	3702.AT2G16250.1	3702.AT2G02220.1	0	0	0	0.629	0	0.8	0.187	0	0.831
AT2G16250	AT5G63930	3702.AT2G16250.1	3702.AT5G63930.1	0	0	0	0.672	0	0.499	0	0	0.499
AT2G16250	BIR1	3702.AT2G16250.1	3702.AT5G48380.1	0	0	0	0.679	0.056	0.505	0.187	0	0.587
AT2G16250	AT2G24230	3702.AT2G16250.1	3702.AT2G24230.1	0	0	0	0.634	0	0.798	0	0	0.798
AT2G16250	MPA24.5	3702.AT2G16250.1	3702.AT5G65700.2	0	0	0	0.654	0	0.798	0	0	0.798
AT2G16250	SOBIR1	3702.AT2G16250.1	3702.AT2G31880.1	0	0	0	0.625	0.046	0.8	0.187	0	0.831
AT2G24130	MPA24.5	3702.AT2G24130.1	3702.AT5G65700.2	0	0	0.437	0.75	0	0.798	0	0	0.818
AT2G24130	AT5G10020	3702.AT2G24130.1	3702.AT5G10020.1	0	0	0	0.628	0	0.8	0.187	0	0.831
AT2G24230	AT2G37050	3702.AT2G24230.1	3702.AT2G37050.3	0	0	0	0.633	0.087	0.8	0.187	0	0.839
AT2G26730	AT4G20450	3702.AT2G26730.1	3702.AT4G20450.1	0	0	0	0.628	0	0.499	0	0	0.499
AT2G26730	AT5G63930	3702.AT2G26730.1	3702.AT5G63930.1	0	0	0	0.754	0	0.505	0.187	0	0.581
AT2G36570	BRL2	3702.AT2G36570.1	3702.AT2G01950.1	0	0	0	0.698	0.199	0.054	0.187	0.549	0.437
AT2G36570	At3g49670	3702.AT2G36570.1	3702.AT3G49670.1	0	0	0	0.692	0.152	0.054	0.187	0.637	0.426
AT2G36570	PXY	3702.AT2G36570.1	3702.AT5G61480.1	0	0	0	0.709	0.211	0.054	0.187	0.569	0.446
AT2G37050	SOBIR1	3702.AT2G37050.3	3702.AT2G31880.1	0	0	0	0.66	0	0.798	0	0	0.798
AT2G37050	AT4G20450	3702.AT2G37050.3	3702.AT4G20450.1	0	0	0	0.803	0	0.499	0	0	0.499
AT2G37050	NIK2	3702.AT2G37050.3	3702.AT3G25560.3	0	0	0	0.734	0	0.798	0	0	0.798
AT2G37050	AT4G36180	3702.AT2G37050.3	3702.AT4G36180.1	0	0	0	0.615	0.077	0.8	0.187	0	0.837
AT3G23750	TMK1	3702.AT3G23750.1	3702.AT1G66150.1	0	0	0	0.937	0.384	0	0	0.637	0.408
AT3G23750	PSY1R	3702.AT3G23750.1	3702.AT1G72300.1	0	0	0	0.677	0	0.798	0	0	0.798
AT3G23750	THE1	3702.AT3G23750.1	3702.AT5G54380.1	0	0	0	0.664	0.499	0	0	0.089	0.507
AT3G23750	EMS1	3702.AT3G23750.1	3702.AT5G07280.1	0	0	0	0.701	0	0.798	0	0	0.798
AT3G23750	MPA24.5	3702.AT3G23750.1	3702.AT5G65700.2	0	0	0	0.694	0	0.798	0	0	0.798
AT4G20450	PEPR1	3702.AT4G20450.1	3702.AT1G73080.1	0	0	0	0.61	0	0.8	0.187	0.106	0.835
AT4G20450	NIK2	3702.AT4G20450.1	3702.AT3G25560.3	0	0	0	0.719	0	0.798	0	0	0.798
AT4G20450	At3g49670	3702.AT4G20450.1	3702.AT3G49670.1	0	0	0	0.636	0	0.8	0.187	0	0.831
AT4G20450	AT5G63930	3702.AT4G20450.1	3702.AT5G63930.1	0	0	0	0.634	0.055	0.505	0.187	0	0.587
AT4G20450	MPA24.5	3702.AT4G20450.1	3702.AT5G65700.2	0	0	0	0.64	0	0.8	0.187	0	0.831
AT4G23440	PSY1R	3702.AT4G23440.1	3702.AT1G72300.1	0	0	0	0	0	0	0	0.687	0.687
AT4G23440	PSKR1	3702.AT4G23440.1	3702.AT2G02220.1	0	0	0	0	0	0	0	0.687	0.687
AT4G23440	BIR1	3702.AT4G23440.1	3702.AT5G48380.1	0	0	0	0	0	0	0	0.687	0.687
AT4G27190	RLP36	3702.AT4G27190.1	3702.AT3G23010.1	0	0	0	0	0	0	0	0.623	0.623
AT4G36180	FRK1	3702.AT4G36180.1	3702.AT2G19190.1	0	0	0	0.61	0	0.8	0.187	0	0.831
AT4G36180	IMK2	3702.AT4G36180.1	3702.AT3G51740.1	0	0	0.433	0.786	0.339	0.054	0.187	0	0.495
AT4G36180	GSO1	3702.AT4G36180.1	3702.AT4G20140.1	0	0	0.406	0.809	0.068	0.798	0	0	0.818
AT4G36180	ERL1	3702.AT4G36180.1	3702.AT5G62230.1	0	0	0.402	0.78	0.057	0.798	0	0	0.817
AT5G10020	FRK1	3702.AT5G10020.1	3702.AT2G19190.1	0	0	0	0.553	0	0.798	0	0.6	0.85
AT5G10020	NIK2	3702.AT5G10020.1	3702.AT3G25560.3	0	0	0	0.581	0	0.798	0	0	0.798
AT5G10020	GSO1	3702.AT5G10020.1	3702.AT4G20140.1	0	0	0	0.649	0	0.8	0.187	0	0.831
AT5G10020	SRF8	3702.AT5G10020.1	3702.AT4G22130.1	0	0	0	0.602	0.117	0.798	0	0	0.814
AT5G10020	AT5G48740	3702.AT5G10020.1	3702.AT5G48740.1	0	0	0	0.572	0	0.798	0	0	0.798
AT5G10020	ERL1	3702.AT5G10020.1	3702.AT5G62230.1	0	0	0	0.671	0	0.8	0.187	0	0.831
AT5G48740	TMK1	3702.AT5G48740.1	3702.AT1G66150.1	0	0	0	0.633	0	0.798	0	0	0.798
AT5G49760	GSO1	3702.AT5G49760.1	3702.AT4G20140.1	0	0	0	0.686	0	0.8	0.187	0	0.831
AT5G58300	SRF8	3702.AT5G58300.1	3702.AT4G22130.1	0	0	0	0.706	0.1	0.798	0	0	0.81
AT5G58300	PXY	3702.AT5G58300.1	3702.AT5G61480.1	0	0	0	0.672	0.137	0.054	0.187	0.548	0.403
AT5G59670	At3g49670	3702.AT5G59670.1	3702.AT3G49670.1	0	0	0	0.659	0	0.8	0.187	0.615	0.865
AT5G59670	MPA24.5	3702.AT5G59670.1	3702.AT5G65700.2	0	0	0	0.663	0	0.8	0.187	0	0.831
AT5G63930	SRF8	3702.AT5G63930.1	3702.AT4G22130.1	0	0	0	0.704	0.06	0.8	0.187	0	0.834
AT5G63930	BIR1	3702.AT5G63930.1	3702.AT5G48380.1	0	0	0	0.766	0	0.505	0.187	0	0.581
AT5G65600	WAKL10	3702.AT5G65600.1	3702.AT1G79680.1	0	0	0	0.661	0.552	0	0	0.237	0.583
At3g49670	BRL3	3702.AT3G49670.1	3702.AT3G13380.1	0	0	0	0.794	0	0.599	0	0	0.599
At3g49670	MPA24.5	3702.AT3G49670.1	3702.AT5G65700.2	0	0	0.449	0.983	0.447	0	0	0.828	0.458
At3g49670	GSO1	3702.AT3G49670.1	3702.AT4G20140.1	0	0	0.419	0.836	0	0.798	0	0	0.811
At5g46330	PSY1R	3702.AT5G46330.1	3702.AT1G72300.1	0	0	0	0.733	0	0.798	0	0.129	0.802
At5g46330	BRL3	3702.AT5G46330.1	3702.AT3G13380.1	0	0	0	0.734	0	0.798	0	0.614	0.83
At5g46330	CERK1	3702.AT5G46330.1	3702.AT3G21630.1	0	0	0	0.619	0	0.054	0.187	0.822	0.446
At5g46330	MPA24.5	3702.AT5G46330.1	3702.AT5G65700.2	0	0	0.394	0.793	0	0.798	0	0.202	0.819
At5g46330	HSL2	3702.AT5G46330.1	3702.AT5G65710.1	0	0	0.406	0.767	0	0.798	0	0.136	0.82
At5g46330	ERL1	3702.AT5G46330.1	3702.AT5G62230.1	0	0	0.375	0.8	0	0.798	0	0.285	0.821
At5g46330	BIR1	3702.AT5G46330.1	3702.AT5G48380.1	0	0	0	0.707	0.075	0.8	0.187	0.636	0.866
BIR1	LYM3	3702.AT5G48380.1	3702.AT1G77630.1	0	0	0	0	0	0	0	0.49	0.489
BIR1	PSKR1	3702.AT5G48380.1	3702.AT2G02220.1	0	0	0	0.792	0.277	0	0	0.838	0.402
BIR1	SOBIR1	3702.AT5G48380.1	3702.AT2G31880.1	0	0	0	0.706	0.87	0	0	0.96	0.906
BIR1	LYK5	3702.AT5G48380.1	3702.AT2G33580.1	0	0	0	0.625	0.337	0	0	0.376	0.423
BIR1	LRK1	3702.AT5G48380.1	3702.AT2G37710.1	0	0	0	0.661	0.368	0	0	0.205	0.404
BIR1	BRL3	3702.AT5G48380.1	3702.AT3G13380.1	0	0	0	0.809	0.158	0.8	0.187	0.372	0.861
BIR1	CERK1	3702.AT5G48380.1	3702.AT3G21630.1	0	0	0	0.644	0.5	0	0	0.681	0.618
BIR1	SRF8	3702.AT5G48380.1	3702.AT4G22130.1	0	0	0	0.745	0	0.798	0	0	0.798
BIR1	BRI1	3702.AT5G48380.1	3702.AT4G39400.1	0	0	0	0.81	0	0.8	0.187	0.681	0.852
BIR1	ERL1	3702.AT5G48380.1	3702.AT5G62230.1	0	0	0	0.772	0	0.8	0.187	0.125	0.834
BRI1	TMK1	3702.AT4G39400.1	3702.AT1G66150.1	0	0	0	0.691	0.18	0.054	0.187	0.589	0.435
BRI1	PSY1R	3702.AT4G39400.1	3702.AT1G72300.1	0	0	0	0.782	0	0.798	0	0.55	0.821
BRI1	LYM3	3702.AT4G39400.1	3702.AT1G77630.1	0	0	0	0	0	0	0	0.579	0.579
BRI1	CERK1	3702.AT4G39400.1	3702.AT3G21630.1	0	0	0	0.639	0	0.054	0.187	0.825	0.434
BRI1	RLP44	3702.AT4G39400.1	3702.AT3G49750.1	0	0	0	0.704	0	0.501	0	0.842	0.624
BRI1	FER	3702.AT4G39400.1	3702.AT3G51550.1	0	0	0	0.62	0.163	0.054	0.187	0.651	0.469
BRI1	MPA24.5	3702.AT4G39400.1	3702.AT5G65700.2	0	0	0	0.802	0.091	0.798	0	0.349	0.82
BRI1	HSL2	3702.AT4G39400.1	3702.AT5G65710.1	0	0	0	0.773	0	0.798	0	0.615	0.825
BRL2	GSO1	3702.AT2G01950.1	3702.AT4G20140.1	0	0	0	0.779	0.073	0.798	0	0.592	0.829
BRL2	FRK1	3702.AT2G01950.1	3702.AT2G19190.1	0	0	0	0.641	0	0.8	0.187	0	0.831
BRL3	PSY1R	3702.AT3G13380.1	3702.AT1G72300.1	0	0	0	0.78	0	0.798	0	0	0.798
BRL3	FER	3702.AT3G13380.1	3702.AT3G51550.1	0	0	0	0.63	0	0.507	0.187	0	0.582
BRL3	HSL2	3702.AT3G13380.1	3702.AT5G65710.1	0	0	0	0.769	0	0.599	0	0.231	0.617
BRL3	MPA24.5	3702.AT3G13380.1	3702.AT5G65700.2	0	0	0	0.794	0	0.599	0	0.34	0.624
BRL3	PXY	3702.AT3G13380.1	3702.AT5G61480.1	0	0	0	0.768	0	0.798	0	0.308	0.811
BRL3	GSO1	3702.AT3G13380.1	3702.AT4G20140.1	0	0	0	0.76	0	0.798	0	0.387	0.815
BRL3	SRF8	3702.AT3G13380.1	3702.AT4G22130.1	0	0	0	0.732	0	0.8	0.187	0.37	0.846
CERK1	PEPR1	3702.AT3G21630.1	3702.AT1G73080.1	0	0	0	0.651	0	0.054	0.187	0.957	0.465
CERK1	LYM3	3702.AT3G21630.1	3702.AT1G77630.1	0	0	0	0	0	0	0	0.934	0.934
CERK1	SOBIR1	3702.AT3G21630.1	3702.AT2G31880.1	0	0	0	0.6	0.272	0	0	0.644	0.455
CERK1	LYK5	3702.AT3G21630.1	3702.AT2G33580.1	0	0	0	0.765	0.143	0.624	0	0.993	0.742
CERK1	RLP44	3702.AT3G21630.1	3702.AT3G49750.1	0	0	0	0	0	0.054	0.187	0.308	0.421
CERK1	RLP36	3702.AT3G21630.1	3702.AT3G23010.1	0	0	0	0	0.066	0.054	0.187	0.322	0.447
CIPK3	CRLK1	3702.AT2G26980.4	3702.AT5G54590.2	0	0	0.38	0.578	0	0.077	0.112	0.582	0.445
CRK10	SOBIR1	3702.AT4G23180.1	3702.AT2G31880.1	0	0	0	0.643	0.824	0	0	0.157	0.831
CRK10	LYK5	3702.AT4G23180.1	3702.AT2G33580.1	0	0	0	0.642	0.477	0	0	0	0.477
CRK8	WAK3	3702.AT4G23160.1	3702.AT1G21240.1	0	0	0	0.627	0.336	0	0.187	0	0.437
CRK8	ORF158	3702.AT4G23160.1	3702.ATMG00860.1	0	0	0	0	0	0	0	0.9	0.9
EMS1	PSY1R	3702.AT5G07280.1	3702.AT1G72300.1	0	0	0	0.784	0	0.798	0	0	0.798
EMS1	LAX2	3702.AT5G07280.1	3702.AT2G21050.1	0	0	0	0	0	0	0	0.516	0.516
EMS1	GSO2	3702.AT5G07280.1	3702.AT5G44700.1	0	0	0.424	0.828	0	0.501	0	0.371	0.562
EMS1	MPA24.5	3702.AT5G07280.1	3702.AT5G65700.2	0	0	0.42	0.812	0	0.798	0	0.645	0.835
ERL1	PSY1R	3702.AT5G62230.1	3702.AT1G72300.1	0	0	0	0.771	0	0.798	0	0	0.798
ERL1	MPA24.5	3702.AT5G62230.1	3702.AT5G65700.2	0	0	0.441	0.838	0	0.599	0	0.463	0.652
FER	RLP44	3702.AT3G51550.1	3702.AT3G49750.1	0	0	0	0	0	0.054	0.187	0.545	0.619
FRK1	TMK1	3702.AT2G19190.1	3702.AT1G66150.1	0	0	0	0.654	0	0.798	0	0	0.798
FRK1	PSY1R	3702.AT2G19190.1	3702.AT1G72300.1	0	0	0	0.628	0	0.261	0.187	0.465	0.476
FRK1	SOBIR1	3702.AT2G19190.1	3702.AT2G31880.1	0	0	0	0.64	0.21	0.798	0	0.161	0.841
GSO1	TMK1	3702.AT4G20140.1	3702.AT1G66150.1	0	0	0	0.68	0	0.604	0.187	0	0.664
GSO1	SOBIR1	3702.AT4G20140.1	3702.AT2G31880.1	0	0	0	0.736	0	0.604	0.187	0.371	0.695
GSO1	TMKL1	3702.AT4G20140.1	3702.AT3G24660.1	0	0	0	0.693	0	0.501	0	0.101	0.51
GSO1	NIK2	3702.AT4G20140.1	3702.AT3G25560.3	0	0	0	0.74	0	0.798	0	0	0.798
GSO1	MPA24.5	3702.AT4G20140.1	3702.AT5G65700.2	0	0	0.417	0.833	0.05	0.798	0	0.308	0.821
GSO1	SRF8	3702.AT4G20140.1	3702.AT4G22130.1	0	0	0	0.724	0	0.8	0.187	0	0.831
GSO2	MPA24.5	3702.AT5G44700.1	3702.AT5G65700.2	0	0	0.423	0.839	0.05	0.501	0	0	0.537
HSL2	NIK2	3702.AT5G65710.1	3702.AT3G25560.3	0	0	0	0.73	0	0.798	0	0	0.798
HSL2	SRF8	3702.AT5G65710.1	3702.AT4G22130.1	0	0	0	0.695	0	0.8	0.187	0	0.831
HSL2	MPA24.5	3702.AT5G65710.1	3702.AT5G65700.2	0	0	0.427	0.862	0	0.798	0	0.214	0.813
IMK2	TMK1	3702.AT3G51740.1	3702.AT1G66150.1	0	0	0	0.687	0	0.798	0	0.59	0.834
IMK2	PSKR1	3702.AT3G51740.1	3702.AT2G02220.1	0	0	0	0.754	0	0.798	0	0.308	0.811
IMK2	MPA24.5	3702.AT3G51740.1	3702.AT5G65700.2	0	0	0.438	0.743	0.147	0.054	0.187	0.44	0.43
IMK2	PXY	3702.AT3G51740.1	3702.AT5G61480.1	0	0	0	0.747	0.119	0.8	0.187	0	0.844
LYK5	PEPR1	3702.AT2G33580.1	3702.AT1G73080.1	0	0	0	0.601	0.225	0.054	0.187	0.635	0.512
LYK5	LYM3	3702.AT2G33580.1	3702.AT1G77630.1	0	0	0	0	0	0	0	0.828	0.828
LYK5	SOBIR1	3702.AT2G33580.1	3702.AT2G31880.1	0	0	0	0.597	0.787	0	0	0.615	0.838
LYM3	PEPR1	3702.AT1G77630.1	3702.AT1G73080.1	0	0	0	0	0	0	0	0.637	0.637
LYM3	SOBIR1	3702.AT1G77630.1	3702.AT2G31880.1	0	0	0	0	0	0	0	0.636	0.636
LYM3	RLP44	3702.AT1G77630.1	3702.AT3G49750.1	0	0	0	0	0	0	0	0.752	0.752
MPA24.5	TMK1	3702.AT5G65700.2	3702.AT1G66150.1	0	0	0	0.689	0	0.8	0.187	0.139	0.836
MPA24.5	PSY1R	3702.AT5G65700.2	3702.AT1G72300.1	0	0	0	0.762	0	0.798	0	0.13	0.802
MPA24.5	PEPR1	3702.AT5G65700.2	3702.AT1G73080.1	0	0	0	0.83	0	0.798	0	0.427	0.811
MPA24.5	PSKR1	3702.AT5G65700.2	3702.AT2G02220.1	0	0	0	0.787	0	0.8	0.187	0.301	0.84
MPA24.5	SOBIR1	3702.AT5G65700.2	3702.AT2G31880.1	0	0	0	0.735	0	0.8	0.187	0.102	0.833
PEPR1	WAKL10	3702.AT1G73080.1	3702.AT1G79680.1	0	0	0	0.603	0.085	0.054	0.187	0.8	0.475
PSKR1	WAKL10	3702.AT2G02220.1	3702.AT1G79680.1	0	0	0	0.635	0.17	0	0	0.79	0.406
PSY1R	SOBIR1	3702.AT1G72300.1	3702.AT2G31880.1	0	0	0	0.714	0	0.505	0.187	0.286	0.611
PXY	SRF8	3702.AT5G61480.1	3702.AT4G22130.1	0	0	0	0.678	0.087	0.8	0.187	0	0.839
PXY	RUL1	3702.AT5G61480.1	3702.AT5G05160.1	0	0	0	0.682	0.129	0.054	0.187	0.847	0.466
RLP36	SOBIR1	3702.AT3G23010.1	3702.AT2G31880.1	0	0	0	0.553	0.248	0.054	0.187	0.19	0.414
RLP44	THE1	3702.AT3G49750.1	3702.AT5G54380.1	0	0	0	0	0	0.054	0.187	0.615	0.678
RLP7	WAK3	3702.AT1G47890.1	3702.AT1G21240.1	0	0	0	0	0.278	0.054	0.187	0.197	0.494
RLP7	WAKL10	3702.AT1G47890.1	3702.AT1G79680.1	0	0	0	0	0.39	0.054	0.187	0.165	0.555
SOBIR1	WAK3	3702.AT2G31880.1	3702.AT1G21240.1	0	0	0	0.615	0.243	0.269	0	0	0.422
THE1	TMK1	3702.AT5G54380.1	3702.AT1G66150.1	0	0	0	0.672	0.322	0	0	0.496	0.428
WAK1	WAK2	3702.AT1G21250.1	3702.AT1G21270.1	0	0	0	0.972	0.595	0	0	0.923	0.605

## Sheet: Table S7
Table S7. The significant positive correlation between differentially expressed RGAS and DAMs.
GeneID	Metabolites	Pearson correlation coefficient	p-value
Aspi01Gene24285	Lmgn000219	0.975299	0.0009077
Aspi01Gene24285	pmp001287	0.994155	5.115e-05
Aspi01Gene24285	mws0258	0.920505	0.009228
Aspi01Gene24285	pma2987	0.975273	0.0009096
Aspi01Gene24285	pme0193	0.981607	0.0005043
Aspi01Gene24285	pme0026	0.976299	0.0008359
Aspi01Gene24285	pme2617	0.959462	0.002432
Aspi01Gene24285	pmc0274	0.985714	0.0003047
Aspi01Gene24285	mws4170	0.938935	0.00548
Aspi01Gene24285	mws1164	0.969939	0.001342
Aspi01Gene24285	mws0018	0.979953	0.0005988
Aspi01Gene24285	mws0119	0.926026	0.008006
Aspi01Gene24285	pmb3068	0.985766	0.0003025
Aspi01Gene24285	pme1816	0.987489	0.0002338
Aspi01Gene24285	mws0178	0.952284	0.003361
Aspi01Gene24285	Hmmn002544	0.993445	6.432e-05
Aspi01Gene24285	Lmgp003270	0.99238	8.688e-05
Aspi01Gene24285	pma3724	0.990842	0.0001254
Aspi01Gene24285	pmb0752	0.998192	4.901e-06
Aspi01Gene24285	Hmpp003270	0.997852	6.919e-06
Aspi01Gene24285	Lmlp003531	0.982081	0.0004788
Aspi01Gene24285	mws0089	0.997605	8.594e-06
Aspi01Gene24285	Xmyp005654	0.967503	0.001567
Aspi01Gene24285	Lmhn002683	0.950624	0.003597
Aspi01Gene24285	Lmtn002997	0.966487	0.001666
Aspi01Gene71542	pme3017	0.959644	0.00241
Aspi01Gene71542	pmb0484	0.957788	0.002635
Aspi01Gene71542	mws0192	0.986675	0.0002651
Aspi01Gene71542	mws0470	0.995725	2.738e-05
Aspi01Gene71542	Lmbn000198	0.95442	0.003069
Aspi01Gene71542	mws0275	0.984058	0.0003792
Aspi01Gene71542	mws0889	0.965596	0.001755
Aspi01Gene71542	Hmsp000364	0.925991	0.008013
Aspi01Gene71542	pme2914	0.970218	0.001317
Aspi01Gene71542	mws0344	0.945211	0.004421
Aspi01Gene71542	Zmsp001834	0.995715	2.75e-05
Aspi01Gene71542	pme1383	0.995329	3.267e-05
Aspi01Gene71542	Zmgn001448	0.969882	0.001347
Aspi01Gene71542	pmb3101	0.971704	0.00119
Aspi01Gene71542	Lmbn001754	0.967154	0.001601
Aspi01Gene71542	mws2212	0.954643	0.003039
Aspi01Gene71542	mws0281	0.984438	0.0003614
Aspi01Gene71542	Zmtn001464	0.995659	2.823e-05
Aspi01Gene71542	mws1337	0.996501	1.835e-05
Aspi01Gene71542	Lmhp001732	0.997086	1.273e-05
Aspi01Gene71542	Hmsn000210	0.993212	6.897e-05
Aspi01Gene71542	Lmhn002926	0.998607	2.909e-06
Aspi01Gene71542	pme0460	0.994328	4.817e-05
Aspi01Gene71542	pmn001687	0.977511	0.0007529
Aspi01Gene71542	pme1474	0.962242	0.002112
Aspi01Gene71542	Lmhn001477	0.996563	1.77e-05
Aspi01Gene71542	Lmsn002887	0.998435	3.67e-06
Aspi01Gene71542	pmb2871	0.996067	2.317e-05
Aspi01Gene71542	pmn001367	0.996377	1.967e-05
Aspi01Gene71542	Hmtn001120	0.977887	0.0007281
Aspi01Gene71542	Zmhn002301	0.997477	9.537e-06
Aspi01Gene71542	pmn001419	0.994421	4.66e-05
Aspi01Gene71542	Hmsn002272	0.998591	2.977e-06
Aspi01Gene71542	pmc0066	0.987669	0.0002271
Aspi01Gene71542	pmn001518	0.981619	0.0005037
Aspi01Gene71542	Lmqn000432	0.997604	8.603e-06
Aspi01Gene71542	Hmln002806	0.985081	0.0003322
Aspi01Gene71542	pmn001421	0.995193	3.461e-05
Aspi01Gene71542	Xmgp006913	0.99248	8.46e-05
Aspi01Gene71542	pmn001420	0.967749	0.001543
Aspi01Gene71542	pme0519	0.930681	0.007041
Aspi01Gene71542	Zmhn002422	0.991897	9.821e-05
Aspi01Gene71542	Zmhn002334	0.977822	0.0007324
Aspi01Gene71542	mws0072	0.998923	1.74e-06
Aspi01Gene71542	pmb3006	0.99243	8.574e-05
Aspi01Gene71542	Lmgp004731	0.989519	0.0001642
Aspi01Gene71542	Lmlp005572	0.995462	3.085e-05
Aspi01Gene71542	pme1611	0.99901	1.47e-06
Aspi01Gene71542	mws1299	0.998365	4.006e-06
Aspi01Gene71542	pme2459	0.996425	1.915e-05
Aspi01Gene71542	mws1608	0.995738	2.72e-05
Aspi01Gene71542	Lmtn002796	0.997864	6.841e-06
Aspi01Gene71542	pmb0876	0.962185	0.002118
Aspi01Gene71542	pmb0874	0.992548	8.308e-05
Aspi01Gene71542	Zmhn002764	0.99666	1.672e-05
Aspi01Gene71542	Lmnn002886	0.988457	0.0001991
Aspi01Gene71542	pmb3042	0.994661	4.268e-05
Aspi01Gene71542	pmb0855	0.962186	0.002118
Aspi01Gene71542	Lmgp003989	0.953688	0.003168
Aspi01Gene71542	pmb0865	0.986158	0.0002861
Aspi01Gene71542	pmp001251	0.993053	7.222e-05
Aspi01Gene71542	pma0791	0.991485	0.0001085
Aspi01Gene71542	Lmjp003822	0.995908	2.508e-05
Aspi01Gene71542	Lmhp008742	0.999023	1.433e-06
Aspi01Gene71542	pmc0960	0.993359	6.602e-05
Aspi01Gene71542	Lmhp009890	0.996528	1.806e-05
Aspi01Gene71542	pme0434	0.997951	6.295e-06
Aspi01Gene71542	Lmsp004670	0.998659	2.698e-06
Aspi01Gene71542	Lmsn002815	0.992081	9.381e-05
Aspi01Gene71542	Lmjp002867	0.998239	4.649e-06
Aspi01Gene71542	mws0059	0.993063	7.201e-05
Aspi01Gene71542	pmb0711	0.998147	5.145e-06
Aspi01Gene71542	Lmmn004145	0.9958	2.643e-05
Aspi01Gene71542	pmn001648	0.983814	0.0003909
Aspi01Gene71542	HJN043	0.996074	2.309e-05
Aspi01Gene13874	Lmgn000219	0.987288	0.0002414
Aspi01Gene13874	pmp001287	0.994567	4.42e-05
Aspi01Gene13874	mws0258	0.94196	0.004955
Aspi01Gene13874	pma2987	0.971067	0.001244
Aspi01Gene13874	pme0193	0.987806	0.0002221
Aspi01Gene13874	pme0026	0.982982	0.000432
Aspi01Gene13874	pme2617	0.959166	0.002467
Aspi01Gene13874	pmc0274	0.986429	0.000275
Aspi01Gene13874	mws4170	0.95635	0.002816
Aspi01Gene13874	mws1164	0.972149	0.001153
Aspi01Gene13874	mws0250	0.936468	0.005926
Aspi01Gene13874	mws0018	0.987299	0.000241
Aspi01Gene13874	mws0119	0.945326	0.004402
Aspi01Gene13874	pmb3068	0.994636	4.309e-05
Aspi01Gene13874	pme1816	0.995838	2.594e-05
Aspi01Gene13874	mws0178	0.952707	0.003302
Aspi01Gene13874	Hmmn002544	0.998529	3.242e-06
Aspi01Gene13874	Lmgp003270	0.992645	8.093e-05
Aspi01Gene13874	pma3724	0.996776	1.557e-05
Aspi01Gene13874	pmb0752	0.994282	4.894e-05
Aspi01Gene13874	Hmpp003270	0.999582	2.619e-07
Aspi01Gene13874	Lmlp003531	0.986424	0.0002752
Aspi01Gene13874	mws0089	0.998149	5.134e-06
Aspi01Gene13874	Xmyp005654	0.983182	0.0004219
Aspi01Gene13874	Lmhn002683	0.948531	0.003905
Aspi01Gene13874	Lmtn002997	0.97246	0.001127
Aspi01Gene14339	Lmgn000219	0.993457	6.408e-05
Aspi01Gene14339	pmp001287	0.996488	1.848e-05
Aspi01Gene14339	mws0258	0.941812	0.00498
Aspi01Gene14339	pma2987	0.981403	0.0005156
Aspi01Gene14339	pme0193	0.97167	0.001192
Aspi01Gene14339	pme0026	0.968191	0.001502
Aspi01Gene14339	pme2617	0.954187	0.0031
Aspi01Gene14339	pmc0274	0.985479	0.0003147
Aspi01Gene14339	mws4170	0.967681	0.00155
Aspi01Gene14339	mws1164	0.965851	0.001729
Aspi01Gene14339	mws0250	0.941504	0.005033
Aspi01Gene14339	mws0018	0.991611	0.0001053
Aspi01Gene14339	mws0119	0.952584	0.003319
Aspi01Gene14339	pmb3068	0.990418	0.0001373
Aspi01Gene14339	pme1816	0.993296	6.727e-05
Aspi01Gene14339	mws0178	0.974789	0.0009454
Aspi01Gene14339	Hmmn002544	0.998218	4.76e-06
Aspi01Gene14339	Lmgp003270	0.98303	0.0004296
Aspi01Gene14339	pma3724	0.998153	5.116e-06
Aspi01Gene14339	pmb0752	0.983622	0.0004001
Aspi01Gene14339	Hmpp003270	0.996862	1.475e-05
Aspi01Gene14339	Lmlp003531	0.968625	0.001461
Aspi01Gene14339	mws0089	0.989178	0.000175
Aspi01Gene14339	Xmyp005654	0.978854	0.000666
Aspi01Gene14339	Lmhn002683	0.971446	0.001211
Aspi01Gene14339	Lmtn002997	0.989658	0.0001599
Aspi01Gene39907	Lmgn000219	0.99159	0.0001058
Aspi01Gene39907	pmp001287	0.996459	1.878e-05
Aspi01Gene39907	mws0258	0.942878	0.004801
Aspi01Gene39907	pma2987	0.976113	0.000849
Aspi01Gene39907	pme0193	0.98241	0.0004614
Aspi01Gene39907	pme0026	0.976798	0.0008013
Aspi01Gene39907	pme2617	0.962619	0.00207
Aspi01Gene39907	pmc0274	0.98879	0.0001878
Aspi01Gene39907	mws4170	0.961904	0.002149
Aspi01Gene39907	mws1164	0.965873	0.001727
Aspi01Gene39907	mws0250	0.940466	0.005211
Aspi01Gene39907	mws0018	0.988156	0.0002096
Aspi01Gene39907	mws0119	0.951284	0.003502
Aspi01Gene39907	pmb3068	0.994054	5.293e-05
Aspi01Gene39907	pme1816	0.995915	2.5e-05
Aspi01Gene39907	mws0178	0.961884	0.002152
Aspi01Gene39907	Hmmn002544	0.999113	1.18e-06
Aspi01Gene39907	Lmgp003270	0.987053	0.0002504
Aspi01Gene39907	pma3724	0.998324	4.21e-06
Aspi01Gene39907	pmb0752	0.989168	0.0001754
Aspi01Gene39907	Hmpp003270	0.999102	1.209e-06
Aspi01Gene39907	Lmlp003531	0.979998	0.0005961
Aspi01Gene39907	mws0089	0.994495	4.537e-05
Aspi01Gene39907	Xmyp005654	0.984507	0.0003582
Aspi01Gene39907	Lmhn002683	0.957018	0.002732
Aspi01Gene39907	Lmtn002997	0.980164	0.0005863
Aspi01Gene57967	Lmgn000219	0.985506	0.0003136
Aspi01Gene57967	pmp001287	0.996041	2.348e-05
Aspi01Gene57967	mws0258	0.93596	0.00602
Aspi01Gene57967	pma2987	0.975632	0.0008835
Aspi01Gene57967	pme0193	0.983865	0.0003884
Aspi01Gene57967	pme0026	0.97926	0.0006407
Aspi01Gene57967	pme2617	0.959054	0.002481
Aspi01Gene57967	pmc0274	0.98672	0.0002634
Aspi01Gene57967	mws4170	0.953264	0.003225
Aspi01Gene57967	mws1164	0.971634	0.001196
Aspi01Gene57967	mws0250	0.930403	0.007097
Aspi01Gene57967	mws0018	0.987021	0.0002516
Aspi01Gene57967	mws0119	0.942155	0.004922
Aspi01Gene57967	pmb3068	0.992223	9.049e-05
Aspi01Gene57967	pme1816	0.993893	5.582e-05
Aspi01Gene57967	mws0178	0.957608	0.002658
Aspi01Gene57967	Hmmn002544	0.998083	5.507e-06
Aspi01Gene57967	Lmgp003270	0.992428	8.578e-05
Aspi01Gene57967	pma3724	0.996093	2.287e-05
Aspi01Gene57967	pmb0752	0.995235	3.4e-05
Aspi01Gene57967	Hmpp003270	0.999839	3.896e-08
Aspi01Gene57967	Lmlp003531	0.983193	0.0004214
Aspi01Gene57967	mws0089	0.997808	7.202e-06
Aspi01Gene57967	Xmyp005654	0.978088	0.0007149
Aspi01Gene57967	Lmhn002683	0.954881	0.003008
Aspi01Gene57967	Lmtn002997	0.974614	0.0009585
Aspi01Gene49537	pme3017	0.976565	0.0008174
Aspi01Gene49537	pmb0484	0.975237	0.0009122
Aspi01Gene49537	mws0192	0.978245	0.0007048
Aspi01Gene49537	mws0470	0.989225	0.0001735
Aspi01Gene49537	Lmbn000198	0.959478	0.00243
Aspi01Gene49537	mws0275	0.969969	0.001339
Aspi01Gene49537	mws0889	0.974077	0.0009993
Aspi01Gene49537	pme2914	0.969993	0.001337
Aspi01Gene49537	mws0344	0.949698	0.003732
Aspi01Gene49537	Zmsp001834	0.996719	1.613e-05
Aspi01Gene49537	pme1383	0.996066	2.319e-05
Aspi01Gene49537	Zmgn001448	0.979579	0.0006212
Aspi01Gene49537	pmb3101	0.981659	0.0005015
Aspi01Gene49537	Lmbn001754	0.979923	0.0006006
Aspi01Gene49537	mws2212	0.932022	0.006775
Aspi01Gene49537	mws0281	0.984204	0.0003723
Aspi01Gene49537	Zmtn001464	0.995937	2.473e-05
Aspi01Gene49537	mws1337	0.991885	9.85e-05
Aspi01Gene49537	Lmhp001732	0.991815	0.0001002
Aspi01Gene49537	Hmsn000210	0.998917	1.759e-06
Aspi01Gene49537	Lmhn002926	0.992904	7.535e-05
Aspi01Gene49537	pme0460	0.983861	0.0003886
Aspi01Gene49537	pmn001687	0.984067	0.0003788
Aspi01Gene49537	pme1474	0.948779	0.003868
Aspi01Gene49537	Lmhn001477	0.996365	1.979e-05
Aspi01Gene49537	Lmsn002887	0.997891	6.665e-06
Aspi01Gene49537	pmb2871	0.993601	6.13e-05
Aspi01Gene49537	pmn001367	0.989823	0.0001548
Aspi01Gene49537	Hmtn001120	0.973131	0.001073
Aspi01Gene49537	Zmhn002301	0.991769	0.0001013
Aspi01Gene49537	pmn001419	0.997057	1.298e-05
Aspi01Gene49537	Hmsn002272	0.994932	3.846e-05
Aspi01Gene49537	pmc0066	0.989087	0.000178
Aspi01Gene49537	pmn001518	0.990099	0.0001465
Aspi01Gene49537	Lmqn000432	0.990325	0.00014
Aspi01Gene49537	Hmln002806	0.990999	0.0001212
Aspi01Gene49537	pmn001421	0.997687	8.016e-06
Aspi01Gene49537	Xmgp006913	0.980418	0.0005714
Aspi01Gene49537	pmn001420	0.963428	0.001982
Aspi01Gene49537	pme0519	0.944282	0.00457
Aspi01Gene49537	Zmhn002422	0.99694	1.403e-05
Aspi01Gene49537	Zmhn002334	0.987595	0.0002299
Aspi01Gene49537	mws0072	0.997705	7.897e-06
Aspi01Gene49537	pmb3006	0.982195	0.0004727
Aspi01Gene49537	Lmgp004731	0.997501	9.364e-06
Aspi01Gene49537	Lmlp005572	0.994044	5.31e-05
Aspi01Gene49537	pme1611	0.996432	1.908e-05
Aspi01Gene49537	mws1299	0.997239	1.142e-05
Aspi01Gene49537	pme2459	0.994862	3.952e-05
Aspi01Gene49537	mws1608	0.998335	4.156e-06
Aspi01Gene49537	Lmtn002796	0.9973	1.092e-05
Aspi01Gene49537	pmb0876	0.973529	0.001042
Aspi01Gene49537	pmb0874	0.996494	1.842e-05
Aspi01Gene49537	Zmhn002764	0.998121	5.293e-06
Aspi01Gene49537	Lmnn002886	0.988584	0.0001947
Aspi01Gene49537	pmb3042	0.996072	2.312e-05
Aspi01Gene49537	pmb0855	0.966545	0.00166
Aspi01Gene49537	Lmgp003989	0.956786	0.002761
Aspi01Gene49537	pmb0865	0.983072	0.0004274
Aspi01Gene49537	pmp001251	0.992416	8.606e-05
Aspi01Gene49537	pma0791	0.996472	1.864e-05
Aspi01Gene49537	Lmjp003822	0.996968	1.377e-05
Aspi01Gene49537	Lmhp008742	0.997542	9.055e-06
Aspi01Gene49537	pmc0960	0.998526	3.259e-06
Aspi01Gene49537	Lmhp009890	0.995373	3.206e-05
Aspi01Gene49537	pme0434	0.998305	4.305e-06
Aspi01Gene49537	Lmsp004670	0.998223	4.735e-06
Aspi01Gene49537	Lmsn002815	0.992713	7.946e-05
Aspi01Gene49537	Lmjp002867	0.998308	4.292e-06
Aspi01Gene49537	mws0059	0.996954	1.39e-05
Aspi01Gene49537	pmb0711	0.996645	1.687e-05
Aspi01Gene49537	Lmmn004145	0.997774	7.429e-06
Aspi01Gene49537	pmn001648	0.972875	0.001094
Aspi01Gene49537	HJN043	0.991212	0.0001155
Aspi01Gene48806	Lmgn000219	0.99591	2.506e-05
Aspi01Gene48806	pmp001287	0.986458	0.0002738
Aspi01Gene48806	mws0258	0.967426	0.001574
Aspi01Gene48806	pma2987	0.958028	0.002605
Aspi01Gene48806	pme0193	0.985222	0.000326
Aspi01Gene48806	pme0026	0.985396	0.0003184
Aspi01Gene48806	pme2617	0.935827	0.006045
Aspi01Gene48806	pmc0274	0.972321	0.001139
Aspi01Gene48806	mws4170	0.975581	0.0008871
Aspi01Gene48806	mws1164	0.978907	0.0006627
Aspi01Gene48806	mws0250	0.964115	0.001908
Aspi01Gene48806	mws0018	0.996329	2.019e-05
Aspi01Gene48806	mws0119	0.96557	0.001758
Aspi01Gene48806	pmb3068	0.999005	1.484e-06
Aspi01Gene48806	pme1816	0.999675	1.587e-07
Aspi01Gene48806	mws0178	0.949978	0.003691
Aspi01Gene48806	Hmmn002544	0.998611	2.892e-06
Aspi01Gene48806	Lmgp003270	0.990992	0.0001214
Aspi01Gene48806	pma3724	0.996932	1.411e-05
Aspi01Gene48806	pmb0752	0.983344	0.0004138
Aspi01Gene48806	Hmpp003270	0.994252	4.946e-05
Aspi01Gene48806	Lmlp003531	0.982825	0.0004399
Aspi01Gene48806	mws0089	0.992073	9.401e-05
Aspi01Gene48806	Xmyp005654	0.992018	9.532e-05
Aspi01Gene48806	Lmhn002683	0.946168	0.004269
Aspi01Gene48806	Lmtn002997	0.976133	0.0008476
Aspi01Gene54499	Lmgn000219	0.994802	4.046e-05
Aspi01Gene54499	pmp001287	0.993685	5.97e-05
Aspi01Gene54499	mws0258	0.952457	0.003337
Aspi01Gene54499	pma2987	0.973224	0.001066
Aspi01Gene54499	pme0193	0.978583	0.0006831
Aspi01Gene54499	pme0026	0.976926	0.0007925
Aspi01Gene54499	pme2617	0.946825	0.004166
Aspi01Gene54499	pmc0274	0.980875	0.0005451
Aspi01Gene54499	mws4170	0.970931	0.001255
Aspi01Gene54499	mws1164	0.973905	0.001013
Aspi01Gene54499	mws0250	0.950352	0.003636
Aspi01Gene54499	mws0018	0.994973	3.784e-05
Aspi01Gene54499	mws0119	0.957609	0.002657
Aspi01Gene54499	pmb3068	0.994933	3.844e-05
Aspi01Gene54499	pme1816	0.9969	1.44e-05
Aspi01Gene54499	mws0178	0.96558	0.001757
Aspi01Gene54499	Hmmn002544	0.999608	2.308e-07
Aspi01Gene54499	Lmgp003270	0.988715	0.0001903
Aspi01Gene54499	pma3724	0.998661	2.688e-06
Aspi01Gene54499	pmb0752	0.985936	0.0002953
Aspi01Gene54499	Hmpp003270	0.997292	1.099e-05
Aspi01Gene54499	Lmlp003531	0.976122	0.0008484
Aspi01Gene54499	mws0089	0.992279	8.919e-05
Aspi01Gene54499	Xmyp005654	0.984248	0.0003702
Aspi01Gene54499	Lmhn002683	0.962532	0.00208
Aspi01Gene54499	Lmtn002997	0.984775	0.0003459
Aspi01Gene61351	Lmgn000219	0.993827	5.704e-05
Aspi01Gene61351	pmp001287	0.994538	4.467e-05
Aspi01Gene61351	mws0258	0.950823	0.003568
Aspi01Gene61351	pma2987	0.972545	0.00112
Aspi01Gene61351	pme0193	0.982719	0.0004454
Aspi01Gene61351	pme0026	0.979367	0.0006342
Aspi01Gene61351	pme2617	0.953639	0.003174
Aspi01Gene61351	pmc0274	0.983888	0.0003873
Aspi01Gene61351	mws4170	0.967145	0.001601
Aspi01Gene61351	mws1164	0.971482	0.001208
Aspi01Gene61351	mws0250	0.948167	0.00396
Aspi01Gene61351	mws0018	0.992356	8.741e-05
Aspi01Gene61351	mws0119	0.956798	0.002759
Aspi01Gene61351	pmb3068	0.996063	2.321e-05
Aspi01Gene61351	pme1816	0.9977	7.929e-06
Aspi01Gene61351	mws0178	0.96096	0.002256
Aspi01Gene61351	Hmmn002544	0.999939	5.659e-09
Aspi01Gene61351	Lmgp003270	0.989397	0.000168
Aspi01Gene61351	pma3724	0.998737	2.39e-06
Aspi01Gene61351	pmb0752	0.988317	0.000204
Aspi01Gene61351	Hmpp003270	0.998526	3.256e-06
Aspi01Gene61351	Lmlp003531	0.980587	0.0005616
Aspi01Gene61351	mws0089	0.994452	4.608e-05
Aspi01Gene61351	Xmyp005654	0.986405	0.000276
Aspi01Gene61351	Lmhn002683	0.9571	0.002721
Aspi01Gene61351	Lmtn002997	0.981026	0.0005366
Aspi01Gene45485	Lmgn000219	0.989306	0.0001709
Aspi01Gene45485	pmp001287	0.996409	1.932e-05
Aspi01Gene45485	mws0258	0.939362	0.005404
Aspi01Gene45485	pma2987	0.978868	0.0006651
Aspi01Gene45485	pme0193	0.977755	0.0007367
Aspi01Gene45485	pme0026	0.974757	0.0009478
Aspi01Gene45485	pme2617	0.953289	0.003222
Aspi01Gene45485	pmc0274	0.984951	0.000338
Aspi01Gene45485	mws4170	0.961048	0.002246
Aspi01Gene45485	mws1164	0.972514	0.001123
Aspi01Gene45485	mws0250	0.935771	0.006056
Aspi01Gene45485	mws0018	0.991123	0.0001179
Aspi01Gene45485	mws0119	0.946342	0.004242
Aspi01Gene45485	pmb3068	0.991505	0.0001079
Aspi01Gene45485	pme1816	0.993808	5.738e-05
Aspi01Gene45485	mws0178	0.967218	0.001594
Aspi01Gene45485	Hmmn002544	0.998652	2.725e-06
Aspi01Gene45485	Lmgp003270	0.989897	0.0001526
Aspi01Gene45485	pma3724	0.997437	9.845e-06
Aspi01Gene45485	pmb0752	0.990833	0.0001257
Aspi01Gene45485	Hmpp003270	0.998843	2.005e-06
Aspi01Gene45485	Lmlp003531	0.976125	0.0008482
Aspi01Gene45485	mws0089	0.994388	4.715e-05
Aspi01Gene45485	Xmyp005654	0.977239	0.0007712
Aspi01Gene45485	Lmhn002683	0.964944	0.001822
Aspi01Gene45485	Lmtn002997	0.982808	0.0004408
Aspi01Gene48811	Lmgn000219	0.990819	0.000126
Aspi01Gene48811	pmp001287	0.99763	8.422e-06
Aspi01Gene48811	mws0258	0.937853	0.005673
Aspi01Gene48811	pma2987	0.981839	0.0004918
Aspi01Gene48811	pme0193	0.975239	0.0009121
Aspi01Gene48811	pme0026	0.971088	0.001242
Aspi01Gene48811	pme2617	0.957773	0.002637
Aspi01Gene48811	pmc0274	0.987527	0.0002324
Aspi01Gene48811	mws4170	0.962415	0.002092
Aspi01Gene48811	mws1164	0.967434	0.001574
Aspi01Gene48811	mws0250	0.935911	0.006029
Aspi01Gene48811	mws0018	0.990071	0.0001474
Aspi01Gene48811	mws0119	0.947786	0.004018
Aspi01Gene48811	pmb3068	0.990686	0.0001297
Aspi01Gene48811	pme1816	0.993338	6.642e-05
Aspi01Gene48811	mws0178	0.971406	0.001215
Aspi01Gene48811	Hmmn002544	0.998562	3.099e-06
Aspi01Gene48811	Lmgp003270	0.986157	0.0002861
Aspi01Gene48811	pma3724	0.998007	5.954e-06
Aspi01Gene48811	pmb0752	0.988215	0.0002075
Aspi01Gene48811	Hmpp003270	0.998577	3.034e-06
Aspi01Gene48811	Lmlp003531	0.972896	0.001092
Aspi01Gene48811	mws0089	0.992412	8.615e-05
Aspi01Gene48811	Xmyp005654	0.977763	0.0007362
Aspi01Gene48811	Lmhn002683	0.968269	0.001494
Aspi01Gene48811	Lmtn002997	0.986011	0.0002922
Aspi01Gene11016	Lmgn000219	0.987816	0.0002218
Aspi01Gene11016	pmp001287	0.991541	0.000107
Aspi01Gene11016	mws0258	0.948402	0.003925
Aspi01Gene11016	pma2987	0.966438	0.001671
Aspi01Gene11016	pme0193	0.987827	0.0002214
Aspi01Gene11016	pme0026	0.986088	0.000289
Aspi01Gene11016	pme2617	0.946602	0.004201
Aspi01Gene11016	pmc0274	0.980638	0.0005587
Aspi01Gene11016	mws4170	0.961735	0.002168
Aspi01Gene11016	mws1164	0.98117	0.0005285
Aspi01Gene11016	mws0250	0.941855	0.004973
Aspi01Gene11016	mws0018	0.991701	0.000103
Aspi01Gene11016	mws0119	0.944733	0.004497
Aspi01Gene11016	pmb3068	0.995247	3.383e-05
Aspi01Gene11016	pme1816	0.996263	2.092e-05
Aspi01Gene11016	mws0178	0.951722	0.00344
Aspi01Gene11016	Hmmn002544	0.998437	3.665e-06
Aspi01Gene11016	Lmgp003270	0.995765	2.686e-05
Aspi01Gene11016	pma3724	0.996774	1.559e-05
Aspi01Gene11016	pmb0752	0.993564	6.199e-05
Aspi01Gene11016	Hmpp003270	0.998257	4.553e-06
Aspi01Gene11016	Lmlp003531	0.985885	0.0002975
Aspi01Gene11016	mws0089	0.997694	7.97e-06
Aspi01Gene11016	Xmyp005654	0.98276	0.0004433
Aspi01Gene11016	Lmhn002683	0.94812	0.003967
Aspi01Gene11016	Lmtn002997	0.972806	0.001099
Aspi01Gene58632	Lmgn000219	0.994929	3.851e-05
Aspi01Gene58632	pmp001287	0.996013	2.381e-05
Aspi01Gene58632	mws0258	0.944326	0.004563
Aspi01Gene58632	pma2987	0.979591	0.0006206
Aspi01Gene58632	pme0193	0.972842	0.001096
Aspi01Gene58632	pme0026	0.968009	0.001519
Aspi01Gene58632	pme2617	0.958411	0.002558
Aspi01Gene58632	pmc0274	0.986302	0.0002802
Aspi01Gene58632	mws4170	0.968053	0.001515
Aspi01Gene58632	mws1164	0.96067	0.00229
Aspi01Gene58632	mws0250	0.945074	0.004442
Aspi01Gene58632	mws0018	0.989825	0.0001548
Aspi01Gene58632	mws0119	0.957926	0.002618
Aspi01Gene58632	pmb3068	0.991594	0.0001057
Aspi01Gene58632	pme1816	0.994253	4.944e-05
Aspi01Gene58632	mws0178	0.971845	0.001178
Aspi01Gene58632	Hmmn002544	0.998112	5.345e-06
Aspi01Gene58632	Lmgp003270	0.980484	0.0005676
Aspi01Gene58632	pma3724	0.997994	6.03e-06
Aspi01Gene58632	pmb0752	0.981559	0.000507
Aspi01Gene58632	Hmpp003270	0.996358	1.987e-05
Aspi01Gene58632	Lmlp003531	0.969834	0.001351
Aspi01Gene58632	mws0089	0.988357	0.0002025
Aspi01Gene58632	Xmyp005654	0.982727	0.0004449
Aspi01Gene58632	Lmhn002683	0.967617	0.001556
Aspi01Gene58632	Lmtn002997	0.988299	0.0002046
Aspi01Gene06759	Lmgn000219	0.987909	0.0002184
Aspi01Gene06759	pmp001287	0.994249	4.952e-05
Aspi01Gene06759	mws0258	0.944051	0.004608
Aspi01Gene06759	pma2987	0.971175	0.001234
Aspi01Gene06759	pme0193	0.985598	0.0003096
Aspi01Gene06759	pme0026	0.981717	0.0004984
Aspi01Gene06759	pme2617	0.955368	0.002944
Aspi01Gene06759	pmc0274	0.982849	0.0004387
Aspi01Gene06759	mws4170	0.955853	0.00288
Aspi01Gene06759	mws1164	0.971991	0.001166
Aspi01Gene06759	mws0250	0.938748	0.005513
Aspi01Gene06759	mws0018	0.988759	0.0001888
Aspi01Gene06759	mws0119	0.952116	0.003384
Aspi01Gene06759	pmb3068	0.995138	3.54e-05
Aspi01Gene06759	pme1816	0.996351	1.995e-05
Aspi01Gene06759	mws0178	0.953065	0.003253
Aspi01Gene06759	Hmmn002544	0.998815	2.105e-06
Aspi01Gene06759	Lmgp003270	0.993291	6.736e-05
Aspi01Gene06759	pma3724	0.995857	2.571e-05
Aspi01Gene06759	pmb0752	0.994145	5.132e-05
Aspi01Gene06759	Hmpp003270	0.999359	6.17e-07
Aspi01Gene06759	Lmlp003531	0.986064	0.00029
Aspi01Gene06759	mws0089	0.998049	5.707e-06
Aspi01Gene06759	Xmyp005654	0.982467	0.0004584
Aspi01Gene06759	Lmhn002683	0.951238	0.003509
Aspi01Gene06759	Lmtn002997	0.972916	0.00109
Aspi01Gene45105	Lmgn000219	0.993367	6.585e-05
Aspi01Gene45105	pmp001287	0.995578	2.928e-05
Aspi01Gene45105	mws0258	0.946975	0.004143
Aspi01Gene45105	pma2987	0.976768	0.0008033
Aspi01Gene45105	pme0193	0.977652	0.0007436
Aspi01Gene45105	pme0026	0.974782	0.0009459
Aspi01Gene45105	pme2617	0.952169	0.003377
Aspi01Gene45105	pmc0274	0.983358	0.0004131
Aspi01Gene45105	mws4170	0.966434	0.001671
Aspi01Gene45105	mws1164	0.970389	0.001302
Aspi01Gene45105	mws0250	0.944933	0.004465
Aspi01Gene45105	mws0018	0.992849	7.653e-05
Aspi01Gene45105	mws0119	0.956171	0.002839
Aspi01Gene45105	pmb3068	0.993845	5.67e-05
Aspi01Gene45105	pme1816	0.996009	2.386e-05
Aspi01Gene45105	mws0178	0.967002	0.001615
Aspi01Gene45105	Hmmn002544	0.999514	3.539e-07
Aspi01Gene45105	Lmgp003270	0.988051	0.0002133
Aspi01Gene45105	pma3724	0.998239	4.647e-06
Aspi01Gene45105	pmb0752	0.987473	0.0002344
Aspi01Gene45105	Hmpp003270	0.998195	4.884e-06
Aspi01Gene45105	Lmlp003531	0.975977	0.0008587
Aspi01Gene45105	mws0089	0.992953	7.432e-05
Aspi01Gene45105	Xmyp005654	0.982203	0.0004723
Aspi01Gene45105	Lmhn002683	0.964495	0.001869
Aspi01Gene45105	Lmtn002997	0.984617	0.0003531
Aspi01Gene25218	Lmgn000219	0.98813	0.0002105
Aspi01Gene25218	pmp001287	0.997757	7.542e-06
Aspi01Gene25218	mws0258	0.931426	0.006892
Aspi01Gene25218	pma2987	0.984997	0.0003359
Aspi01Gene25218	pme0193	0.969874	0.001348
Aspi01Gene25218	pme0026	0.966012	0.001713
Aspi01Gene25218	pme2617	0.956123	0.002845
Aspi01Gene25218	pmc0274	0.986088	0.000289
Aspi01Gene25218	mws4170	0.958313	0.00257
Aspi01Gene25218	mws1164	0.965371	0.001778
Aspi01Gene25218	mws0250	0.929557	0.007268
Aspi01Gene25218	mws0018	0.988742	0.0001894
Aspi01Gene25218	mws0119	0.945006	0.004453
Aspi01Gene25218	pmb3068	0.987275	0.0002418
Aspi01Gene25218	pme1816	0.990374	0.0001386
Aspi01Gene25218	mws0178	0.974962	0.0009325
Aspi01Gene25218	Hmmn002544	0.996947	1.397e-05
Aspi01Gene25218	Lmgp003270	0.984612	0.0003534
Aspi01Gene25218	pma3724	0.995989	2.409e-05
Aspi01Gene25218	pmb0752	0.987689	0.0002264
Aspi01Gene25218	Hmpp003270	0.997514	9.262e-06
Aspi01Gene25218	Lmlp003531	0.968486	0.001474
Aspi01Gene25218	mws0089	0.990734	0.0001284
Aspi01Gene25218	Xmyp005654	0.971774	0.001184
Aspi01Gene25218	Lmhn002683	0.973531	0.001042
Aspi01Gene25218	Lmtn002997	0.986989	0.0002528
Aspi01Gene14395	Lmgn000219	0.967096	0.001606
Aspi01Gene14395	pmp001287	0.993664	6.008e-05
Aspi01Gene14395	pma2987	0.9782	0.0007077
Aspi01Gene14395	pme0193	0.975158	0.000918
Aspi01Gene14395	pme0026	0.967283	0.001588
Aspi01Gene14395	pme2617	0.966413	0.001673
Aspi01Gene14395	pmc0274	0.985223	0.0003259
Aspi01Gene14395	mws4170	0.922369	0.008806
Aspi01Gene14395	mws1164	0.957194	0.002709
Aspi01Gene14395	mws0018	0.97055	0.001288
Aspi01Gene14395	mws0119	0.921539	0.008993
Aspi01Gene14395	pmb3068	0.979269	0.0006402
Aspi01Gene14395	pme1816	0.98129	0.0005218
Aspi01Gene14395	mws0178	0.949166	0.00381
Aspi01Gene14395	Hmmn002544	0.988744	0.0001893
Aspi01Gene14395	Lmgp003270	0.987287	0.0002414
Aspi01Gene14395	pma3724	0.984535	0.0003569
Aspi01Gene14395	pmb0752	0.998058	5.652e-06
Aspi01Gene14395	Hmpp003270	0.995459	3.089e-05
Aspi01Gene14395	Lmlp003531	0.978703	0.0006755
Aspi01Gene14395	mws0089	0.995316	3.285e-05
Aspi01Gene14395	Xmyp005654	0.958262	0.002577
Aspi01Gene14395	Lmhn002683	0.949987	0.003689
Aspi01Gene14395	Lmtn002997	0.960105	0.002356
Aspi01Gene26583	Lmgn000219	0.986834	0.0002589
Aspi01Gene26583	pmp001287	0.994932	3.847e-05
Aspi01Gene26583	mws0258	0.940412	0.00522
Aspi01Gene26583	pma2987	0.971847	0.001178
Aspi01Gene26583	pme0193	0.987439	0.0002357
Aspi01Gene26583	pme0026	0.982212	0.0004718
Aspi01Gene26583	pme2617	0.960727	0.002283
Aspi01Gene26583	pmc0274	0.987052	0.0002504
Aspi01Gene26583	mws4170	0.955043	0.002986
Aspi01Gene26583	mws1164	0.970783	0.001268
Aspi01Gene26583	mws0250	0.935002	0.0062
Aspi01Gene26583	mws0018	0.986486	0.0002727
Aspi01Gene26583	mws0119	0.94498	0.004458
Aspi01Gene26583	pmb3068	0.994229	4.987e-05
Aspi01Gene26583	pme1816	0.995481	3.059e-05
Aspi01Gene26583	mws0178	0.952892	0.003276
Aspi01Gene26583	Hmmn002544	0.998351	4.078e-06
Aspi01Gene26583	Lmgp003270	0.99216	9.196e-05
Aspi01Gene26583	pma3724	0.996527	1.807e-05
Aspi01Gene26583	pmb0752	0.994429	4.646e-05
Aspi01Gene26583	Hmpp003270	0.999656	1.773e-07
Aspi01Gene26583	Lmlp003531	0.986244	0.0002825
Aspi01Gene26583	mws0089	0.998123	5.281e-06
Aspi01Gene26583	Xmyp005654	0.982657	0.0004486
Aspi01Gene26583	Lmhn002683	0.948794	0.003866
Aspi01Gene26583	Lmtn002997	0.972266	0.001143
Aspi01Gene03698	Lmgn000219	0.984424	0.000362
Aspi01Gene03698	pmp001287	0.993828	5.703e-05
Aspi01Gene03698	mws0258	0.938577	0.005543
Aspi01Gene03698	pma2987	0.969999	0.001337
Aspi01Gene03698	pme0193	0.988679	0.0001915
Aspi01Gene03698	pme0026	0.983883	0.0003876
Aspi01Gene03698	pme2617	0.958607	0.002535
Aspi01Gene03698	pmc0274	0.98628	0.0002811
Aspi01Gene03698	mws4170	0.953053	0.003254
Aspi01Gene03698	mws1164	0.97366	0.001032
Aspi01Gene03698	mws0250	0.931919	0.006795
Aspi01Gene03698	mws0018	0.985811	0.0003006
Aspi01Gene03698	mws0119	0.93942	0.005394
Aspi01Gene03698	pmb3068	0.993345	6.629e-05
Aspi01Gene03698	pme1816	0.994449	4.613e-05
Aspi01Gene03698	mws0178	0.950206	0.003657
Aspi01Gene03698	Hmmn002544	0.997479	9.527e-06
Aspi01Gene03698	Lmgp003270	0.993722	5.899e-05
Aspi01Gene03698	pma3724	0.995722	2.742e-05
Aspi01Gene03698	pmb0752	0.995799	2.643e-05
Aspi01Gene03698	Hmpp003270	0.999285	7.664e-07
Aspi01Gene03698	Lmlp003531	0.98725	0.0002428
Aspi01Gene03698	mws0089	0.998755	2.324e-06
Aspi01Gene03698	Xmyp005654	0.980845	0.0005469
Aspi01Gene03698	Lmhn002683	0.945912	0.004309
Aspi01Gene03698	Lmtn002997	0.969623	0.00137
Aspi01Gene35759	Lmgn000219	0.990896	0.0001239
Aspi01Gene35759	pmp001287	0.996577	1.755e-05
Aspi01Gene35759	mws0258	0.931679	0.006842
Aspi01Gene35759	pma2987	0.986308	0.0002799
Aspi01Gene35759	pme0193	0.963519	0.001972
Aspi01Gene35759	pme0026	0.959069	0.002479
Aspi01Gene35759	pme2617	0.956463	0.002802
Aspi01Gene35759	pmc0274	0.987695	0.0002262
Aspi01Gene35759	mws4170	0.966066	0.001708
Aspi01Gene35759	mws1164	0.959454	0.002433
Aspi01Gene35759	mws0250	0.932982	0.006587
Aspi01Gene35759	mws0018	0.98794	0.0002173
Aspi01Gene35759	mws0119	0.943406	0.004714
Aspi01Gene35759	pmb3068	0.984223	0.0003714
Aspi01Gene35759	pme1816	0.987989	0.0002155
Aspi01Gene35759	mws0178	0.982707	0.000446
Aspi01Gene35759	Hmmn002544	0.99502	3.713e-05
Aspi01Gene35759	Lmgp003270	0.976092	0.0008506
Aspi01Gene35759	pma3724	0.996528	1.807e-05
Aspi01Gene35759	pmb0752	0.978746	0.0006728
Aspi01Gene35759	Hmpp003270	0.994172	5.084e-05
Aspi01Gene35759	Lmlp003531	0.958695	0.002524
Aspi01Gene35759	mws0089	0.9838	0.0003915
Aspi01Gene35759	Xmyp005654	0.972159	0.001152
Aspi01Gene35759	Lmhn002683	0.978177	0.0007092
Aspi01Gene35759	Lmtn002997	0.993647	6.042e-05
Aspi01Gene09514	Lmgn000219	0.962473	0.002086
Aspi01Gene09514	pmp001287	0.98007	0.0005918
Aspi01Gene09514	ML10181668	0.931149	0.006948
Aspi01Gene09514	mws0258	0.922609	0.008752
Aspi01Gene09514	pma2987	0.949982	0.00369
Aspi01Gene09514	pme0193	0.988647	0.0001926
Aspi01Gene09514	pme0026	0.983664	0.0003981
Aspi01Gene09514	pme2617	0.947574	0.004051
Aspi01Gene09514	pmc0274	0.969141	0.001414
Aspi01Gene09514	mws4170	0.919936	0.009359
Aspi01Gene09514	mws1164	0.967019	0.001614
Aspi01Gene09514	mws0018	0.969057	0.001421
Aspi01Gene09514	mws0119	0.927369	0.007721
Aspi01Gene09514	pmb3068	0.984264	0.0003695
Aspi01Gene09514	pme1816	0.983702	0.0003963
Aspi01Gene09514	Hmmn002544	0.985091	0.0003318
Aspi01Gene09514	Lmgp003270	0.9943	4.864e-05
Aspi01Gene09514	pma3724	0.978406	0.0006944
Aspi01Gene09514	pmb0752	0.998273	4.469e-06
Aspi01Gene09514	Hmpp003270	0.990154	0.0001449
Aspi01Gene09514	Lmlp003531	0.994064	5.275e-05
Aspi01Gene09514	mws0089	0.997426	9.928e-06
Aspi01Gene09514	Xmyp005654	0.966711	0.001644
Aspi01Gene09514	Lmtn002997	0.937338	0.005767
Aspi01Gene27808	pme3017	0.957908	0.00262
Aspi01Gene27808	pmb0484	0.969981	0.001338
Aspi01Gene27808	mws0192	0.985227	0.0003258
Aspi01Gene27808	mws0470	0.992515	8.382e-05
Aspi01Gene27808	Lmbn000198	0.941644	0.005009
Aspi01Gene27808	mws0275	0.978572	0.0006838
Aspi01Gene27808	mws0889	0.982146	0.0004753
Aspi01Gene27808	pme2914	0.982891	0.0004366
Aspi01Gene27808	mws0344	0.968186	0.001502
Aspi01Gene27808	Zmsp001834	0.999499	3.759e-07
Aspi01Gene27808	pme1383	0.999658	1.756e-07
Aspi01Gene27808	Zmgn001448	0.978253	0.0007042
Aspi01Gene27808	pmb3101	0.979507	0.0006256
Aspi01Gene27808	Lmbn001754	0.974268	0.0009847
Aspi01Gene27808	mws2212	0.929064	0.007369
Aspi01Gene27808	mws0281	0.978438	0.0006924
Aspi01Gene27808	Zmtn001464	0.999495	3.824e-07
Aspi01Gene27808	mws1337	0.998471	3.507e-06
Aspi01Gene27808	Lmhp001732	0.997792	7.308e-06
Aspi01Gene27808	Hmsn000210	0.994834	3.997e-05
Aspi01Gene27808	Lmhn002926	0.996649	1.683e-05
Aspi01Gene27808	pme0460	0.983042	0.0004289
Aspi01Gene27808	pmn001687	0.988656	0.0001923
Aspi01Gene27808	pme1474	0.970866	0.001261
Aspi01Gene27808	Lmhn001477	0.996327	2.021e-05
Aspi01Gene27808	Lmsn002887	0.998676	2.63e-06
Aspi01Gene27808	pmb2871	0.992477	8.467e-05
Aspi01Gene27808	pmn001367	0.996575	1.758e-05
Aspi01Gene27808	Hmtn001120	0.990578	0.0001327
Aspi01Gene27808	Zmhn002301	0.998377	3.948e-06
Aspi01Gene27808	pmn001419	0.989635	0.0001606
Aspi01Gene27808	Hmsn002272	0.99806	5.643e-06
Aspi01Gene27808	pmc0066	0.984671	0.0003507
Aspi01Gene27808	pmn001518	0.991174	0.0001165
Aspi01Gene27808	Lmqn000432	0.992401	8.639e-05
Aspi01Gene27808	Hmln002806	0.989194	0.0001745
Aspi01Gene27808	pmn001421	0.990299	0.0001407
Aspi01Gene27808	Xmgp006913	0.987114	0.000248
Aspi01Gene27808	pmn001420	0.980489	0.0005673
Aspi01Gene27808	pme0519	0.950608	0.003599
Aspi01Gene27808	Zmhn002422	0.997615	8.526e-06
Aspi01Gene27808	Zmhn002334	0.988267	0.0002057
Aspi01Gene27808	mws0072	0.998435	3.673e-06
Aspi01Gene27808	pmb3006	0.992957	7.422e-05
Aspi01Gene27808	Lmgp004731	0.992438	8.555e-05
Aspi01Gene27808	Lmlp005572	0.997174	1.197e-05
Aspi01Gene27808	pme1611	0.997954	6.277e-06
Aspi01Gene27808	mws1299	0.999131	1.131e-06
Aspi01Gene27808	pme2459	0.997761	7.512e-06
Aspi01Gene27808	mws1608	0.998613	2.885e-06
Aspi01Gene27808	Lmtn002796	0.999357	6.193e-07
Aspi01Gene27808	pmb0876	0.954927	0.003002
Aspi01Gene27808	pmb0874	0.995814	2.625e-05
Aspi01Gene27808	Zmhn002764	0.998295	4.359e-06
Aspi01Gene27808	Lmnn002886	0.996212	2.149e-05
Aspi01Gene27808	pmb3042	0.99147	0.0001088
Aspi01Gene27808	pmb0855	0.946921	0.004151
Aspi01Gene27808	Lmgp003989	0.970047	0.001332
Aspi01Gene27808	pmb0865	0.989537	0.0001636
Aspi01Gene27808	pmp001251	0.993731	5.883e-05
Aspi01Gene27808	pma0791	0.996312	2.038e-05
Aspi01Gene27808	Lmjp003822	0.995693	2.779e-05
Aspi01Gene27808	Lmhp008742	0.998279	4.441e-06
Aspi01Gene27808	pmc0960	0.993365	6.589e-05
Aspi01Gene27808	Lmhp009890	0.989971	0.0001504
Aspi01Gene27808	pme0434	0.996426	1.913e-05
Aspi01Gene27808	Lmsp004670	0.99757	8.847e-06
Aspi01Gene27808	Lmsn002815	0.998575	3.046e-06
Aspi01Gene27808	Lmjp002867	0.9972	1.175e-05
Aspi01Gene27808	mws0059	0.994655	4.278e-05
Aspi01Gene27808	pmb0711	0.999273	7.924e-07
Aspi01Gene27808	Lmmn004145	0.998315	4.257e-06
Aspi01Gene27808	pmn001648	0.98317	0.0004225
Aspi01Gene27808	HJN043	0.996793	1.541e-05
Aspi01Gene39717	pme3017	0.950819	0.003569
Aspi01Gene39717	pmb0484	0.949792	0.003718
Aspi01Gene39717	mws0192	0.991712	0.0001028
Aspi01Gene39717	mws0470	0.99822	4.747e-06
Aspi01Gene39717	Lmbn000198	0.944646	0.004511
Aspi01Gene39717	mws0275	0.989738	0.0001574
Aspi01Gene39717	mws0889	0.960765	0.002279
Aspi01Gene39717	Hmsp000364	0.937191	0.005794
Aspi01Gene39717	pme2914	0.97419	0.0009906
Aspi01Gene39717	mws0344	0.948427	0.003921
Aspi01Gene39717	Zmsp001834	0.994498	4.532e-05
Aspi01Gene39717	pme1383	0.994153	5.117e-05
Aspi01Gene39717	Zmgn001448	0.974071	0.0009997
Aspi01Gene39717	pmb3101	0.967844	0.001534
Aspi01Gene39717	Lmbn001754	0.961325	0.002215
Aspi01Gene39717	mws2212	0.959727	0.0024
Aspi01Gene39717	mws0281	0.987625	0.0002288
Aspi01Gene39717	Zmtn001464	0.995145	3.529e-05
Aspi01Gene39717	mws1337	0.99438	4.729e-05
Aspi01Gene39717	Lmhp001732	0.998022	5.864e-06
Aspi01Gene39717	Hmsn000210	0.990726	0.0001286
Aspi01Gene39717	Lmhn002926	0.99968	1.539e-07
Aspi01Gene39717	pme0460	0.996055	2.331e-05
Aspi01Gene39717	pmn001687	0.980107	0.0005897
Aspi01Gene39717	pme1474	0.968808	0.001444
Aspi01Gene39717	Lmhn001477	0.993389	6.541e-05
Aspi01Gene39717	Lmsn002887	0.99738	1.029e-05
Aspi01Gene39717	pmb2871	0.998226	4.719e-06
Aspi01Gene39717	pmn001367	0.998159	5.078e-06
Aspi01Gene39717	Hmtn001120	0.979307	0.0006379
Aspi01Gene39717	Zmhn002301	0.998262	4.531e-06
Aspi01Gene39717	pmn001419	0.995103	3.592e-05
Aspi01Gene39717	Hmsn002272	0.999055	1.339e-06
Aspi01Gene39717	pmc0066	0.985915	0.0002962
Aspi01Gene39717	pmn001518	0.976978	0.0007889
Aspi01Gene39717	Lmqn000432	0.994594	4.376e-05
Aspi01Gene39717	Hmln002806	0.979649	0.000617
Aspi01Gene39717	pmn001421	0.993164	6.994e-05
Aspi01Gene39717	Xmgp006913	0.991236	0.0001149
Aspi01Gene39717	pmn001420	0.964087	0.001911
Aspi01Gene39717	pme0519	0.936509	0.005919
Aspi01Gene39717	Zmhn002422	0.990081	0.0001471
Aspi01Gene39717	Zmhn002334	0.979616	0.000619
Aspi01Gene39717	mws0072	0.997895	6.642e-06
Aspi01Gene39717	pmb3006	0.995407	3.16e-05
Aspi01Gene39717	Lmgp004731	0.987591	0.00023
Aspi01Gene39717	Lmlp005572	0.992491	8.436e-05
Aspi01Gene39717	pme1611	0.99914	1.11e-06
Aspi01Gene39717	mws1299	0.997047	1.306e-05
Aspi01Gene39717	pme2459	0.997626	8.45e-06
Aspi01Gene39717	mws1608	0.994238	4.97e-05
Aspi01Gene39717	Lmtn002796	0.996938	1.405e-05
Aspi01Gene39717	pmb0876	0.954994	0.002993
Aspi01Gene39717	pmb0874	0.989251	0.0001727
Aspi01Gene39717	Zmhn002764	0.994433	4.64e-05
Aspi01Gene39717	Lmnn002886	0.989966	0.0001505
Aspi01Gene39717	pmb3042	0.990803	0.0001265
Aspi01Gene39717	pmb0855	0.958385	0.002562
Aspi01Gene39717	Lmgp003989	0.946914	0.004152
Aspi01Gene39717	pmb0865	0.984398	0.0003632
Aspi01Gene39717	pmp001251	0.99047	0.0001358
Aspi01Gene39717	pma0791	0.988134	0.0002104
Aspi01Gene39717	Lmjp003822	0.992634	8.118e-05
Aspi01Gene39717	Lmhp008742	0.998399	3.84e-06
Aspi01Gene39717	pmc0960	0.990941	0.0001227
Aspi01Gene39717	Lmhp009890	0.995149	3.524e-05
Aspi01Gene39717	pme0434	0.995597	2.904e-05
Aspi01Gene39717	Lmsp004670	0.996907	1.433e-05
Aspi01Gene39717	Lmsn002815	0.991924	9.757e-05
Aspi01Gene39717	Lmjp002867	0.996142	2.23e-05
Aspi01Gene39717	mws0059	0.989034	0.0001797
Aspi01Gene39717	pmb0711	0.997464	9.635e-06
Aspi01Gene39717	Lmmn004145	0.99514	3.537e-05
Aspi01Gene39717	pmn001648	0.989052	0.0001791
Aspi01Gene39717	HJN043	0.997689	8.005e-06
Aspi01Gene30231	Lmgn000219	0.993991	5.405e-05
Aspi01Gene30231	pmp001287	0.988883	0.0001847
Aspi01Gene30231	mws0258	0.961622	0.002181
Aspi01Gene30231	pma2987	0.962502	0.002083
Aspi01Gene30231	pme0193	0.984344	0.0003657
Aspi01Gene30231	pme0026	0.984251	0.0003701
Aspi01Gene30231	pme2617	0.938468	0.005563
Aspi01Gene30231	pmc0274	0.973867	0.001016
Aspi01Gene30231	mws4170	0.970645	0.00128
Aspi01Gene30231	mws1164	0.97902	0.0006556
Aspi01Gene30231	mws0250	0.957572	0.002662
Aspi01Gene30231	mws0018	0.995851	2.579e-05
Aspi01Gene30231	mws0119	0.963122	0.002015
Aspi01Gene30231	pmb3068	0.998101	5.407e-06
Aspi01Gene30231	pme1816	0.999003	1.49e-06
Aspi01Gene30231	mws0178	0.952427	0.003341
Aspi01Gene30231	Hmmn002544	0.999143	1.101e-06
Aspi01Gene30231	Lmgp003270	0.992881	7.583e-05
Aspi01Gene30231	pma3724	0.99675	1.583e-05
Aspi01Gene30231	pmb0752	0.986992	0.0002527
Aspi01Gene30231	Hmpp003270	0.995978	2.423e-05
Aspi01Gene30231	Lmlp003531	0.983298	0.0004161
Aspi01Gene30231	mws0089	0.994102	5.208e-05
Aspi01Gene30231	Xmyp005654	0.98834	0.0002031
Aspi01Gene30231	Lmhn002683	0.95024	0.003653
Aspi01Gene30231	Lmtn002997	0.976426	0.0008271
Aspi01Gene30938	Lmgn000219	0.979047	0.0006539
Aspi01Gene30938	pmp001287	0.996826	1.51e-05
Aspi01Gene30938	pma2987	0.988921	0.0001835
Aspi01Gene30938	pme0193	0.963578	0.001966
Aspi01Gene30938	pme0026	0.954161	0.003104
Aspi01Gene30938	pme2617	0.973187	0.001069
Aspi01Gene30938	pmc0274	0.997151	1.216e-05
Aspi01Gene30938	mws4170	0.948799	0.003865
Aspi01Gene30938	mws1164	0.949003	0.003835
Aspi01Gene30938	mws0018	0.973963	0.001008
Aspi01Gene30938	pmb3068	0.975406	0.0008999
Aspi01Gene30938	pme1816	0.979437	0.0006299
Aspi01Gene30938	mws0178	0.977866	0.0007295
Aspi01Gene30938	Hmmn002544	0.989038	0.0001796
Aspi01Gene30938	Lmgp003270	0.970407	0.001301
Aspi01Gene30938	pma3724	0.99229	8.894e-05
Aspi01Gene30938	pmb0752	0.98046	0.000569
Aspi01Gene30938	Hmpp003270	0.992477	8.467e-05
Aspi01Gene30938	Lmlp003531	0.956675	0.002775
Aspi01Gene30938	mws0089	0.982447	0.0004595
Aspi01Gene30938	Xmyp005654	0.962812	0.002049
Aspi01Gene30938	Lmhn002683	0.969393	0.001391
Aspi01Gene30938	Lmtn002997	0.9847	0.0003493
Aspi01Gene59859	Lmgn000219	0.996876	1.462e-05
Aspi01Gene59859	pmp001287	0.987745	0.0002243
Aspi01Gene59859	mws0258	0.965946	0.00172
Aspi01Gene59859	pma2987	0.960252	0.002338
Aspi01Gene59859	pme0193	0.984701	0.0003493
Aspi01Gene59859	pme0026	0.983735	0.0003947
Aspi01Gene59859	pme2617	0.940602	0.005187
Aspi01Gene59859	pmc0274	0.975318	0.0009063
Aspi01Gene59859	mws4170	0.976217	0.0008417
Aspi01Gene59859	mws1164	0.975561	0.0008886
Aspi01Gene59859	mws0250	0.963594	0.001964
Aspi01Gene59859	mws0018	0.995302	3.306e-05
Aspi01Gene59859	mws0119	0.965381	0.001777
Aspi01Gene59859	pmb3068	0.998749	2.348e-06
Aspi01Gene59859	pme1816	0.999611	2.265e-07
Aspi01Gene59859	mws0178	0.952416	0.003343
Aspi01Gene59859	Hmmn002544	0.998815	2.104e-06
Aspi01Gene59859	Lmgp003270	0.988815	0.000187
Aspi01Gene59859	pma3724	0.997733	7.702e-06
Aspi01Gene59859	pmb0752	0.9823	0.0004672
Aspi01Gene59859	Hmpp003270	0.994575	4.406e-05
Aspi01Gene59859	Lmlp003531	0.981583	0.0005056
Aspi01Gene59859	mws0089	0.991374	0.0001113
Aspi01Gene59859	Xmyp005654	0.992905	7.533e-05
Aspi01Gene59859	Lmhn002683	0.947563	0.004052
Aspi01Gene59859	Lmtn002997	0.977958	0.0007234
Aspi01Gene36373	Lmgn000219	0.987091	0.0002489
Aspi01Gene36373	pmp001287	0.995025	3.706e-05
Aspi01Gene36373	mws0258	0.941067	0.005107
Aspi01Gene36373	pma2987	0.972994	0.001084
Aspi01Gene36373	pme0193	0.985233	0.0003255
Aspi01Gene36373	pme0026	0.981291	0.0005218
Aspi01Gene36373	pme2617	0.956217	0.002833
Aspi01Gene36373	pmc0274	0.984677	0.0003504
Aspi01Gene36373	mws4170	0.955777	0.00289
Aspi01Gene36373	mws1164	0.973227	0.001066
Aspi01Gene36373	mws0250	0.935526	0.006101
Aspi01Gene36373	mws0018	0.988617	0.0001936
Aspi01Gene36373	mws0119	0.946738	0.00418
Aspi01Gene36373	pmb3068	0.994018	5.357e-05
Aspi01Gene36373	pme1816	0.995434	3.123e-05
Aspi01Gene36373	mws0178	0.955462	0.002931
Aspi01Gene36373	Hmmn002544	0.998689	2.575e-06
Aspi01Gene36373	Lmgp003270	0.993385	6.549e-05
Aspi01Gene36373	pma3724	0.996382	1.961e-05
Aspi01Gene36373	pmb0752	0.994755	4.119e-05
Aspi01Gene36373	Hmpp003270	0.99969	1.44e-07
Aspi01Gene36373	Lmlp003531	0.984815	0.0003441
Aspi01Gene36373	mws0089	0.998083	5.51e-06
Aspi01Gene36373	Xmyp005654	0.9807	0.0005551
Aspi01Gene36373	Lmhn002683	0.952959	0.003267
Aspi01Gene36373	Lmtn002997	0.974106	0.0009971
Aspi01Gene45474	Lmgn000219	0.988485	0.0001981
Aspi01Gene45474	pmp001287	0.988851	0.0001858
Aspi01Gene45474	mws0258	0.954643	0.003039
Aspi01Gene45474	pma2987	0.959511	0.002426
Aspi01Gene45474	pme0193	0.991434	0.0001097
Aspi01Gene45474	pme0026	0.988496	0.0001978
Aspi01Gene45474	pme2617	0.948712	0.003878
Aspi01Gene45474	pmc0274	0.977562	0.0007496
Aspi01Gene45474	mws4170	0.959171	0.002466
Aspi01Gene45474	mws1164	0.97531	0.0009069
Aspi01Gene45474	mws0250	0.948395	0.003926
Aspi01Gene45474	mws0018	0.989031	0.0001798
Aspi01Gene45474	mws0119	0.956319	0.00282
Aspi01Gene45474	pmb3068	0.998097	5.43e-06
Aspi01Gene45474	pme1816	0.9983	4.332e-06
Aspi01Gene45474	mws0178	0.94072	0.005167
Aspi01Gene45474	Hmmn002544	0.997914	6.524e-06
Aspi01Gene45474	Lmgp003270	0.99466	4.27e-05
Aspi01Gene45474	pma3724	0.994721	4.172e-05
Aspi01Gene45474	pmb0752	0.992206	9.088e-05
Aspi01Gene45474	Hmpp003270	0.997104	1.257e-05
Aspi01Gene45474	Lmlp003531	0.991458	0.0001091
Aspi01Gene45474	mws0089	0.997935	6.39e-06
Aspi01Gene45474	Xmyp005654	0.988735	0.0001896
Aspi01Gene45474	Lmhn002683	0.937575	0.005724
Aspi01Gene45474	Lmtn002997	0.965902	0.001724
Aspi01Gene60116	pme3017	0.947022	0.004136
Aspi01Gene60116	pmb0484	0.960133	0.002352
Aspi01Gene60116	mws0192	0.98859	0.0001945
Aspi01Gene60116	mws0470	0.993623	6.087e-05
Aspi01Gene60116	Lmbn000198	0.928364	0.007514
Aspi01Gene60116	mws0275	0.984971	0.0003371
Aspi01Gene60116	mws0889	0.976141	0.0008471
Aspi01Gene60116	pme2914	0.988021	0.0002144
Aspi01Gene60116	mws0344	0.971117	0.001239
Aspi01Gene60116	Zmsp001834	0.997839	6.999e-06
Aspi01Gene60116	pme1383	0.998052	5.691e-06
Aspi01Gene60116	Zmgn001448	0.977916	0.0007262
Aspi01Gene60116	pmb3101	0.970964	0.001252
Aspi01Gene60116	Lmbn001754	0.963812	0.001941
Aspi01Gene60116	mws2212	0.933192	0.006546
Aspi01Gene60116	mws0281	0.976965	0.0007898
Aspi01Gene60116	Zmtn001464	0.998715	2.475e-06
Aspi01Gene60116	mws1337	0.996333	2.014e-05
Aspi01Gene60116	Lmhp001732	0.999241	8.643e-07
Aspi01Gene60116	Hmsn000210	0.990128	0.0001457
Aspi01Gene60116	Lmhn002926	0.997509	9.3e-06
Aspi01Gene60116	pme0460	0.984304	0.0003676
Aspi01Gene60116	pmn001687	0.988867	0.0001852
Aspi01Gene60116	pme1474	0.977249	0.0007705
Aspi01Gene60116	Lmhn001477	0.992142	9.239e-05
Aspi01Gene60116	Lmsn002887	0.997074	1.283e-05
Aspi01Gene60116	pmb2871	0.992982	7.371e-05
Aspi01Gene60116	pmn001367	0.997928	6.436e-06
Aspi01Gene60116	Hmtn001120	0.993357	6.605e-05
Aspi01Gene60116	Zmhn002301	0.999337	6.585e-07
Aspi01Gene60116	pmn001419	0.988244	0.0002065
Aspi01Gene60116	Hmsn002272	0.998386	3.903e-06
Aspi01Gene60116	pmc0066	0.984523	0.0003574
Aspi01Gene60116	pmn001518	0.985678	0.0003062
Aspi01Gene60116	Lmqn000432	0.989683	0.0001591
Aspi01Gene60116	Hmln002806	0.981696	0.0004995
Aspi01Gene60116	pmn001421	0.987435	0.0002358
Aspi01Gene60116	Xmgp006913	0.98497	0.0003372
Aspi01Gene60116	pmn001420	0.976216	0.0008418
Aspi01Gene60116	pme0519	0.951209	0.003513
Aspi01Gene60116	Zmhn002422	0.994498	4.533e-05
Aspi01Gene60116	Zmhn002334	0.987909	0.0002184
Aspi01Gene60116	mws0072	0.996826	1.51e-05
Aspi01Gene60116	pmb3006	0.996579	1.753e-05
Aspi01Gene60116	Lmgp004731	0.98732	0.0002402
Aspi01Gene60116	Lmlp005572	0.993296	6.727e-05
Aspi01Gene60116	pme1611	0.997465	9.633e-06
Aspi01Gene60116	mws1299	0.997331	1.067e-05
Aspi01Gene60116	pme2459	0.99839	3.885e-06
Aspi01Gene60116	mws1608	0.996112	2.264e-05
Aspi01Gene60116	Lmtn002796	0.997803	7.236e-06
Aspi01Gene60116	pmb0876	0.942257	0.004905
Aspi01Gene60116	pmb0874	0.990812	0.0001262
Aspi01Gene60116	Zmhn002764	0.995181	3.478e-05
Aspi01Gene60116	Lmnn002886	0.997817	7.14e-06
Aspi01Gene60116	pmb3042	0.985908	0.0002965
Aspi01Gene60116	pmb0855	0.936796	0.005866
Aspi01Gene60116	Lmgp003989	0.962334	0.002101
Aspi01Gene60116	pmb0865	0.985152	0.000329
Aspi01Gene60116	pmp001251	0.988875	0.000185
Aspi01Gene60116	pma0791	0.991852	9.931e-05
Aspi01Gene60116	Lmjp003822	0.99111	0.0001182
Aspi01Gene60116	Lmhp008742	0.996996	1.353e-05
Aspi01Gene60116	pmc0960	0.988296	0.0002047
Aspi01Gene60116	Lmhp009890	0.986257	0.000282
Aspi01Gene60116	pme0434	0.992997	7.339e-05
Aspi01Gene60116	Lmsp004670	0.995	3.743e-05
Aspi01Gene60116	Lmsn002815	0.998623	2.841e-06
Aspi01Gene60116	Lmjp002867	0.99417	5.089e-05
Aspi01Gene60116	mws0059	0.989451	0.0001663
Aspi01Gene60116	pmb0711	0.998381	3.932e-06
Aspi01Gene60116	Lmmn004145	0.995994	2.404e-05
Aspi01Gene60116	pmn001648	0.98981	0.0001552
Aspi01Gene60116	HJN043	0.998768	2.275e-06
Aspi01Gene55284	Lmgn000219	0.992135	9.255e-05
Aspi01Gene55284	mws0256	0.947668	0.004036
Aspi01Gene55284	pmp001287	0.973163	0.001071
Aspi01Gene55284	mws0258	0.973492	0.001045
Aspi01Gene55284	pma2987	0.936207	0.005975
Aspi01Gene55284	pme0193	0.987759	0.0002238
Aspi01Gene55284	pme0026	0.9853	0.0003225
Aspi01Gene55284	pme2617	0.934339	0.006325
Aspi01Gene55284	pmc0274	0.966883	0.001627
Aspi01Gene55284	mws4170	0.976523	0.0008203
Aspi01Gene55284	mws1164	0.966015	0.001713
Aspi01Gene55284	mws0250	0.971626	0.001196
Aspi01Gene55284	mws0018	0.984713	0.0003488
Aspi01Gene55284	mws0119	0.961718	0.00217
Aspi01Gene55284	pmb3068	0.99555	2.966e-05
Aspi01Gene55284	pme1816	0.99498	3.774e-05
Aspi01Gene55284	mws0178	0.927526	0.007688
Aspi01Gene55284	Hmmn002544	0.989617	0.0001611
Aspi01Gene55284	Lmgp003270	0.977966	0.0007229
Aspi01Gene55284	pma3724	0.990172	0.0001444
Aspi01Gene55284	pmb0752	0.968477	0.001475
Aspi01Gene55284	Hmpp003270	0.98343	0.0004096
Aspi01Gene55284	Lmlp003531	0.981144	0.00053
Aspi01Gene55284	mws0089	0.98172	0.0004982
Aspi01Gene55284	Xmyp005654	0.999362	6.106e-07
Aspi01Gene55284	Lmtn002997	0.961311	0.002216
Aspi01Gene66169	Lmgn000219	0.973719	0.001027
Aspi01Gene66169	pmp001287	0.975066	0.0009248
Aspi01Gene66169	ML10181668	0.935809	0.006048
Aspi01Gene66169	mws0258	0.951516	0.003469
Aspi01Gene66169	pma2987	0.936934	0.005841
Aspi01Gene66169	pme0193	0.996523	1.811e-05
Aspi01Gene66169	pme0026	0.995321	3.278e-05
Aspi01Gene66169	pme2617	0.932389	0.006702
Aspi01Gene66169	pmc0274	0.963048	0.002023
Aspi01Gene66169	mws4170	0.943415	0.004712
Aspi01Gene66169	mws1164	0.979852	0.0006048
Aspi01Gene66169	mws0250	0.939484	0.005383
Aspi01Gene66169	mws0018	0.979811	0.0006073
Aspi01Gene66169	mws0119	0.941814	0.00498
Aspi01Gene66169	pmb3068	0.993215	6.89e-05
Aspi01Gene66169	pme1816	0.991687	0.0001034
Aspi01Gene66169	Hmmn002544	0.988763	0.0001887
Aspi01Gene66169	Lmgp003270	0.997415	1.002e-05
Aspi01Gene66169	pma3724	0.983625	0.0004
Aspi01Gene66169	pmb0752	0.99251	8.394e-05
Aspi01Gene66169	Hmpp003270	0.989104	0.0001775
Aspi01Gene66169	Lmlp003531	0.998353	4.065e-06
Aspi01Gene66169	mws0089	0.996685	1.646e-05
Aspi01Gene66169	Xmyp005654	0.982507	0.0004563
Aspi01Gene66169	Lmtn002997	0.940864	0.005142
Aspi01Gene58727	Lmgn000219	0.992188	9.129e-05
Aspi01Gene58727	pmp001287	0.995814	2.625e-05
Aspi01Gene58727	mws0258	0.945906	0.00431
Aspi01Gene58727	pma2987	0.9753	0.0009076
Aspi01Gene58727	pme0193	0.982083	0.0004787
Aspi01Gene58727	pme0026	0.978346	0.0006983
Aspi01Gene58727	pme2617	0.955877	0.002877
Aspi01Gene58727	pmc0274	0.986008	0.0002923
Aspi01Gene58727	mws4170	0.964776	0.001839
Aspi01Gene58727	mws1164	0.971618	0.001197
Aspi01Gene58727	mws0250	0.942855	0.004805
Aspi01Gene58727	mws0018	0.991418	0.0001102
Aspi01Gene58727	mws0119	0.951389	0.003487
Aspi01Gene58727	pmb3068	0.994606	4.357e-05
Aspi01Gene58727	pme1816	0.996469	1.868e-05
Aspi01Gene58727	mws0178	0.963152	0.002012
Aspi01Gene58727	Hmmn002544	0.999719	1.187e-07
Aspi01Gene58727	Lmgp003270	0.98963	0.0001607
Aspi01Gene58727	pma3724	0.998805	2.142e-06
Aspi01Gene58727	pmb0752	0.989803	0.0001555
Aspi01Gene58727	Hmpp003270	0.999159	1.061e-06
Aspi01Gene58727	Lmlp003531	0.979701	0.0006139
Aspi01Gene58727	mws0089	0.994947	3.824e-05
Aspi01Gene58727	Xmyp005654	0.983683	0.0003972
Aspi01Gene58727	Lmhn002683	0.959172	0.002466
Aspi01Gene58727	Lmtn002997	0.981551	0.0005074
Aspi01Gene11205	Lmgn000219	0.978031	0.0007187
Aspi01Gene11205	pmp001287	0.989696	0.0001587
Aspi01Gene11205	mws0258	0.935007	0.006199
Aspi01Gene11205	pma2987	0.962715	0.002059
Aspi01Gene11205	pme0193	0.989912	0.0001521
Aspi01Gene11205	pme0026	0.983828	0.0003902
Aspi01Gene11205	pme2617	0.95936	0.002444
Aspi01Gene11205	pmc0274	0.980415	0.0005716
Aspi01Gene11205	mws4170	0.939221	0.005429
Aspi01Gene11205	mws1164	0.96626	0.001688
Aspi01Gene11205	mws0250	0.926767	0.007848
Aspi01Gene11205	mws0018	0.978727	0.000674
Aspi01Gene11205	mws0119	0.944059	0.004607
Aspi01Gene11205	pmb3068	0.992161	9.193e-05
Aspi01Gene11205	pme1816	0.992431	8.572e-05
Aspi01Gene11205	mws0178	0.93477	0.006244
Aspi01Gene11205	Hmmn002544	0.993919	5.536e-05
Aspi01Gene11205	Lmgp003270	0.993298	6.723e-05
Aspi01Gene11205	pma3724	0.989283	0.0001717
Aspi01Gene11205	pmb0752	0.996974	1.372e-05
Aspi01Gene11205	Hmpp003270	0.996793	1.541e-05
Aspi01Gene11205	Lmlp003531	0.992646	8.091e-05
Aspi01Gene11205	mws0089	0.999234	8.79e-07
Aspi01Gene11205	Xmyp005654	0.979097	0.0006508
Aspi01Gene11205	Lmhn002683	0.933242	0.006536
Aspi01Gene11205	Lmtn002997	0.956519	0.002795
Aspi01Gene22213	Lmgn000219	0.987397	0.0002373
Aspi01Gene22213	pmp001287	0.997445	9.783e-06
Aspi01Gene22213	mws0258	0.920624	0.009201
Aspi01Gene22213	pma2987	0.991281	0.0001137
Aspi01Gene22213	pme0193	0.956278	0.002826
Aspi01Gene22213	pme0026	0.949564	0.003752
Aspi01Gene22213	pme2617	0.9635	0.001974
Aspi01Gene22213	pmc0274	0.988748	0.0001892
Aspi01Gene22213	mws4170	0.95708	0.002724
Aspi01Gene22213	mws1164	0.947185	0.00411
Aspi01Gene22213	mws0250	0.9234	0.008577
Aspi01Gene22213	mws0018	0.981804	0.0004936
Aspi01Gene22213	mws0119	0.943571	0.004687
Aspi01Gene22213	pmb3068	0.979463	0.0006283
Aspi01Gene22213	pme1816	0.983784	0.0003923
Aspi01Gene22213	mws0178	0.985385	0.0003188
Aspi01Gene22213	Hmmn002544	0.992161	9.194e-05
Aspi01Gene22213	Lmgp003270	0.969778	0.001356
Aspi01Gene22213	pma3724	0.99297	7.397e-05
Aspi01Gene22213	pmb0752	0.976281	0.0008372
Aspi01Gene22213	Hmpp003270	0.99244	8.551e-05
Aspi01Gene22213	Lmlp003531	0.953197	0.003235
Aspi01Gene22213	mws0089	0.980518	0.0005656
Aspi01Gene22213	Xmyp005654	0.96636	0.001678
Aspi01Gene22213	Lmhn002683	0.982347	0.0004647
Aspi01Gene22213	Lmtn002997	0.993203	6.915e-05
Aspi01Gene40072	Lmgn000219	0.987356	0.0002388
Aspi01Gene40072	pmp001287	0.998086	5.489e-06
Aspi01Gene40072	mws0258	0.931798	0.006819
Aspi01Gene40072	pma2987	0.983382	0.000412
Aspi01Gene40072	pme0193	0.973382	0.001053
Aspi01Gene40072	pme0026	0.968322	0.001489
Aspi01Gene40072	pme2617	0.960667	0.00229
Aspi01Gene40072	pmc0274	0.986197	0.0002845
Aspi01Gene40072	mws4170	0.953201	0.003234
Aspi01Gene40072	mws1164	0.962412	0.002093
Aspi01Gene40072	mws0250	0.929316	0.007318
Aspi01Gene40072	mws0018	0.986702	0.0002641
Aspi01Gene40072	mws0119	0.950132	0.003668
Aspi01Gene40072	pmb3068	0.989221	0.0001736
Aspi01Gene40072	pme1816	0.991847	9.943e-05
Aspi01Gene40072	mws0178	0.968575	0.001466
Aspi01Gene40072	Hmmn002544	0.997455	9.704e-06
Aspi01Gene40072	Lmgp003270	0.9861	0.0002885
Aspi01Gene40072	pma3724	0.995081	3.623e-05
Aspi01Gene40072	pmb0752	0.990384	0.0001383
Aspi01Gene40072	Hmpp003270	0.998624	2.837e-06
Aspi01Gene40072	Lmlp003531	0.974036	0.001002
Aspi01Gene40072	mws0089	0.993294	6.73e-05
Aspi01Gene40072	Xmyp005654	0.974088	0.0009985
Aspi01Gene40072	Lmhn002683	0.968158	0.001505
Aspi01Gene40072	Lmtn002997	0.982113	0.000477
Aspi01Gene69468	Lmgn000219	0.989743	0.0001573
Aspi01Gene69468	pmp001287	0.996756	1.577e-05
Aspi01Gene69468	mws0258	0.940419	0.005219
Aspi01Gene69468	pma2987	0.978087	0.000715
Aspi01Gene69468	pme0193	0.979849	0.000605
Aspi01Gene69468	pme0026	0.975973	0.000859
Aspi01Gene69468	pme2617	0.956695	0.002772
Aspi01Gene69468	pmc0274	0.985772	0.0003022
Aspi01Gene69468	mws4170	0.959644	0.00241
Aspi01Gene69468	mws1164	0.970322	0.001308
Aspi01Gene69468	mws0250	0.936886	0.005849
Aspi01Gene69468	mws0018	0.990129	0.0001457
Aspi01Gene69468	mws0119	0.949653	0.003738
Aspi01Gene69468	pmb3068	0.992867	7.614e-05
Aspi01Gene69468	pme1816	0.994935	3.842e-05
Aspi01Gene69468	mws0178	0.964349	0.001884
Aspi01Gene69468	Hmmn002544	0.999137	1.116e-06
Aspi01Gene69468	Lmgp003270	0.990032	0.0001485
Aspi01Gene69468	pma3724	0.997459	9.674e-06
Aspi01Gene69468	pmb0752	0.99159	0.0001058
Aspi01Gene69468	Hmpp003270	0.999467	4.269e-07
Aspi01Gene69468	Lmlp003531	0.978867	0.0006652
Aspi01Gene69468	mws0089	0.995447	3.105e-05
Aspi01Gene69468	Xmyp005654	0.979567	0.000622
Aspi01Gene69468	Lmhn002683	0.962056	0.002132
Aspi01Gene69468	Lmtn002997	0.980944	0.0005412
Aspi01Gene58493	Lmgn000219	0.990714	0.0001289
Aspi01Gene58493	pmp001287	0.984244	0.0003704
Aspi01Gene58493	mws0258	0.960513	0.002308
Aspi01Gene58493	pma2987	0.959142	0.00247
Aspi01Gene58493	pme0193	0.978548	0.0006853
Aspi01Gene58493	pme0026	0.982104	0.0004775
Aspi01Gene58493	pme2617	0.922032	0.008882
Aspi01Gene58493	pmc0274	0.96699	0.001616
Aspi01Gene58493	mws4170	0.974205	0.0009895
Aspi01Gene58493	mws1164	0.98767	0.0002271
Aspi01Gene58493	mws0250	0.955379	0.002942
Aspi01Gene58493	mws0018	0.998216	4.772e-06
Aspi01Gene58493	mws0119	0.951946	0.003408
Aspi01Gene58493	pmb3068	0.99337	6.58e-05
Aspi01Gene58493	pme1816	0.994617	4.338e-05
Aspi01Gene58493	mws0178	0.955269	0.002957
Aspi01Gene58493	Hmmn002544	0.995874	2.55e-05
Aspi01Gene58493	Lmgp003270	0.992856	7.637e-05
Aspi01Gene58493	pma3724	0.9946	4.366e-05
Aspi01Gene58493	pmb0752	0.983501	0.0004061
Aspi01Gene58493	Hmpp003270	0.991909	9.794e-05
Aspi01Gene58493	Lmlp003531	0.975648	0.0008823
Aspi01Gene58493	mws0089	0.989894	0.0001527
Aspi01Gene58493	Xmyp005654	0.980817	0.0005485
Aspi01Gene58493	Lmhn002683	0.953255	0.003227
Aspi01Gene58493	Lmtn002997	0.977862	0.0007297
Aspi01Gene30728	Lmgn000219	0.97652	0.0008205
Aspi01Gene30728	pmp001287	0.986719	0.0002634
Aspi01Gene30728	mws0258	0.937507	0.005736
Aspi01Gene30728	pma2987	0.956618	0.002782
Aspi01Gene30728	pme0193	0.994041	5.316e-05
Aspi01Gene30728	pme0026	0.988706	0.0001906
Aspi01Gene30728	pme2617	0.955188	0.002967
Aspi01Gene30728	pmc0274	0.979398	0.0006323
Aspi01Gene30728	mws4170	0.941242	0.005077
Aspi01Gene30728	mws1164	0.971788	0.001183
Aspi01Gene30728	mws0250	0.927823	0.007626
Aspi01Gene30728	mws0018	0.978634	0.0006799
Aspi01Gene30728	mws0119	0.936565	0.005908
Aspi01Gene30728	pmb3068	0.992294	8.885e-05
Aspi01Gene30728	pme1816	0.992117	9.296e-05
Aspi01Gene30728	mws0178	0.92901	0.00738
Aspi01Gene30728	Hmmn002544	0.992861	7.626e-05
Aspi01Gene30728	Lmgp003270	0.994967	3.793e-05
Aspi01Gene30728	pma3724	0.989201	0.0001743
Aspi01Gene30728	pmb0752	0.996946	1.397e-05
Aspi01Gene30728	Hmpp003270	0.995615	2.88e-05
Aspi01Gene30728	Lmlp003531	0.994835	3.994e-05
Aspi01Gene30728	mws0089	0.999409	5.24e-07
Aspi01Gene30728	Xmyp005654	0.980367	0.0005744
Aspi01Gene30728	Lmhn002683	0.925265	0.008169
Aspi01Gene30728	Lmtn002997	0.952713	0.003301
Aspi01Gene33191	Lmgn000219	0.994593	4.378e-05
Aspi01Gene33191	pmp001287	0.988192	0.0002083
Aspi01Gene33191	mws0258	0.961815	0.002159
Aspi01Gene33191	pma2987	0.960551	0.002304
Aspi01Gene33191	pme0193	0.987548	0.0002316
Aspi01Gene33191	pme0026	0.98653	0.0002709
Aspi01Gene33191	pme2617	0.941695	0.005
Aspi01Gene33191	pmc0274	0.978774	0.0006711
Aspi01Gene33191	mws4170	0.975993	0.0008576
Aspi01Gene33191	mws1164	0.980515	0.0005658
Aspi01Gene33191	mws0250	0.958031	0.002605
Aspi01Gene33191	mws0018	0.99479	4.065e-05
Aspi01Gene33191	mws0119	0.952609	0.003316
Aspi01Gene33191	pmb3068	0.997545	9.034e-06
Aspi01Gene33191	pme1816	0.998439	3.654e-06
Aspi01Gene33191	mws0178	0.952643	0.003311
Aspi01Gene33191	Hmmn002544	0.998546	3.169e-06
Aspi01Gene33191	Lmgp003270	0.990749	0.000128
Aspi01Gene33191	pma3724	0.998843	2.005e-06
Aspi01Gene33191	pmb0752	0.9847	0.0003493
Aspi01Gene33191	Hmpp003270	0.995327	3.271e-05
Aspi01Gene33191	Lmlp003531	0.982266	0.000469
Aspi01Gene33191	mws0089	0.992686	8.005e-05
Aspi01Gene33191	Xmyp005654	0.99108	0.000119
Aspi01Gene33191	Lmhn002683	0.945603	0.004358
Aspi01Gene33191	Lmtn002997	0.977261	0.0007697
Aspi01Gene45667	Lmgn000219	0.995085	3.617e-05
Aspi01Gene45667	pmp001287	0.988759	0.0001888
Aspi01Gene45667	mws0258	0.962283	0.002107
Aspi01Gene45667	pma2987	0.960529	0.002306
Aspi01Gene45667	pme0193	0.988196	0.0002082
Aspi01Gene45667	pme0026	0.985876	0.0002978
Aspi01Gene45667	pme2617	0.946402	0.004232
Aspi01Gene45667	pmc0274	0.978969	0.0006588
Aspi01Gene45667	mws4170	0.972793	0.0011
Aspi01Gene45667	mws1164	0.975063	0.000925
Aspi01Gene45667	mws0250	0.959069	0.002479
Aspi01Gene45667	mws0018	0.992947	7.444e-05
Aspi01Gene45667	mws0119	0.959832	0.002388
Aspi01Gene45667	pmb3068	0.998774	2.254e-06
Aspi01Gene45667	pme1816	0.999471	4.19e-07
Aspi01Gene45667	mws0178	0.949718	0.003729
Aspi01Gene45667	Hmmn002544	0.998851	1.979e-06
Aspi01Gene45667	Lmgp003270	0.989759	0.0001568
Aspi01Gene45667	pma3724	0.998057	5.66e-06
Aspi01Gene45667	pmb0752	0.984936	0.0003387
Aspi01Gene45667	Hmpp003270	0.995757	2.696e-05
Aspi01Gene45667	Lmlp003531	0.984634	0.0003523
Aspi01Gene45667	mws0089	0.99332	6.678e-05
Aspi01Gene45667	Xmyp005654	0.993208	6.905e-05
Aspi01Gene45667	Lmhn002683	0.943621	0.004678
Aspi01Gene45667	Lmtn002997	0.97519	0.0009157
Aspi01Gene02885	Lmgn000219	0.989013	0.0001804
Aspi01Gene02885	pmp001287	0.997789	7.329e-06
Aspi01Gene02885	mws0258	0.934578	0.00628
Aspi01Gene02885	pma2987	0.982791	0.0004417
Aspi01Gene02885	pme0193	0.974415	0.0009735
Aspi01Gene02885	pme0026	0.970353	0.001305
Aspi01Gene02885	pme2617	0.957474	0.002674
Aspi01Gene02885	pmc0274	0.987427	0.0002361
Aspi01Gene02885	mws4170	0.959833	0.002388
Aspi01Gene02885	mws1164	0.967886	0.00153
Aspi01Gene02885	mws0250	0.932086	0.006762
Aspi01Gene02885	mws0018	0.989355	0.0001694
Aspi01Gene02885	mws0119	0.944613	0.004517
Aspi01Gene02885	pmb3068	0.989453	0.0001663
Aspi01Gene02885	pme1816	0.992196	9.112e-05
Aspi01Gene02885	mws0178	0.971703	0.00119
Aspi01Gene02885	Hmmn002544	0.998008	5.948e-06
Aspi01Gene02885	Lmgp003270	0.986668	0.0002654
Aspi01Gene02885	pma3724	0.997284	1.105e-05
Aspi01Gene02885	pmb0752	0.989291	0.0001714
Aspi01Gene02885	Hmpp003270	0.998576	3.041e-06
Aspi01Gene02885	Lmlp003531	0.972411	0.001131
Aspi01Gene02885	mws0089	0.99267	8.039e-05
Aspi01Gene02885	Xmyp005654	0.975173	0.0009169
Aspi01Gene02885	Lmhn002683	0.969101	0.001417
Aspi01Gene02885	Lmtn002997	0.985337	0.0003209
Aspi01Gene24278	Lmgn000219	0.992971	7.394e-05
Aspi01Gene24278	pmp001287	0.995034	3.693e-05
Aspi01Gene24278	mws0258	0.948655	0.003887
Aspi01Gene24278	pma2987	0.974047	0.001002
Aspi01Gene24278	pme0193	0.981763	0.0004959
Aspi01Gene24278	pme0026	0.97879	0.00067
Aspi01Gene24278	pme2617	0.952669	0.003307
Aspi01Gene24278	pmc0274	0.984016	0.0003812
Aspi01Gene24278	mws4170	0.966438	0.001671
Aspi01Gene24278	mws1164	0.972992	0.001084
Aspi01Gene24278	mws0250	0.945643	0.004352
Aspi01Gene24278	mws0018	0.992738	7.892e-05
Aspi01Gene24278	mws0119	0.953961	0.003131
Aspi01Gene24278	pmb3068	0.995187	3.469e-05
Aspi01Gene24278	pme1816	0.996985	1.362e-05
Aspi01Gene24278	mws0178	0.962843	0.002045
Aspi01Gene24278	Hmmn002544	0.999876	2.315e-08
Aspi01Gene24278	Lmgp003270	0.990105	0.0001464
Aspi01Gene24278	pma3724	0.998739	2.384e-06
Aspi01Gene24278	pmb0752	0.989187	0.0001748
Aspi01Gene24278	Hmpp003270	0.998776	2.247e-06
Aspi01Gene24278	Lmlp003531	0.979616	0.000619
Aspi01Gene24278	mws0089	0.99467	4.253e-05
Aspi01Gene24278	Xmyp005654	0.98425	0.0003701
Aspi01Gene24278	Lmhn002683	0.959358	0.002444
Aspi01Gene24278	Lmtn002997	0.981852	0.000491
Aspi01Gene36011	Lmgn000219	0.990406	0.0001376
Aspi01Gene36011	pmp001287	0.987032	0.0002512
Aspi01Gene36011	mws0258	0.956629	0.002781
Aspi01Gene36011	pma2987	0.961642	0.002179
Aspi01Gene36011	pme0193	0.983313	0.0004153
Aspi01Gene36011	pme0026	0.984848	0.0003426
Aspi01Gene36011	pme2617	0.931725	0.006833
Aspi01Gene36011	pmc0274	0.974274	0.0009842
Aspi01Gene36011	mws4170	0.973013	0.001083
Aspi01Gene36011	mws1164	0.98729	0.0002413
Aspi01Gene36011	mws0250	0.951056	0.003535
Aspi01Gene36011	mws0018	0.996345	2.002e-05
Aspi01Gene36011	mws0119	0.94455	0.004527
Aspi01Gene36011	pmb3068	0.994063	5.277e-05
Aspi01Gene36011	pme1816	0.995282	3.334e-05
Aspi01Gene36011	mws0178	0.955374	0.002943
Aspi01Gene36011	Hmmn002544	0.997015	1.335e-05
Aspi01Gene36011	Lmgp003270	0.993623	6.087e-05
Aspi01Gene36011	pma3724	0.996867	1.471e-05
Aspi01Gene36011	pmb0752	0.98655	0.0002701
Aspi01Gene36011	Hmpp003270	0.994336	4.802e-05
Aspi01Gene36011	Lmlp003531	0.978776	0.0006709
Aspi01Gene36011	mws0089	0.992425	8.586e-05
Aspi01Gene36011	Xmyp005654	0.982656	0.0004486
Aspi01Gene36011	Lmhn002683	0.950735	0.003581
Aspi01Gene36011	Lmtn002997	0.97746	0.0007563
Aspi01Gene57354	Lmgn000219	0.991781	0.0001011
Aspi01Gene57354	pmp001287	0.996297	2.055e-05
Aspi01Gene57354	mws0258	0.942397	0.004882
Aspi01Gene57354	pma2987	0.977967	0.0007229
Aspi01Gene57354	pme0193	0.976832	0.0007989
Aspi01Gene57354	pme0026	0.971602	0.001198
Aspi01Gene57354	pme2617	0.960272	0.002336
Aspi01Gene57354	pmc0274	0.984827	0.0003436
Aspi01Gene57354	mws4170	0.959397	0.002439
Aspi01Gene57354	mws1164	0.961102	0.00224
Aspi01Gene57354	mws0250	0.941065	0.005108
Aspi01Gene57354	mws0018	0.988079	0.0002123
Aspi01Gene57354	mws0119	0.96031	0.002332
Aspi01Gene57354	pmb3068	0.993086	7.154e-05
Aspi01Gene57354	pme1816	0.99519	3.464e-05
Aspi01Gene57354	mws0178	0.963949	0.001926
Aspi01Gene57354	Hmmn002544	0.99851	3.327e-06
Aspi01Gene57354	Lmgp003270	0.985039	0.0003341
Aspi01Gene57354	pma3724	0.9962	2.163e-05
Aspi01Gene57354	pmb0752	0.987325	0.00024
Aspi01Gene57354	Hmpp003270	0.998029	5.825e-06
Aspi01Gene57354	Lmlp003531	0.976994	0.0007878
Aspi01Gene57354	mws0089	0.992712	7.947e-05
Aspi01Gene57354	Xmyp005654	0.98213	0.0004761
Aspi01Gene57354	Lmhn002683	0.962216	0.002114
Aspi01Gene57354	Lmtn002997	0.981351	0.0005184
Aspi01Gene02904	Lmgn000219	0.986784	0.0002609
Aspi01Gene02904	pmp001287	0.998341	4.128e-06
Aspi01Gene02904	mws0258	0.931066	0.006964
Aspi01Gene02904	pma2987	0.982965	0.0004328
Aspi01Gene02904	pme0193	0.975973	0.000859
Aspi01Gene02904	pme0026	0.970902	0.001258
Aspi01Gene02904	pme2617	0.961371	0.00221
Aspi01Gene02904	pmc0274	0.988274	0.0002055
Aspi01Gene02904	mws4170	0.954103	0.003111
Aspi01Gene02904	mws1164	0.965714	0.001743
Aspi01Gene02904	mws0250	0.927799	0.007631
Aspi01Gene02904	mws0018	0.986893	0.0002566
Aspi01Gene02904	mws0119	0.943992	0.004617
Aspi01Gene02904	pmb3068	0.989337	0.0001699
Aspi01Gene02904	pme1816	0.991895	9.827e-05
Aspi01Gene02904	mws0178	0.968151	0.001505
Aspi01Gene02904	Hmmn002544	0.99772	7.79e-06
Aspi01Gene02904	Lmgp003270	0.987568	0.0002309
Aspi01Gene02904	pma3724	0.996159	2.21e-05
Aspi01Gene02904	pmb0752	0.991819	0.0001001
Aspi01Gene02904	Hmpp003270	0.999293	7.495e-07
Aspi01Gene02904	Lmlp003531	0.975284	0.0009088
Aspi01Gene02904	mws0089	0.994381	4.727e-05
Aspi01Gene02904	Xmyp005654	0.974338	0.0009793
Aspi01Gene02904	Lmhn002683	0.966265	0.001688
Aspi01Gene02904	Lmtn002997	0.981707	0.0004989
Aspi01Gene39772	Lmgn000219	0.993016	7.299e-05
Aspi01Gene39772	pmp001287	0.993332	6.655e-05
Aspi01Gene39772	mws0258	0.951884	0.003417
Aspi01Gene39772	pma2987	0.96989	0.001346
Aspi01Gene39772	pme0193	0.985243	0.0003251
Aspi01Gene39772	pme0026	0.982597	0.0004516
Aspi01Gene39772	pme2617	0.950786	0.003573
Aspi01Gene39772	pmc0274	0.983829	0.0003901
Aspi01Gene39772	mws4170	0.968935	0.001433
Aspi01Gene39772	mws1164	0.97636	0.0008317
Aspi01Gene39772	mws0250	0.948181	0.003958
Aspi01Gene39772	mws0018	0.993067	7.194e-05
Aspi01Gene39772	mws0119	0.950803	0.003571
Aspi01Gene39772	pmb3068	0.996128	2.246e-05
Aspi01Gene39772	pme1816	0.997581	8.771e-06
Aspi01Gene39772	mws0178	0.958979	0.00249
Aspi01Gene39772	Hmmn002544	0.999697	1.379e-07
Aspi01Gene39772	Lmgp003270	0.99117	0.0001166
Aspi01Gene39772	pma3724	0.999254	8.348e-07
Aspi01Gene39772	pmb0752	0.98901	0.0001805
Aspi01Gene39772	Hmpp003270	0.998314	4.261e-06
Aspi01Gene39772	Lmlp003531	0.981707	0.0004989
Aspi01Gene39772	mws0089	0.994998	3.746e-05
Aspi01Gene39772	Xmyp005654	0.986622	0.0002672
Aspi01Gene39772	Lmhn002683	0.953766	0.003157
Aspi01Gene39772	Lmtn002997	0.979742	0.0006114
Aspi01Gene50339	Lmgn000219	0.988402	0.000201
Aspi01Gene50339	pmp001287	0.992029	9.504e-05
Aspi01Gene50339	mws0258	0.94915	0.003813
Aspi01Gene50339	pma2987	0.965819	0.001733
Aspi01Gene50339	pme0193	0.989391	0.0001682
Aspi01Gene50339	pme0026	0.985948	0.0002948
Aspi01Gene50339	pme2617	0.952707	0.003302
Aspi01Gene50339	pmc0274	0.981479	0.0005114
Aspi01Gene50339	mws4170	0.958455	0.002553
Aspi01Gene50339	mws1164	0.974945	0.0009338
Aspi01Gene50339	mws0250	0.943228	0.004743
Aspi01Gene50339	mws0018	0.989272	0.000172
Aspi01Gene50339	mws0119	0.951984	0.003403
Aspi01Gene50339	pmb3068	0.996771	1.562e-05
Aspi01Gene50339	pme1816	0.997508	9.308e-06
Aspi01Gene50339	mws0178	0.947688	0.004033
Aspi01Gene50339	Hmmn002544	0.998722	2.451e-06
Aspi01Gene50339	Lmgp003270	0.994467	4.584e-05
Aspi01Gene50339	pma3724	0.996071	2.312e-05
Aspi01Gene50339	pmb0752	0.993694	5.953e-05
Aspi01Gene50339	Hmpp003270	0.998707	2.507e-06
Aspi01Gene50339	Lmlp003531	0.988977	0.0001816
Aspi01Gene50339	mws0089	0.99842	3.741e-06
Aspi01Gene50339	Xmyp005654	0.98586	0.0002985
Aspi01Gene50339	Lmhn002683	0.944541	0.004528
Aspi01Gene50339	Lmtn002997	0.970041	0.001333
Aspi01Gene49651	Lmgn000219	0.980934	0.0005418
Aspi01Gene49651	pmp001287	0.997709	7.864e-06
Aspi01Gene49651	mws0258	0.919632	0.009429
Aspi01Gene49651	pma2987	0.983194	0.0004213
Aspi01Gene49651	pme0193	0.976644	0.0008119
Aspi01Gene49651	pme0026	0.969864	0.001349
Aspi01Gene49651	pme2617	0.966784	0.001637
Aspi01Gene49651	pmc0274	0.9933	6.719e-05
Aspi01Gene49651	mws4170	0.948866	0.003855
Aspi01Gene49651	mws1164	0.964554	0.001862
Aspi01Gene49651	mws0018	0.981148	0.0005298
Aspi01Gene49651	mws0119	0.924587	0.008316
Aspi01Gene49651	pmb3068	0.98449	0.000359
Aspi01Gene49651	pme1816	0.987226	0.0002437
Aspi01Gene49651	mws0178	0.966843	0.001631
Aspi01Gene49651	Hmmn002544	0.994546	4.454e-05
Aspi01Gene49651	Lmgp003270	0.985244	0.000325
Aspi01Gene49651	pma3724	0.994939	3.836e-05
Aspi01Gene49651	pmb0752	0.992089	9.363e-05
Aspi01Gene49651	Hmpp003270	0.998028	5.827e-06
Aspi01Gene49651	Lmlp003531	0.973144	0.001072
Aspi01Gene49651	mws0089	0.993182	6.956e-05
Aspi01Gene49651	Xmyp005654	0.969459	0.001385
Aspi01Gene49651	Lmhn002683	0.961553	0.002189
Aspi01Gene49651	Lmtn002997	0.978353	0.0006978
Aspi01Gene39355	Lmgn000219	0.991307	0.000113
Aspi01Gene39355	pmp001287	0.990137	0.0001454
Aspi01Gene39355	mws0258	0.956643	0.002779
Aspi01Gene39355	pma2987	0.962389	0.002095
Aspi01Gene39355	pme0193	0.989328	0.0001702
Aspi01Gene39355	pme0026	0.987009	0.000252
Aspi01Gene39355	pme2617	0.947487	0.004064
Aspi01Gene39355	pmc0274	0.978407	0.0006944
Aspi01Gene39355	mws4170	0.964298	0.001889
Aspi01Gene39355	mws1164	0.976523	0.0008203
Aspi01Gene39355	mws0250	0.951461	0.003477
Aspi01Gene39355	mws0018	0.991791	0.0001008
Aspi01Gene39355	mws0119	0.957926	0.002618
Aspi01Gene39355	pmb3068	0.998419	3.749e-06
Aspi01Gene39355	pme1816	0.998989	1.532e-06
Aspi01Gene39355	mws0178	0.947007	0.004138
Aspi01Gene39355	Hmmn002544	0.999069	1.3e-06
Aspi01Gene39355	Lmgp003270	0.993943	5.493e-05
Aspi01Gene39355	pma3724	0.996568	1.764e-05
Aspi01Gene39355	pmb0752	0.990733	0.0001284
Aspi01Gene39355	Hmpp003270	0.997547	9.021e-06
Aspi01Gene39355	Lmlp003531	0.988433	0.0001999
Aspi01Gene39355	mws0089	0.996966	1.379e-05
Aspi01Gene39355	Xmyp005654	0.989199	0.0001744
Aspi01Gene39355	Lmhn002683	0.94361	0.00468
Aspi01Gene39355	Lmtn002997	0.971299	0.001224
Aspi01Gene18561	Lmgn000219	0.989046	0.0001793
Aspi01Gene18561	pmp001287	0.996008	2.388e-05
Aspi01Gene18561	mws0258	0.937796	0.005684
Aspi01Gene18561	pma2987	0.980827	0.0005479
Aspi01Gene18561	pme0193	0.971741	0.001187
Aspi01Gene18561	pme0026	0.969215	0.001407
Aspi01Gene18561	pme2617	0.950451	0.003622
Aspi01Gene18561	pmc0274	0.981501	0.0005102
Aspi01Gene18561	mws4170	0.959232	0.002459
Aspi01Gene18561	mws1164	0.968467	0.001476
Aspi01Gene18561	mws0250	0.935249	0.006153
Aspi01Gene18561	mws0018	0.990889	0.0001241
Aspi01Gene18561	mws0119	0.95201	0.003399
Aspi01Gene18561	pmb3068	0.989676	0.0001593
Aspi01Gene18561	pme1816	0.992319	8.826e-05
Aspi01Gene18561	mws0178	0.970251	0.001314
Aspi01Gene18561	Hmmn002544	0.997598	8.648e-06
Aspi01Gene18561	Lmgp003270	0.987394	0.0002374
Aspi01Gene18561	pma3724	0.995416	3.147e-05
Aspi01Gene18561	pmb0752	0.988443	0.0001996
Aspi01Gene18561	Hmpp003270	0.997378	1.031e-05
Aspi01Gene18561	Lmlp003531	0.971861	0.001177
Aspi01Gene18561	mws0089	0.991963	9.663e-05
Aspi01Gene18561	Xmyp005654	0.974015	0.001004
Aspi01Gene18561	Lmhn002683	0.970419	0.0013
Aspi01Gene18561	Lmtn002997	0.984539	0.0003567
Aspi01Gene06141	Lmgn000219	0.990873	0.0001246
Aspi01Gene06141	pmp001287	0.995279	3.338e-05
Aspi01Gene06141	mws0258	0.930497	0.007078
Aspi01Gene06141	pma2987	0.98585	0.0002989
Aspi01Gene06141	pme0193	0.960711	0.002285
Aspi01Gene06141	pme0026	0.955855	0.00288
Aspi01Gene06141	pme2617	0.956472	0.002801
Aspi01Gene06141	pmc0274	0.988068	0.0002127
Aspi01Gene06141	mws4170	0.968096	0.001511
Aspi01Gene06141	mws1164	0.956368	0.002814
Aspi01Gene06141	mws0250	0.932936	0.006596
Aspi01Gene06141	mws0018	0.986423	0.0002753
Aspi01Gene06141	mws0119	0.940662	0.005177
Aspi01Gene06141	pmb3068	0.982089	0.0004783
Aspi01Gene06141	pme1816	0.986094	0.0002887
Aspi01Gene06141	mws0178	0.984555	0.000356
Aspi01Gene06141	Hmmn002544	0.993328	6.663e-05
Aspi01Gene06141	Lmgp003270	0.971905	0.001173
Aspi01Gene06141	pma3724	0.99597	2.433e-05
Aspi01Gene06141	pmb0752	0.974562	0.0009624
Aspi01Gene06141	Hmpp003270	0.992059	9.434e-05
Aspi01Gene06141	Lmlp003531	0.954277	0.003088
Aspi01Gene06141	mws0089	0.980349	0.0005755
Aspi01Gene06141	Xmyp005654	0.971548	0.001203
Aspi01Gene06141	Lmhn002683	0.978435	0.0006926
Aspi01Gene06141	Lmtn002997	0.995071	3.638e-05
Aspi01Gene39974	Lmgn000219	0.99357	6.188e-05
Aspi01Gene39974	pmp001287	0.995075	3.632e-05
Aspi01Gene39974	mws0258	0.939955	0.0053
Aspi01Gene39974	pma2987	0.981556	0.0005072
Aspi01Gene39974	pme0193	0.967854	0.001533
Aspi01Gene39974	pme0026	0.964273	0.001892
Aspi01Gene39974	pme2617	0.953056	0.003254
Aspi01Gene39974	pmc0274	0.986583	0.0002688
Aspi01Gene39974	mws4170	0.971976	0.001167
Aspi01Gene39974	mws1164	0.964081	0.001912
Aspi01Gene39974	mws0250	0.940988	0.005121
Aspi01Gene39974	mws0018	0.990602	0.0001321
Aspi01Gene39974	mws0119	0.945998	0.004296
Aspi01Gene39974	pmb3068	0.987298	0.000241
Aspi01Gene39974	pme1816	0.990614	0.0001317
Aspi01Gene39974	mws0178	0.979231	0.0006425
Aspi01Gene39974	Hmmn002544	0.996203	2.16e-05
Aspi01Gene39974	Lmgp003270	0.978048	0.0007176
Aspi01Gene39974	pma3724	0.998158	5.088e-06
Aspi01Gene39974	pmb0752	0.978299	0.0007013
Aspi01Gene39974	Hmpp003270	0.994289	4.883e-05
Aspi01Gene39974	Lmlp003531	0.961894	0.00215
Aspi01Gene39974	mws0089	0.98463	0.0003525
Aspi01Gene39974	Xmyp005654	0.977371	0.0007623
Aspi01Gene39974	Lmhn002683	0.97332	0.001058
Aspi01Gene39974	Lmtn002997	0.993009	7.315e-05
Aspi01Gene09685	Lmgn000219	0.985886	0.0002974
Aspi01Gene09685	pmp001287	0.99867	2.651e-06
Aspi01Gene09685	mws0258	0.926791	0.007843
Aspi01Gene09685	pma2987	0.985686	0.0003059
Aspi01Gene09685	pme0193	0.972296	0.001141
Aspi01Gene09685	pme0026	0.967175	0.001599
Aspi01Gene09685	pme2617	0.961365	0.00221
Aspi01Gene09685	pmc0274	0.98927	0.0001721
Aspi01Gene09685	mws4170	0.954242	0.003093
Aspi01Gene09685	mws1164	0.964459	0.001872
Aspi01Gene09685	mws0250	0.924102	0.008422
Aspi01Gene09685	mws0018	0.986173	0.0002855
Aspi01Gene09685	mws0119	0.939191	0.005434
Aspi01Gene09685	pmb3068	0.986676	0.0002651
Aspi01Gene09685	pme1816	0.989685	0.000159
Aspi01Gene09685	mws0178	0.972828	0.001097
Aspi01Gene09685	Hmmn002544	0.996639	1.692e-05
Aspi01Gene09685	Lmgp003270	0.985199	0.000327
Aspi01Gene09685	pma3724	0.995881	2.541e-05
Aspi01Gene09685	pmb0752	0.990072	0.0001474
Aspi01Gene09685	Hmpp003270	0.998401	3.834e-06
Aspi01Gene09685	Lmlp003531	0.970654	0.001279
Aspi01Gene09685	mws0089	0.992266	8.95e-05
Aspi01Gene09685	Xmyp005654	0.971021	0.001248
Aspi01Gene09685	Lmhn002683	0.970492	0.001293
Aspi01Gene09685	Lmtn002997	0.984376	0.0003642
Aspi01Gene02698	Lmgn000219	0.994401	4.694e-05
Aspi01Gene02698	pmp001287	0.988634	0.000193
Aspi01Gene02698	mws0258	0.962716	0.002059
Aspi01Gene02698	pma2987	0.960469	0.002313
Aspi01Gene02698	pme0193	0.987613	0.0002292
Aspi01Gene02698	pme0026	0.986233	0.000283
Aspi01Gene02698	pme2617	0.943006	0.00478
Aspi01Gene02698	pmc0274	0.976207	0.0008425
Aspi01Gene02698	mws4170	0.970836	0.001263
Aspi01Gene02698	mws1164	0.976936	0.0007918
Aspi01Gene02698	mws0250	0.958813	0.00251
Aspi01Gene02698	mws0018	0.99408	5.246e-05
Aspi01Gene02698	mws0119	0.962638	0.002068
Aspi01Gene02698	pmb3068	0.999133	1.128e-06
Aspi01Gene02698	pme1816	0.999759	8.709e-08
Aspi01Gene02698	mws0178	0.948898	0.00385
Aspi01Gene02698	Hmmn002544	0.999144	1.099e-06
Aspi01Gene02698	Lmgp003270	0.991973	9.638e-05
Aspi01Gene02698	pma3724	0.997232	1.148e-05
Aspi01Gene02698	pmb0752	0.986659	0.0002658
Aspi01Gene02698	Hmpp003270	0.996092	2.288e-05
Aspi01Gene02698	Lmlp003531	0.985709	0.0003049
Aspi01Gene02698	mws0089	0.994444	4.621e-05
Aspi01Gene02698	Xmyp005654	0.991692	0.0001032
Aspi01Gene02698	Lmhn002683	0.944882	0.004473
Aspi01Gene02698	Lmtn002997	0.974297	0.0009825
Aspi01Gene68225	Lmgn000219	0.995128	3.555e-05
Aspi01Gene68225	pmp001287	0.9904	0.0001378
Aspi01Gene68225	mws0258	0.960408	0.00232
Aspi01Gene68225	pma2987	0.964713	0.001846
Aspi01Gene68225	pme0193	0.984753	0.0003469
Aspi01Gene68225	pme0026	0.983545	0.0004039
Aspi01Gene68225	pme2617	0.943504	0.004698
Aspi01Gene68225	pmc0274	0.977564	0.0007494
Aspi01Gene68225	mws4170	0.971947	0.001169
Aspi01Gene68225	mws1164	0.976821	0.0007997
Aspi01Gene68225	mws0250	0.957134	0.002717
Aspi01Gene68225	mws0018	0.995171	3.492e-05
Aspi01Gene68225	mws0119	0.961675	0.002175
Aspi01Gene68225	pmb3068	0.998155	5.102e-06
Aspi01Gene68225	pme1816	0.999227	8.955e-07
Aspi01Gene68225	mws0178	0.954937	0.003
Aspi01Gene68225	Hmmn002544	0.999654	1.794e-07
Aspi01Gene68225	Lmgp003270	0.991291	0.0001134
Aspi01Gene68225	pma3724	0.998089	5.477e-06
Aspi01Gene68225	pmb0752	0.986449	0.0002742
Aspi01Gene68225	Hmpp003270	0.996667	1.665e-05
Aspi01Gene68225	Lmlp003531	0.982597	0.0004517
Aspi01Gene68225	mws0089	0.993867	5.631e-05
Aspi01Gene68225	Xmyp005654	0.989645	0.0001603
Aspi01Gene68225	Lmhn002683	0.951287	0.003502
Aspi01Gene68225	Lmtn002997	0.978402	0.0006947
Aspi01Gene38557	Lmgn000219	0.992082	9.38e-05
Aspi01Gene38557	pmp001287	0.992659	8.064e-05
Aspi01Gene38557	mws0258	0.942394	0.004882
Aspi01Gene38557	pma2987	0.979162	0.0006468
Aspi01Gene38557	pme0193	0.965032	0.001813
Aspi01Gene38557	pme0026	0.964551	0.001863
Aspi01Gene38557	pme2617	0.940377	0.005226
Aspi01Gene38557	pmc0274	0.978896	0.0006633
Aspi01Gene38557	mws4170	0.971709	0.001189
Aspi01Gene38557	mws1164	0.970667	0.001278
Aspi01Gene38557	mws0250	0.942102	0.004931
Aspi01Gene38557	mws0018	0.993916	5.542e-05
Aspi01Gene38557	mws0119	0.948049	0.003978
Aspi01Gene38557	pmb3068	0.986697	0.0002643
Aspi01Gene38557	pme1816	0.989957	0.0001508
Aspi01Gene38557	mws0178	0.978509	0.0006878
Aspi01Gene38557	Hmmn002544	0.995604	2.894e-05
Aspi01Gene38557	Lmgp003270	0.981503	0.0005101
Aspi01Gene38557	pma3724	0.996219	2.142e-05
Aspi01Gene38557	pmb0752	0.979053	0.0006536
Aspi01Gene38557	Hmpp003270	0.993066	7.196e-05
Aspi01Gene38557	Lmlp003531	0.960909	0.002262
Aspi01Gene38557	mws0089	0.984593	0.0003543
Aspi01Gene38557	Xmyp005654	0.973296	0.00106
Aspi01Gene38557	Lmhn002683	0.975865	0.0008667
Aspi01Gene38557	Lmtn002997	0.992279	8.918e-05
Aspi01Gene55099	Lmgn000219	0.992848	7.655e-05
Aspi01Gene55099	pmp001287	0.994979	3.775e-05
Aspi01Gene55099	mws0258	0.934191	0.006354
Aspi01Gene55099	pma2987	0.984737	0.0003476
Aspi01Gene55099	pme0193	0.959587	0.002417
Aspi01Gene55099	pme0026	0.953534	0.003188
Aspi01Gene55099	pme2617	0.959804	0.002391
Aspi01Gene55099	pmc0274	0.985754	0.000303
Aspi01Gene55099	mws4170	0.965735	0.001741
Aspi01Gene55099	mws1164	0.947866	0.004006
Aspi01Gene55099	mws0250	0.938169	0.005616
Aspi01Gene55099	mws0018	0.984816	0.0003441
Aspi01Gene55099	mws0119	0.955572	0.002917
Aspi01Gene55099	pmb3068	0.983962	0.0003837
Aspi01Gene55099	pme1816	0.98772	0.0002253
Aspi01Gene55099	mws0178	0.98099	0.0005386
Aspi01Gene55099	Hmmn002544	0.993506	6.311e-05
Aspi01Gene55099	Lmgp003270	0.969272	0.001402
Aspi01Gene55099	pma3724	0.994377	4.734e-05
Aspi01Gene55099	pmb0752	0.972561	0.001119
Aspi01Gene55099	Hmpp003270	0.991553	0.0001067
Aspi01Gene55099	Lmlp003531	0.955904	0.002874
Aspi01Gene55099	mws0089	0.979654	0.0006168
Aspi01Gene55099	Xmyp005654	0.97513	0.0009201
Aspi01Gene55099	Lmhn002683	0.976832	0.0007989
Aspi01Gene55099	Lmtn002997	0.993239	6.841e-05
Aspi01Gene56522	Lmgn000219	0.990085	0.000147
Aspi01Gene56522	pmp001287	0.984885	0.0003409
Aspi01Gene56522	mws0258	0.96308	0.002019
Aspi01Gene56522	pma2987	0.952404	0.003344
Aspi01Gene56522	pme0193	0.992956	7.426e-05
Aspi01Gene56522	pme0026	0.991651	0.0001043
Aspi01Gene56522	pme2617	0.940418	0.005219
Aspi01Gene56522	pmc0274	0.973193	0.001068
Aspi01Gene56522	mws4170	0.965535	0.001761
Aspi01Gene56522	mws1164	0.979545	0.0006233
Aspi01Gene56522	mws0250	0.956766	0.002763
Aspi01Gene56522	mws0018	0.991176	0.0001165
Aspi01Gene56522	mws0119	0.95811	0.002595
Aspi01Gene56522	pmb3068	0.999352	6.304e-07
Aspi01Gene56522	pme1816	0.999153	1.076e-06
Aspi01Gene56522	mws0178	0.936561	0.005909
Aspi01Gene56522	Hmmn002544	0.997247	1.136e-05
Aspi01Gene56522	Lmgp003270	0.994718	4.178e-05
Aspi01Gene56522	pma3724	0.99463	4.318e-05
Aspi01Gene56522	pmb0752	0.988857	0.0001856
Aspi01Gene56522	Hmpp003270	0.99485	3.971e-05
Aspi01Gene56522	Lmlp003531	0.991609	0.0001053
Aspi01Gene56522	mws0089	0.996152	2.218e-05
Aspi01Gene56522	Xmyp005654	0.992113	9.306e-05
Aspi01Gene56522	Lmhn002683	0.932185	0.006742
Aspi01Gene56522	Lmtn002997	0.964683	0.001849
Aspi01Gene07349	Lmgn000219	0.992818	7.719e-05
Aspi01Gene07349	pmp001287	0.994728	4.162e-05
Aspi01Gene07349	mws0258	0.944759	0.004493
Aspi01Gene07349	pma2987	0.978354	0.0006977
Aspi01Gene07349	pme0193	0.972708	0.001107
Aspi01Gene07349	pme0026	0.971135	0.001238
Aspi01Gene07349	pme2617	0.946638	0.004195
Aspi01Gene07349	pmc0274	0.982031	0.0004815
Aspi01Gene07349	mws4170	0.969404	0.00139
Aspi01Gene07349	mws1164	0.972446	0.001128
Aspi01Gene07349	mws0250	0.943176	0.004752
Aspi01Gene07349	mws0018	0.994034	5.328e-05
Aspi01Gene07349	mws0119	0.950623	0.003597
Aspi01Gene07349	pmb3068	0.990824	0.0001259
Aspi01Gene07349	pme1816	0.993502	6.319e-05
Aspi01Gene07349	mws0178	0.972926	0.00109
Aspi01Gene07349	Hmmn002544	0.998184	4.947e-06
Aspi01Gene07349	Lmgp003270	0.986158	0.0002861
Aspi01Gene07349	pma3724	0.997971	6.173e-06
Aspi01Gene07349	pmb0752	0.984625	0.0003528
Aspi01Gene07349	Hmpp003270	0.99645	1.888e-05
Aspi01Gene07349	Lmlp003531	0.969588	0.001373
Aspi01Gene07349	mws0089	0.989879	0.0001531
Aspi01Gene07349	Xmyp005654	0.978023	0.0007192
Aspi01Gene07349	Lmhn002683	0.970135	0.001325
Aspi01Gene07349	Lmtn002997	0.988584	0.0001948
Aspi01Gene68294	Lmgn000219	0.986664	0.0002656
Aspi01Gene68294	pmp001287	0.997673	8.116e-06
Aspi01Gene68294	mws0258	0.922901	0.008687
Aspi01Gene68294	pma2987	0.989889	0.0001528
Aspi01Gene68294	pme0193	0.960519	0.002307
Aspi01Gene68294	pme0026	0.955669	0.002904
Aspi01Gene68294	pme2617	0.958119	0.002594
Aspi01Gene68294	pmc0274	0.9874	0.0002371
Aspi01Gene68294	mws4170	0.957577	0.002661
Aspi01Gene68294	mws1164	0.957104	0.002721
Aspi01Gene68294	mws0250	0.923341	0.00859
Aspi01Gene68294	mws0018	0.98531	0.0003221
Aspi01Gene68294	mws0119	0.93994	0.005302
Aspi01Gene68294	pmb3068	0.981393	0.0005161
Aspi01Gene68294	pme1816	0.98541	0.0003177
Aspi01Gene68294	mws0178	0.9834	0.0004111
Aspi01Gene68294	Hmmn002544	0.993804	5.746e-05
Aspi01Gene68294	Lmgp003270	0.976526	0.0008201
Aspi01Gene68294	pma3724	0.994178	5.074e-05
Aspi01Gene68294	pmb0752	0.981437	0.0005137
Aspi01Gene68294	Hmpp003270	0.994422	4.658e-05
Aspi01Gene68294	Lmlp003531	0.957755	0.002639
Aspi01Gene68294	mws0089	0.984514	0.0003579
Aspi01Gene68294	Xmyp005654	0.965911	0.001723
Aspi01Gene68294	Lmhn002683	0.981207	0.0005264
Aspi01Gene68294	Lmtn002997	0.991779	0.0001011
Aspi01Gene01744	pme3017	0.97166	0.001193
Aspi01Gene01744	pmb0484	0.97779	0.0007345
Aspi01Gene01744	mws0192	0.979843	0.0006054
Aspi01Gene01744	mws0470	0.98973	0.0001577
Aspi01Gene01744	Lmbn000198	0.952151	0.00338
Aspi01Gene01744	mws0275	0.971902	0.001173
Aspi01Gene01744	mws0889	0.981756	0.0004962
Aspi01Gene01744	pme2914	0.977723	0.0007389
Aspi01Gene01744	mws0344	0.96118	0.002231
Aspi01Gene01744	Zmsp001834	0.999503	3.704e-07
Aspi01Gene01744	pme1383	0.999238	8.704e-07
Aspi01Gene01744	Zmgn001448	0.979703	0.0006138
Aspi01Gene01744	pmb3101	0.982702	0.0004462
Aspi01Gene01744	Lmbn001754	0.979985	0.0005969
Aspi01Gene01744	mws2212	0.925239	0.008175
Aspi01Gene01744	mws0281	0.979862	0.0006042
Aspi01Gene01744	Zmtn001464	0.998932	1.711e-06
Aspi01Gene01744	mws1337	0.995853	2.576e-05
Aspi01Gene01744	Lmhp001732	0.994955	3.811e-05
Aspi01Gene01744	Hmsn000210	0.998556	3.126e-06
Aspi01Gene01744	Lmhn002926	0.994459	4.597e-05
Aspi01Gene01744	pme0460	0.981661	0.0005014
Aspi01Gene01744	pmn001687	0.987758	0.0002239
Aspi01Gene01744	pme1474	0.95785	0.002628
Aspi01Gene01744	Lmhn001477	0.997479	9.526e-06
Aspi01Gene01744	Lmsn002887	0.999177	1.015e-06
Aspi01Gene01744	pmb2871	0.992506	8.403e-05
Aspi01Gene01744	pmn001367	0.992665	8.05e-05
Aspi01Gene01744	Hmtn001120	0.982907	0.0004358
Aspi01Gene01744	Zmhn002301	0.995082	3.622e-05
Aspi01Gene01744	pmn001419	0.993693	5.954e-05
Aspi01Gene01744	Hmsn002272	0.996715	1.616e-05
Aspi01Gene01744	pmc0066	0.988723	0.00019
Aspi01Gene01744	pmn001518	0.993992	5.403e-05
Aspi01Gene01744	Lmqn000432	0.991472	0.0001088
Aspi01Gene01744	Hmln002806	0.992489	8.44e-05
Aspi01Gene01744	pmn001421	0.995175	3.487e-05
Aspi01Gene01744	Xmgp006913	0.982397	0.0004621
Aspi01Gene01744	pmn001420	0.973301	0.00106
Aspi01Gene01744	pme0519	0.948943	0.003844
Aspi01Gene01744	Zmhn002422	0.999253	8.364e-07
Aspi01Gene01744	Zmhn002334	0.990025	0.0001488
Aspi01Gene01744	mws0072	0.998799	2.162e-06
Aspi01Gene01744	pmb3006	0.986602	0.000268
Aspi01Gene01744	Lmgp004731	0.996677	1.654e-05
Aspi01Gene01744	Lmlp005572	0.996646	1.686e-05
Aspi01Gene01744	pme1611	0.997461	9.661e-06
Aspi01Gene01744	mws1299	0.999078	1.275e-06
Aspi01Gene01744	pme2459	0.996704	1.627e-05
Aspi01Gene01744	mws1608	0.999946	4.396e-09
Aspi01Gene01744	Lmtn002796	0.999237	8.725e-07
Aspi01Gene01744	pmb0876	0.966065	0.001708
Aspi01Gene01744	pmb0874	0.997941	6.355e-06
Aspi01Gene01744	Zmhn002764	0.99959	2.527e-07
Aspi01Gene01744	Lmnn002886	0.993566	6.196e-05
Aspi01Gene01744	pmb3042	0.994897	3.9e-05
Aspi01Gene01744	pmb0855	0.956153	0.002842
Aspi01Gene01744	Lmgp003989	0.966571	0.001658
Aspi01Gene01744	pmb0865	0.986388	0.0002767
Aspi01Gene01744	pmp001251	0.993671	5.995e-05
Aspi01Gene01744	pma0791	0.998634	2.799e-06
Aspi01Gene01744	Lmjp003822	0.997588	8.716e-06
Aspi01Gene01744	Lmhp008742	0.998489	3.423e-06
Aspi01Gene01744	pmc0960	0.997301	1.092e-05
Aspi01Gene01744	Lmhp009890	0.992575	8.248e-05
Aspi01Gene01744	pme0434	0.99836	4.031e-06
Aspi01Gene01744	Lmsp004670	0.998767	2.28e-06
Aspi01Gene01744	Lmsn002815	0.997149	1.218e-05
Aspi01Gene01744	Lmjp002867	0.99873	2.416e-06
Aspi01Gene01744	mws0059	0.99779	7.323e-06
Aspi01Gene01744	pmb0711	0.998789	2.198e-06
Aspi01Gene01744	Lmmn004145	0.999039	1.385e-06
Aspi01Gene01744	pmn001648	0.976723	0.0008064
Aspi01Gene01744	HJN043	0.994056	5.29e-05
Aspi01Gene50603	Lmgn000219	0.966728	0.001642
Aspi01Gene50603	pmp001287	0.994	5.389e-05
Aspi01Gene50603	pma2987	0.989636	0.0001606
Aspi01Gene50603	pme0193	0.953003	0.003261
Aspi01Gene50603	pme0026	0.946808	0.004169
Aspi01Gene50603	pme2617	0.958056	0.002602
Aspi01Gene50603	pmc0274	0.980227	0.0005826
Aspi01Gene50603	mws4170	0.923568	0.00854
Aspi01Gene50603	mws1164	0.947944	0.003994
Aspi01Gene50603	mws0018	0.970959	0.001253
Aspi01Gene50603	mws0119	0.923525	0.008549
Aspi01Gene50603	pmb3068	0.96983	0.001352
Aspi01Gene50603	pme1816	0.9738	0.001021
Aspi01Gene50603	mws0178	0.970248	0.001315
Aspi01Gene50603	Hmmn002544	0.984908	0.0003399
Aspi01Gene50603	Lmgp003270	0.976498	0.000822
Aspi01Gene50603	pma3724	0.981086	0.0005332
Aspi01Gene50603	pmb0752	0.987812	0.0002219
Aspi01Gene50603	Hmpp003270	0.990475	0.0001357
Aspi01Gene50603	Lmlp003531	0.957173	0.002712
Aspi01Gene50603	mws0089	0.984657	0.0003513
Aspi01Gene50603	Xmyp005654	0.944622	0.004515
Aspi01Gene50603	Lmhn002683	0.974846	0.0009412
Aspi01Gene50603	Lmtn002997	0.973606	0.001036
Aspi01Gene12225	pme3017	0.965752	0.001739
Aspi01Gene12225	pmb0484	0.968594	0.001464
Aspi01Gene12225	mws0192	0.980577	0.0005622
Aspi01Gene12225	mws0470	0.99126	0.0001142
Aspi01Gene12225	Lmbn000198	0.955438	0.002934
Aspi01Gene12225	mws0275	0.977048	0.0007841
Aspi01Gene12225	mws0889	0.975352	0.0009038
Aspi01Gene12225	pme2914	0.972527	0.001122
Aspi01Gene12225	mws0344	0.951369	0.00349
Aspi01Gene12225	Zmsp001834	0.997848	6.944e-06
Aspi01Gene12225	pme1383	0.997622	8.473e-06
Aspi01Gene12225	Zmgn001448	0.967588	0.001559
Aspi01Gene12225	pmb3101	0.97538	0.0009018
Aspi01Gene12225	Lmbn001754	0.972338	0.001137
Aspi01Gene12225	mws2212	0.938995	0.005469
Aspi01Gene12225	mws0281	0.976806	0.0008007
Aspi01Gene12225	Zmtn001464	0.997323	1.074e-05
Aspi01Gene12225	mws1337	0.998535	3.219e-06
Aspi01Gene12225	Lmhp001732	0.996555	1.778e-05
Aspi01Gene12225	Hmsn000210	0.994753	4.122e-05
Aspi01Gene12225	Lmhn002926	0.9965	1.835e-05
Aspi01Gene12225	pme0460	0.987755	0.000224
Aspi01Gene12225	pmn001687	0.978598	0.0006822
Aspi01Gene12225	pme1474	0.959271	0.002455
Aspi01Gene12225	Lmhn001477	0.998287	4.398e-06
Aspi01Gene12225	Lmsn002887	0.998954	1.641e-06
Aspi01Gene12225	pmb2871	0.99184	9.96e-05
Aspi01Gene12225	pmn001367	0.994324	4.823e-05
Aspi01Gene12225	Hmtn001120	0.981996	0.0004833
Aspi01Gene12225	Zmhn002301	0.996897	1.442e-05
Aspi01Gene12225	pmn001419	0.990996	0.0001212
Aspi01Gene12225	Hmsn002272	0.997677	8.089e-06
Aspi01Gene12225	pmc0066	0.989001	0.0001808
Aspi01Gene12225	pmn001518	0.988828	0.0001865
Aspi01Gene12225	Lmqn000432	0.997669	8.141e-06
Aspi01Gene12225	Hmln002806	0.98995	0.000151
Aspi01Gene12225	pmn001421	0.994594	4.376e-05
Aspi01Gene12225	Xmgp006913	0.990037	0.0001484
Aspi01Gene12225	pmn001420	0.974633	0.000957
Aspi01Gene12225	pme0519	0.931245	0.006928
Aspi01Gene12225	Zmhn002422	0.994966	3.795e-05
Aspi01Gene12225	Zmhn002334	0.97964	0.0006176
Aspi01Gene12225	mws0072	0.99908	1.269e-06
Aspi01Gene12225	pmb3006	0.989981	0.0001501
Aspi01Gene12225	Lmgp004731	0.990666	0.0001303
Aspi01Gene12225	Lmlp005572	0.997731	7.718e-06
Aspi01Gene12225	pme1611	0.997938	6.375e-06
Aspi01Gene12225	mws1299	0.999282	7.726e-07
Aspi01Gene12225	pme2459	0.995509	3.021e-05
Aspi01Gene12225	mws1608	0.99752	9.221e-06
Aspi01Gene12225	Lmtn002796	0.998694	2.557e-06
Aspi01Gene12225	pmb0876	0.962458	0.002088
Aspi01Gene12225	pmb0874	0.99553	2.993e-05
Aspi01Gene12225	Zmhn002764	0.998535	3.216e-06
Aspi01Gene12225	Lmnn002886	0.990219	0.000143
Aspi01Gene12225	pmb3042	0.995502	3.03e-05
Aspi01Gene12225	pmb0855	0.955833	0.002883
Aspi01Gene12225	Lmgp003989	0.964654	0.001852
Aspi01Gene12225	pmb0865	0.986922	0.0002555
Aspi01Gene12225	pmp001251	0.993843	5.674e-05
Aspi01Gene12225	pma0791	0.99553	2.993e-05
Aspi01Gene12225	Lmjp003822	0.99762	8.488e-06
Aspi01Gene12225	Lmhp008742	0.998703	2.523e-06
Aspi01Gene12225	pmc0960	0.993942	5.495e-05
Aspi01Gene12225	Lmhp009890	0.993619	6.095e-05
Aspi01Gene12225	pme0434	0.998558	3.118e-06
Aspi01Gene12225	Lmsp004670	0.999063	1.317e-06
Aspi01Gene12225	Lmsn002815	0.994774	4.089e-05
Aspi01Gene12225	Lmjp002867	0.998895	1.831e-06
Aspi01Gene12225	mws0059	0.996316	2.033e-05
Aspi01Gene12225	pmb0711	0.998847	1.994e-06
Aspi01Gene12225	Lmmn004145	0.99634	2.007e-05
Aspi01Gene12225	pmn001648	0.979591	0.0006206
Aspi01Gene12225	HJN043	0.994954	3.813e-05
Aspi01Gene68172	Lmgn000219	0.991024	0.0001205
Aspi01Gene68172	pmp001287	0.988871	0.0001851
Aspi01Gene68172	mws0258	0.958265	0.002576
Aspi01Gene68172	pma2987	0.959729	0.0024
Aspi01Gene68172	pme0193	0.990924	0.0001232
Aspi01Gene68172	pme0026	0.988797	0.0001875
Aspi01Gene68172	pme2617	0.946091	0.004281
Aspi01Gene68172	pmc0274	0.977767	0.0007359
[truncated: 22,633 more rows]

## Sheet: Table S8
Table S8. The significant negative correlation between differentially expressed RGAS and DAMs.
GeneID	Meta	Pearson correlation coefficient	p-value
Aspi01Gene24285	pme3017	-0.947894	0.004002
Aspi01Gene24285	pmb0484	-0.959786	0.002393
Aspi01Gene24285	mws0192	-0.990472	0.0001357
Aspi01Gene24285	mws0470	-0.995723	2.74e-05
Aspi01Gene24285	mws1587	-0.927499	0.007694
Aspi01Gene24285	Lmbn000198	-0.946616	0.004199
Aspi01Gene24285	mws0275	-0.979148	0.0006477
Aspi01Gene24285	mws0889	-0.976391	0.0008295
Aspi01Gene24285	Hmsp000364	-0.933066	0.00657
Aspi01Gene24285	pme2914	-0.972302	0.00114
Aspi01Gene24285	mws0344	-0.960364	0.002325
Aspi01Gene24285	Zmsp001834	-0.994718	4.178e-05
Aspi01Gene24285	pme1383	-0.995098	3.598e-05
Aspi01Gene24285	Zmgn001448	-0.979869	0.0006038
Aspi01Gene24285	pmb3101	-0.984372	0.0003644
Aspi01Gene24285	Lmbn001754	-0.977163	0.0007763
Aspi01Gene24285	mws2212	-0.94175	0.004991
Aspi01Gene24285	mws0281	-0.988027	0.0002142
Aspi01Gene24285	Zmtn001464	-0.994427	4.65e-05
Aspi01Gene24285	mws1337	-0.997103	1.258e-05
Aspi01Gene24285	Lmhp001732	-0.993764	5.822e-05
Aspi01Gene24285	Hmsn000210	-0.992906	7.53e-05
Aspi01Gene24285	Lmhn002926	-0.995389	3.184e-05
Aspi01Gene24285	pme0460	-0.985733	0.0003039
Aspi01Gene24285	pmn001687	-0.98577	0.0003023
Aspi01Gene24285	pme1474	-0.97546	0.0008959
Aspi01Gene24285	Lmhn001477	-0.995035	3.691e-05
Aspi01Gene24285	Lmsn002887	-0.995197	3.454e-05
Aspi01Gene24285	pmb2871	-0.993277	6.765e-05
Aspi01Gene24285	pmn001367	-0.996829	1.507e-05
Aspi01Gene24285	Hmtn001120	-0.984043	0.0003799
Aspi01Gene24285	Zmhn002301	-0.99606	2.326e-05
Aspi01Gene24285	pmn001419	-0.98802	0.0002144
Aspi01Gene24285	Hmsn002272	-0.995113	3.577e-05
Aspi01Gene24285	pmc0066	-0.971444	0.001212
Aspi01Gene24285	pmn001518	-0.983365	0.0004128
Aspi01Gene24285	Lmqn000432	-0.991808	0.0001004
Aspi01Gene24285	Hmln002806	-0.987883	0.0002193
Aspi01Gene24285	pmn001421	-0.985151	0.0003291
Aspi01Gene24285	Xmgp006913	-0.994494	4.539e-05
Aspi01Gene24285	pmn001420	-0.982895	0.0004364
Aspi01Gene24285	pme0519	-0.95224	0.003367
Aspi01Gene24285	Zmhn002422	-0.992979	7.377e-05
Aspi01Gene24285	Zmhn002334	-0.981956	0.0004854
Aspi01Gene24285	mws0072	-0.995587	2.917e-05
Aspi01Gene24285	pmb3006	-0.991993	9.591e-05
Aspi01Gene24285	Lmgp004731	-0.992121	9.288e-05
Aspi01Gene24285	Lmlp005572	-0.996671	1.661e-05
Aspi01Gene24285	pme1611	-0.995943	2.466e-05
Aspi01Gene24285	mws1299	-0.996065	2.319e-05
Aspi01Gene24285	pme2459	-0.994552	4.444e-05
Aspi01Gene24285	mws1608	-0.994553	4.442e-05
Aspi01Gene24285	Lmtn002796	-0.996283	2.07e-05
Aspi01Gene24285	pmb0876	-0.961387	0.002208
Aspi01Gene24285	pmb0874	-0.99394	5.497e-05
Aspi01Gene24285	Zmhn002764	-0.994936	3.84e-05
Aspi01Gene24285	Lmnn002886	-0.989603	0.0001616
Aspi01Gene24285	pmb3042	-0.991357	0.0001117
Aspi01Gene24285	pmb0855	-0.960568	0.002302
Aspi01Gene24285	Lmgp003989	-0.968838	0.001441
Aspi01Gene24285	pmb0865	-0.996688	1.644e-05
Aspi01Gene24285	pmp001251	-0.997437	9.842e-06
Aspi01Gene24285	pma0791	-0.991484	0.0001085
Aspi01Gene24285	Lmjp003822	-0.994469	4.58e-05
Aspi01Gene24285	Lmhp008742	-0.99578	2.667e-05
Aspi01Gene24285	pmc0960	-0.993337	6.645e-05
Aspi01Gene24285	Lmhp009890	-0.993191	6.938e-05
Aspi01Gene24285	pme0434	-0.994458	4.599e-05
Aspi01Gene24285	Lmsp004670	-0.995144	3.532e-05
Aspi01Gene24285	Lmsn002815	-0.991581	0.000106
Aspi01Gene24285	Lmjp002867	-0.994901	3.894e-05
Aspi01Gene24285	mws0059	-0.990946	0.0001226
Aspi01Gene24285	pmb0711	-0.995316	3.286e-05
Aspi01Gene24285	Lmmn004145	-0.996924	1.418e-05
Aspi01Gene24285	pmn001648	-0.979097	0.0006509
Aspi01Gene24285	HJN043	-0.992742	7.882e-05
Aspi01Gene71542	Lmgn000219	-0.988976	0.0001816
Aspi01Gene71542	pmp001287	-0.990028	0.0001487
Aspi01Gene71542	mws0258	-0.951523	0.003468
Aspi01Gene71542	pma2987	-0.964243	0.001895
Aspi01Gene71542	pme0193	-0.987805	0.0002222
Aspi01Gene71542	pme0026	-0.986827	0.0002591
Aspi01Gene71542	pme2617	-0.942997	0.004781
Aspi01Gene71542	pmc0274	-0.98005	0.0005931
Aspi01Gene71542	mws4170	-0.966807	0.001634
Aspi01Gene71542	mws1164	-0.983731	0.0003949
Aspi01Gene71542	mws0250	-0.945288	0.004408
Aspi01Gene71542	mws0018	-0.993024	7.284e-05
Aspi01Gene71542	mws0119	-0.942295	0.004899
Aspi01Gene71542	pmb3068	-0.995097	3.6e-05
Aspi01Gene71542	pme1816	-0.996129	2.245e-05
Aspi01Gene71542	mws0178	-0.95255	0.003324
Aspi01Gene71542	Hmmn002544	-0.998046	5.721e-06
Aspi01Gene71542	Lmgp003270	-0.994861	3.955e-05
Aspi01Gene71542	pma3724	-0.997525	9.178e-06
Aspi01Gene71542	pmb0752	-0.991045	0.0001199
Aspi01Gene71542	Hmpp003270	-0.997062	1.294e-05
Aspi01Gene71542	Lmlp003531	-0.983968	0.0003835
Aspi01Gene71542	mws0089	-0.995992	2.406e-05
Aspi01Gene71542	Xmyp005654	-0.983923	0.0003856
Aspi01Gene71542	Lmhn002683	-0.947315	0.00409
Aspi01Gene71542	Lmtn002997	-0.974317	0.000981
Aspi01Gene13874	pme3017	-0.965045	0.001811
Aspi01Gene13874	pmb0484	-0.971398	0.001215
Aspi01Gene13874	mws0192	-0.983419	0.0004101
Aspi01Gene13874	mws0470	-0.992834	7.685e-05
Aspi01Gene13874	Lmbn000198	-0.955665	0.002905
Aspi01Gene13874	mws0275	-0.97597	0.0008593
Aspi01Gene13874	mws0889	-0.979752	0.0006108
Aspi01Gene13874	pme2914	-0.973719	0.001027
Aspi01Gene13874	mws0344	-0.956945	0.002741
Aspi01Gene13874	Zmsp001834	-0.998728	2.426e-06
Aspi01Gene13874	pme1383	-0.998676	2.627e-06
Aspi01Gene13874	Zmgn001448	-0.974778	0.0009462
Aspi01Gene13874	pmb3101	-0.982497	0.0004569
Aspi01Gene13874	Lmbn001754	-0.978717	0.0006746
Aspi01Gene13874	mws2212	-0.936178	0.00598
Aspi01Gene13874	mws0281	-0.981674	0.0005007
Aspi01Gene13874	Zmtn001464	-0.998067	5.599e-06
Aspi01Gene13874	mws1337	-0.9991	1.216e-06
Aspi01Gene13874	Lmhp001732	-0.996098	2.281e-05
Aspi01Gene13874	Hmsn000210	-0.997016	1.334e-05
Aspi01Gene13874	Lmhn002926	-0.996476	1.861e-05
Aspi01Gene13874	pme0460	-0.98625	0.0002823
Aspi01Gene13874	pmn001687	-0.983731	0.0003949
Aspi01Gene13874	pme1474	-0.963457	0.001979
Aspi01Gene13874	Lmhn001477	-0.99907	1.298e-06
Aspi01Gene13874	Lmsn002887	-0.999237	8.735e-07
Aspi01Gene13874	pmb2871	-0.993092	7.141e-05
Aspi01Gene13874	pmn001367	-0.995379	3.198e-05
Aspi01Gene13874	Hmtn001120	-0.983537	0.0004043
Aspi01Gene13874	Zmhn002301	-0.997076	1.282e-05
Aspi01Gene13874	pmn001419	-0.991752	0.0001018
Aspi01Gene13874	Hmsn002272	-0.997615	8.522e-06
Aspi01Gene13874	pmc0066	-0.984772	0.0003461
Aspi01Gene13874	pmn001518	-0.990768	0.0001274
Aspi01Gene13874	Lmqn000432	-0.996148	2.222e-05
Aspi01Gene13874	Hmln002806	-0.992606	8.18e-05
Aspi01Gene13874	pmn001421	-0.993405	6.51e-05
Aspi01Gene13874	Xmgp006913	-0.99106	0.0001195
Aspi01Gene13874	pmn001420	-0.979082	0.0006518
Aspi01Gene13874	pme0519	-0.942197	0.004915
Aspi01Gene13874	Zmhn002422	-0.997077	1.281e-05
Aspi01Gene13874	Zmhn002334	-0.983718	0.0003955
Aspi01Gene13874	mws0072	-0.999316	7.012e-07
Aspi01Gene13874	pmb3006	-0.990064	0.0001476
Aspi01Gene13874	Lmgp004731	-0.994442	4.624e-05
Aspi01Gene13874	Lmlp005572	-0.99909	1.242e-06
Aspi01Gene13874	pme1611	-0.998297	4.349e-06
Aspi01Gene13874	mws1299	-0.9997	1.349e-07
Aspi01Gene13874	pme2459	-0.996327	2.021e-05
Aspi01Gene13874	mws1608	-0.998751	2.34e-06
Aspi01Gene13874	Lmtn002796	-0.99946	4.371e-07
Aspi01Gene13874	pmb0876	-0.966324	0.001682
Aspi01Gene13874	pmb0874	-0.99772	7.791e-06
Aspi01Gene13874	Zmhn002764	-0.99941	5.22e-07
Aspi01Gene13874	Lmnn002886	-0.991561	0.0001065
Aspi01Gene13874	pmb3042	-0.996264	2.091e-05
Aspi01Gene13874	pmb0855	-0.959872	0.002383
Aspi01Gene13874	Lmgp003989	-0.969446	0.001386
Aspi01Gene13874	pmb0865	-0.991662	0.000104
Aspi01Gene13874	pmp001251	-0.996895	1.445e-05
Aspi01Gene13874	pma0791	-0.997085	1.274e-05
Aspi01Gene13874	Lmjp003822	-0.998671	2.648e-06
Aspi01Gene13874	Lmhp008742	-0.999035	1.398e-06
Aspi01Gene13874	pmc0960	-0.996497	1.838e-05
Aspi01Gene13874	Lmhp009890	-0.994833	3.998e-05
Aspi01Gene13874	pme0434	-0.999002	1.494e-06
Aspi01Gene13874	Lmsp004670	-0.999365	6.041e-07
Aspi01Gene13874	Lmsn002815	-0.995491	3.045e-05
Aspi01Gene13874	Lmjp002867	-0.999305	7.241e-07
Aspi01Gene13874	mws0059	-0.997223	1.156e-05
Aspi01Gene13874	pmb0711	-0.999014	1.458e-06
Aspi01Gene13874	Lmmn004145	-0.998591	2.977e-06
Aspi01Gene13874	pmn001648	-0.978332	0.0006992
Aspi01Gene13874	HJN043	-0.994683	4.234e-05
Aspi01Gene14339	pme3017	-0.966019	0.001712
Aspi01Gene14339	pmb0484	-0.967872	0.001532
Aspi01Gene14339	mws0192	-0.984859	0.0003421
Aspi01Gene14339	mws0470	-0.992639	8.107e-05
Aspi01Gene14339	Lmbn000198	-0.944496	0.004535
Aspi01Gene14339	mws0275	-0.978459	0.000691
Aspi01Gene14339	mws0889	-0.971542	0.001203
Aspi01Gene14339	Hmsp000364	-0.919246	0.009519
Aspi01Gene14339	pme2914	-0.979734	0.0006119
Aspi01Gene14339	mws0344	-0.958925	0.002496
Aspi01Gene14339	Zmsp001834	-0.997381	1.028e-05
Aspi01Gene14339	pme1383	-0.996852	1.485e-05
Aspi01Gene14339	Zmgn001448	-0.985023	0.0003348
Aspi01Gene14339	pmb3101	-0.976509	0.0008213
Aspi01Gene14339	Lmbn001754	-0.972297	0.001141
Aspi01Gene14339	mws2212	-0.935206	0.006161
Aspi01Gene14339	mws0281	-0.985835	0.0002996
Aspi01Gene14339	Zmtn001464	-0.99762	8.491e-06
Aspi01Gene14339	mws1337	-0.991205	0.0001157
Aspi01Gene14339	Lmhp001732	-0.995297	3.313e-05
Aspi01Gene14339	Hmsn000210	-0.996463	1.875e-05
Aspi01Gene14339	Lmhn002926	-0.995611	2.885e-05
Aspi01Gene14339	pme0460	-0.985702	0.0003052
Aspi01Gene14339	pmn001687	-0.989377	0.0001687
Aspi01Gene14339	pme1474	-0.959646	0.00241
Aspi01Gene14339	Lmhn001477	-0.993444	6.434e-05
Aspi01Gene14339	Lmsn002887	-0.998126	5.265e-06
Aspi01Gene14339	pmb2871	-0.996504	1.831e-05
Aspi01Gene14339	pmn001367	-0.993534	6.258e-05
Aspi01Gene14339	Hmtn001120	-0.97954	0.0006236
Aspi01Gene14339	Zmhn002301	-0.994799	4.05e-05
Aspi01Gene14339	pmn001419	-0.997788	7.334e-06
Aspi01Gene14339	Hmsn002272	-0.997202	1.173e-05
Aspi01Gene14339	pmc0066	-0.989719	0.000158
Aspi01Gene14339	pmn001518	-0.987124	0.0002476
Aspi01Gene14339	Lmqn000432	-0.987624	0.0002288
Aspi01Gene14339	Hmln002806	-0.985194	0.0003272
Aspi01Gene14339	pmn001421	-0.995861	2.566e-05
Aspi01Gene14339	Xmgp006913	-0.978818	0.0006683
Aspi01Gene14339	pmn001420	-0.961735	0.002168
Aspi01Gene14339	pme0519	-0.952994	0.003262
Aspi01Gene14339	Zmhn002422	-0.996601	1.731e-05
Aspi01Gene14339	Zmhn002334	-0.992101	9.335e-05
Aspi01Gene14339	mws0072	-0.997817	7.141e-06
Aspi01Gene14339	pmb3006	-0.988157	0.0002095
Aspi01Gene14339	Lmgp004731	-0.995285	3.33e-05
Aspi01Gene14339	Lmlp005572	-0.991678	0.0001036
Aspi01Gene14339	pme1611	-0.997871	6.795e-06
Aspi01Gene14339	mws1299	-0.997231	1.149e-05
Aspi01Gene14339	pme2459	-0.998095	5.439e-06
Aspi01Gene14339	mws1608	-0.998142	5.174e-06
Aspi01Gene14339	Lmtn002796	-0.99781	7.191e-06
Aspi01Gene14339	pmb0876	-0.961414	0.002205
Aspi01Gene14339	pmb0874	-0.993537	6.252e-05
Aspi01Gene14339	Zmhn002764	-0.996856	1.481e-05
Aspi01Gene14339	Lmnn002886	-0.993686	5.968e-05
Aspi01Gene14339	pmb3042	-0.991386	0.000111
Aspi01Gene14339	pmb0855	-0.956728	0.002768
Aspi01Gene14339	Lmgp003989	-0.951625	0.003454
Aspi01Gene14339	pmb0865	-0.981066	0.0005344
Aspi01Gene14339	pmp001251	-0.989373	0.0001688
Aspi01Gene14339	pma0791	-0.994174	5.082e-05
Aspi01Gene14339	Lmjp003822	-0.993745	5.857e-05
Aspi01Gene14339	Lmhp008742	-0.998069	5.59e-06
Aspi01Gene14339	pmc0960	-0.995575	2.933e-05
Aspi01Gene14339	Lmhp009890	-0.992821	7.712e-05
Aspi01Gene14339	pme0434	-0.996244	2.113e-05
Aspi01Gene14339	Lmsp004670	-0.997167	1.203e-05
Aspi01Gene14339	Lmsn002815	-0.995601	2.898e-05
Aspi01Gene14339	Lmjp002867	-0.996744	1.588e-05
Aspi01Gene14339	mws0059	-0.993233	6.854e-05
Aspi01Gene14339	pmb0711	-0.997702	7.917e-06
Aspi01Gene14339	Lmmn004145	-0.998074	5.56e-06
Aspi01Gene14339	pmn001648	-0.98214	0.0004756
Aspi01Gene14339	HJN043	-0.995471	3.073e-05
Aspi01Gene39907	pme3017	-0.972351	0.001136
Aspi01Gene39907	pmb0484	-0.97688	0.0007956
Aspi01Gene39907	mws0192	-0.980177	0.0005855
Aspi01Gene39907	mws0470	-0.990471	0.0001358
Aspi01Gene39907	Lmbn000198	-0.955937	0.00287
Aspi01Gene39907	mws0275	-0.972278	0.001142
Aspi01Gene39907	mws0889	-0.980528	0.0005651
Aspi01Gene39907	pme2914	-0.975068	0.0009247
Aspi01Gene39907	mws0344	-0.957715	0.002644
Aspi01Gene39907	Zmsp001834	-0.999238	8.713e-07
Aspi01Gene39907	pme1383	-0.99894	1.685e-06
Aspi01Gene39907	Zmgn001448	-0.978246	0.0007047
Aspi01Gene39907	pmb3101	-0.98312	0.000425
Aspi01Gene39907	Lmbn001754	-0.980564	0.000563
Aspi01Gene39907	mws2212	-0.929169	0.007348
Aspi01Gene39907	mws0281	-0.981134	0.0005305
Aspi01Gene39907	Zmtn001464	-0.998526	3.258e-06
Aspi01Gene39907	mws1337	-0.996452	1.886e-05
Aspi01Gene39907	Lmhp001732	-0.994878	3.929e-05
Aspi01Gene39907	Hmsn000210	-0.998856	1.962e-06
Aspi01Gene39907	Lmhn002926	-0.994899	3.897e-05
Aspi01Gene39907	pme0460	-0.983449	0.0004086
Aspi01Gene39907	pmn001687	-0.98601	0.0002922
Aspi01Gene39907	pme1474	-0.956976	0.002737
Aspi01Gene39907	Lmhn001477	-0.998357	4.047e-06
Aspi01Gene39907	Lmsn002887	-0.999415	5.133e-07
Aspi01Gene39907	pmb2871	-0.992988	7.359e-05
Aspi01Gene39907	pmn001367	-0.992922	7.497e-05
Aspi01Gene39907	Hmtn001120	-0.981267	0.0005231
Aspi01Gene39907	Zmhn002301	-0.995188	3.468e-05
Aspi01Gene39907	pmn001419	-0.994176	5.078e-05
Aspi01Gene39907	Hmsn002272	-0.996899	1.441e-05
Aspi01Gene39907	pmc0066	-0.98844	0.0001997
Aspi01Gene39907	pmn001518	-0.99325	6.819e-05
Aspi01Gene39907	Lmqn000432	-0.993127	7.069e-05
Aspi01Gene39907	Hmln002806	-0.993141	7.04e-05
Aspi01Gene39907	pmn001421	-0.995856	2.572e-05
Aspi01Gene39907	Xmgp006913	-0.984639	0.0003521
Aspi01Gene39907	pmn001420	-0.973433	0.001049
Aspi01Gene39907	pme0519	-0.945862	0.004317
Aspi01Gene39907	Zmhn002422	-0.998781	2.227e-06
Aspi01Gene39907	Zmhn002334	-0.988071	0.0002126
Aspi01Gene39907	mws0072	-0.999187	9.908e-07
Aspi01Gene39907	pmb3006	-0.986609	0.0002678
Aspi01Gene39907	Lmgp004731	-0.996813	1.522e-05
Aspi01Gene39907	Lmlp005572	-0.997403	1.011e-05
Aspi01Gene39907	pme1611	-0.997812	7.175e-06
Aspi01Gene39907	mws1299	-0.99937	5.945e-07
Aspi01Gene39907	pme2459	-0.996464	1.874e-05
Aspi01Gene39907	mws1608	-0.99984	3.847e-08
Aspi01Gene39907	Lmtn002796	-0.999362	6.106e-07
Aspi01Gene39907	pmb0876	-0.968734	0.001451
Aspi01Gene39907	pmb0874	-0.998293	4.371e-06
Aspi01Gene39907	Zmhn002764	-0.99985	3.359e-08
Aspi01Gene39907	Lmnn002886	-0.99224	9.01e-05
Aspi01Gene39907	pmb3042	-0.996258	2.098e-05
Aspi01Gene39907	pmb0855	-0.959899	0.00238
Aspi01Gene39907	Lmgp003989	-0.966331	0.001681
Aspi01Gene39907	pmb0865	-0.987515	0.0002328
Aspi01Gene39907	pmp001251	-0.994826	4.009e-05
Aspi01Gene39907	pma0791	-0.998526	3.259e-06
Aspi01Gene39907	Lmjp003822	-0.998447	3.616e-06
Aspi01Gene39907	Lmhp008742	-0.998868	1.921e-06
Aspi01Gene39907	pmc0960	-0.997947	6.319e-06
Aspi01Gene39907	Lmhp009890	-0.994208	5.023e-05
Aspi01Gene39907	pme0434	-0.999133	1.128e-06
Aspi01Gene39907	Lmsp004670	-0.999365	6.042e-07
Aspi01Gene39907	Lmsn002815	-0.996214	2.147e-05
Aspi01Gene39907	Lmjp002867	-0.999384	5.692e-07
Aspi01Gene39907	mws0059	-0.998279	4.438e-06
Aspi01Gene39907	pmb0711	-0.998855	1.967e-06
Aspi01Gene39907	Lmmn004145	-0.999081	1.268e-06
Aspi01Gene39907	pmn001648	-0.976151	0.0008464
Aspi01Gene39907	HJN043	-0.993832	5.695e-05
Aspi01Gene57967	pme3017	-0.959519	0.002425
Aspi01Gene57967	pmb0484	-0.967658	0.001552
Aspi01Gene57967	mws0192	-0.987873	0.0002197
Aspi01Gene57967	mws0470	-0.995278	3.339e-05
Aspi01Gene57967	mws1587	-0.917527	0.009922
Aspi01Gene57967	Lmbn000198	-0.950192	0.003659
Aspi01Gene57967	mws0275	-0.979405	0.0006319
Aspi01Gene57967	mws0889	-0.97864	0.0006795
Aspi01Gene57967	Hmsp000364	-0.922412	0.008796
Aspi01Gene57967	pme2914	-0.976712	0.0008072
Aspi01Gene57967	mws0344	-0.96106	0.002245
Aspi01Gene57967	Zmsp001834	-0.998565	3.088e-06
Aspi01Gene57967	pme1383	-0.998607	2.91e-06
Aspi01Gene57967	Zmgn001448	-0.980045	0.0005933
Aspi01Gene57967	pmb3101	-0.983005	0.0004308
Aspi01Gene57967	Lmbn001754	-0.977733	0.0007382
Aspi01Gene57967	mws2212	-0.938807	0.005502
Aspi01Gene57967	mws0281	-0.985689	0.0003058
Aspi01Gene57967	Zmtn001464	-0.998278	4.444e-06
Aspi01Gene57967	mws1337	-0.998392	3.875e-06
Aspi01Gene57967	Lmhp001732	-0.996809	1.526e-05
Aspi01Gene57967	Hmsn000210	-0.996562	1.771e-05
Aspi01Gene57967	Lmhn002926	-0.99745	9.745e-06
Aspi01Gene57967	pme0460	-0.987153	0.0002465
Aspi01Gene57967	pmn001687	-0.987318	0.0002402
Aspi01Gene57967	pme1474	-0.969382	0.001392
Aspi01Gene57967	Lmhn001477	-0.997754	7.561e-06
Aspi01Gene57967	Lmsn002887	-0.998978	1.565e-06
Aspi01Gene57967	pmb2871	-0.995143	3.533e-05
Aspi01Gene57967	pmn001367	-0.997195	1.179e-05
Aspi01Gene57967	Hmtn001120	-0.985249	0.0003248
Aspi01Gene57967	Zmhn002301	-0.997949	6.304e-06
Aspi01Gene57967	pmn001419	-0.992654	8.075e-05
Aspi01Gene57967	Hmsn002272	-0.998176	4.987e-06
Aspi01Gene57967	pmc0066	-0.982334	0.0004654
Aspi01Gene57967	pmn001518	-0.988844	0.000186
Aspi01Gene57967	Lmqn000432	-0.994186	5.06e-05
Aspi01Gene57967	Hmln002806	-0.99056	0.0001333
Aspi01Gene57967	pmn001421	-0.991967	9.654e-05
Aspi01Gene57967	Xmgp006913	-0.991204	0.0001157
Aspi01Gene57967	pmn001420	-0.978921	0.0006618
Aspi01Gene57967	pme0519	-0.94976	0.003723
Aspi01Gene57967	Zmhn002422	-0.996955	1.389e-05
Aspi01Gene57967	Zmhn002334	-0.986372	0.0002773
Aspi01Gene57967	mws0072	-0.999071	1.295e-06
Aspi01Gene57967	pmb3006	-0.992271	8.937e-05
Aspi01Gene57967	Lmgp004731	-0.994853	3.968e-05
Aspi01Gene57967	Lmlp005572	-0.998132	5.229e-06
Aspi01Gene57967	pme1611	-0.998805	2.14e-06
Aspi01Gene57967	mws1299	-0.999348	6.368e-07
Aspi01Gene57967	pme2459	-0.997615	8.524e-06
Aspi01Gene57967	mws1608	-0.99853	3.239e-06
Aspi01Gene57967	Lmtn002796	-0.99946	4.365e-07
Aspi01Gene57967	pmb0876	-0.963643	0.001959
Aspi01Gene57967	pmb0874	-0.996788	1.546e-05
Aspi01Gene57967	Zmhn002764	-0.99865	2.731e-06
Aspi01Gene57967	Lmnn002886	-0.99318	6.962e-05
Aspi01Gene57967	pmb3042	-0.994519	4.498e-05
Aspi01Gene57967	pmb0855	-0.959403	0.002439
Aspi01Gene57967	Lmgp003989	-0.967438	0.001573
Aspi01Gene57967	pmb0865	-0.992743	7.881e-05
Aspi01Gene57967	pmp001251	-0.996806	1.529e-05
Aspi01Gene57967	pma0791	-0.995851	2.578e-05
Aspi01Gene57967	Lmjp003822	-0.997378	1.031e-05
Aspi01Gene57967	Lmhp008742	-0.999069	1.299e-06
Aspi01Gene57967	pmc0960	-0.996211	2.151e-05
Aspi01Gene57967	Lmhp009890	-0.994777	4.085e-05
Aspi01Gene57967	pme0434	-0.998032	5.805e-06
Aspi01Gene57967	Lmsp004670	-0.998708	2.503e-06
Aspi01Gene57967	Lmsn002815	-0.995884	2.537e-05
Aspi01Gene57967	Lmjp002867	-0.998477	3.478e-06
Aspi01Gene57967	mws0059	-0.995372	3.208e-05
Aspi01Gene57967	pmb0711	-0.998944	1.671e-06
Aspi01Gene57967	Lmmn004145	-0.99927	7.986e-07
Aspi01Gene57967	pmn001648	-0.981365	0.0005177
Aspi01Gene57967	HJN043	-0.995856	2.572e-05
Aspi01Gene49537	Lmgn000219	-0.992917	7.507e-05
Aspi01Gene49537	pmp001287	-0.996525	1.809e-05
Aspi01Gene49537	mws0258	-0.940061	0.005281
Aspi01Gene49537	pma2987	-0.979671	0.0006157
Aspi01Gene49537	pme0193	-0.976086	0.0008509
Aspi01Gene49537	pme0026	-0.970356	0.001305
Aspi01Gene49537	pme2617	-0.962396	0.002095
Aspi01Gene49537	pmc0274	-0.990798	0.0001266
Aspi01Gene49537	mws4170	-0.967332	0.001583
Aspi01Gene49537	mws1164	-0.962832	0.002046
Aspi01Gene49537	mws0250	-0.939837	0.005321
Aspi01Gene49537	mws0018	-0.988027	0.0002142
Aspi01Gene49537	mws0119	-0.94634	0.004242
Aspi01Gene49537	pmb3068	-0.990538	0.0001339
Aspi01Gene49537	pme1816	-0.993179	6.963e-05
Aspi01Gene49537	mws0178	-0.971108	0.00124
Aspi01Gene49537	Hmmn002544	-0.997667	8.16e-06
Aspi01Gene49537	Lmgp003270	-0.981044	0.0005356
Aspi01Gene49537	pma3724	-0.999003	1.491e-06
Aspi01Gene49537	pmb0752	-0.98321	0.0004205
Aspi01Gene49537	Hmpp003270	-0.996966	1.379e-05
Aspi01Gene49537	Lmlp003531	-0.970833	0.001264
Aspi01Gene49537	mws0089	-0.989304	0.000171
Aspi01Gene49537	Xmyp005654	-0.98215	0.0004751
Aspi01Gene49537	Lmhn002683	-0.964153	0.001904
Aspi01Gene49537	Lmtn002997	-0.986999	0.0002524
Aspi01Gene48806	pme3017	-0.964269	0.001892
Aspi01Gene48806	pmb0484	-0.963436	0.001981
Aspi01Gene48806	mws0192	-0.97845	0.0006916
Aspi01Gene48806	mws0470	-0.988977	0.0001816
Aspi01Gene48806	Lmbn000198	-0.944377	0.004555
Aspi01Gene48806	mws0275	-0.979956	0.0005986
Aspi01Gene48806	mws0889	-0.967615	0.001556
Aspi01Gene48806	pme2914	-0.977416	0.0007593
Aspi01Gene48806	mws0344	-0.950464	0.00362
Aspi01Gene48806	Zmsp001834	-0.996375	1.968e-05
Aspi01Gene48806	pme1383	-0.995817	2.621e-05
Aspi01Gene48806	Zmgn001448	-0.965705	0.001744
Aspi01Gene48806	pmb3101	-0.963545	0.001969
Aspi01Gene48806	Lmbn001754	-0.960596	0.002298
Aspi01Gene48806	mws2212	-0.938218	0.005608
Aspi01Gene48806	mws0281	-0.971837	0.001179
Aspi01Gene48806	Zmtn001464	-0.996661	1.67e-05
Aspi01Gene48806	mws1337	-0.993736	5.873e-05
Aspi01Gene48806	Lmhp001732	-0.997062	1.293e-05
Aspi01Gene48806	Hmsn000210	-0.99103	0.0001203
Aspi01Gene48806	Lmhn002926	-0.995887	2.535e-05
Aspi01Gene48806	pme0460	-0.987496	0.0002336
Aspi01Gene48806	pmn001687	-0.977392	0.0007609
Aspi01Gene48806	pme1474	-0.955376	0.002943
Aspi01Gene48806	Lmhn001477	-0.993536	6.255e-05
Aspi01Gene48806	Lmsn002887	-0.997692	7.982e-06
Aspi01Gene48806	pmb2871	-0.991529	0.0001073
Aspi01Gene48806	pmn001367	-0.992455	8.518e-05
Aspi01Gene48806	Hmtn001120	-0.980958	0.0005404
Aspi01Gene48806	Zmhn002301	-0.995859	2.569e-05
Aspi01Gene48806	pmn001419	-0.99194	9.717e-05
Aspi01Gene48806	Hmsn002272	-0.997458	9.683e-06
Aspi01Gene48806	pmc0066	-0.995745	2.711e-05
Aspi01Gene48806	pmn001518	-0.985123	0.0003304
Aspi01Gene48806	Lmqn000432	-0.993601	6.128e-05
Aspi01Gene48806	Hmln002806	-0.982151	0.000475
Aspi01Gene48806	pmn001421	-0.99565	2.834e-05
Aspi01Gene48806	Xmgp006913	-0.981272	0.0005228
Aspi01Gene48806	pmn001420	-0.962006	0.002138
Aspi01Gene48806	pme0519	-0.927495	0.007695
Aspi01Gene48806	Zmhn002422	-0.992516	8.38e-05
Aspi01Gene48806	Zmhn002334	-0.980773	0.000551
Aspi01Gene48806	mws0072	-0.997552	8.982e-06
Aspi01Gene48806	pmb3006	-0.989766	0.0001566
Aspi01Gene48806	Lmgp004731	-0.986024	0.0002916
Aspi01Gene48806	Lmlp005572	-0.991824	9.999e-05
Aspi01Gene48806	pme1611	-0.996955	1.389e-05
Aspi01Gene48806	mws1299	-0.997232	1.148e-05
Aspi01Gene48806	pme2459	-0.995753	2.701e-05
Aspi01Gene48806	mws1608	-0.995667	2.812e-05
Aspi01Gene48806	Lmtn002796	-0.996831	1.505e-05
Aspi01Gene48806	pmb0876	-0.951405	0.003485
Aspi01Gene48806	pmb0874	-0.990293	0.0001409
Aspi01Gene48806	Zmhn002764	-0.995772	2.677e-05
Aspi01Gene48806	Lmnn002886	-0.991357	0.0001117
Aspi01Gene48806	pmb3042	-0.990331	0.0001398
Aspi01Gene48806	pmb0855	-0.944653	0.00451
Aspi01Gene48806	Lmgp003989	-0.951252	0.003507
Aspi01Gene48806	pmb0865	-0.975694	0.000879
Aspi01Gene48806	pmp001251	-0.985532	0.0003125
Aspi01Gene48806	pma0791	-0.992053	9.448e-05
Aspi01Gene48806	Lmjp003822	-0.992823	7.708e-05
Aspi01Gene48806	Lmhp008742	-0.997359	1.045e-05
Aspi01Gene48806	pmc0960	-0.989337	0.00017
Aspi01Gene48806	Lmhp009890	-0.989191	0.0001746
Aspi01Gene48806	pme0434	-0.995577	2.93e-05
Aspi01Gene48806	Lmsp004670	-0.996791	1.543e-05
Aspi01Gene48806	Lmsn002815	-0.995066	3.646e-05
Aspi01Gene48806	Lmjp002867	-0.996223	2.137e-05
Aspi01Gene48806	mws0059	-0.992326	8.811e-05
Aspi01Gene48806	pmb0711	-0.997929	6.432e-06
Aspi01Gene48806	Lmmn004145	-0.993333	6.652e-05
Aspi01Gene48806	pmn001648	-0.984252	0.00037
Aspi01Gene48806	HJN043	-0.99616	2.209e-05
Aspi01Gene54499	pme3017	-0.963842	0.001937
Aspi01Gene54499	pmb0484	-0.965172	0.001798
Aspi01Gene54499	mws0192	-0.985403	0.0003181
Aspi01Gene54499	mws0470	-0.993648	6.04e-05
Aspi01Gene54499	Lmbn000198	-0.944187	0.004586
Aspi01Gene54499	mws0275	-0.982249	0.0004698
Aspi01Gene54499	mws0889	-0.970539	0.001289
Aspi01Gene54499	pme2914	-0.980738	0.000553
Aspi01Gene54499	mws0344	-0.957513	0.002669
Aspi01Gene54499	Zmsp001834	-0.998211	4.797e-06
Aspi01Gene54499	pme1383	-0.997727	7.742e-06
Aspi01Gene54499	Zmgn001448	-0.979069	0.0006526
Aspi01Gene54499	pmb3101	-0.972215	0.001147
Aspi01Gene54499	Lmbn001754	-0.967902	0.001529
Aspi01Gene54499	mws2212	-0.940088	0.005277
Aspi01Gene54499	mws0281	-0.982584	0.0004524
Aspi01Gene54499	Zmtn001464	-0.998598	2.947e-06
Aspi01Gene54499	mws1337	-0.993882	5.602e-05
Aspi01Gene54499	Lmhp001732	-0.997911	6.542e-06
Aspi01Gene54499	Hmsn000210	-0.995095	3.603e-05
Aspi01Gene54499	Lmhn002926	-0.997745	7.619e-06
Aspi01Gene54499	pme0460	-0.988767	0.0001886
Aspi01Gene54499	pmn001687	-0.986237	0.0002828
Aspi01Gene54499	pme1474	-0.961897	0.00215
Aspi01Gene54499	Lmhn001477	-0.994609	4.351e-05
Aspi01Gene54499	Lmsn002887	-0.999273	7.931e-07
Aspi01Gene54499	pmb2871	-0.996494	1.842e-05
Aspi01Gene54499	pmn001367	-0.995441	3.113e-05
Aspi01Gene54499	Hmtn001120	-0.982293	0.0004676
Aspi01Gene54499	Zmhn002301	-0.99725	1.134e-05
Aspi01Gene54499	pmn001419	-0.996678	1.654e-05
Aspi01Gene54499	Hmsn002272	-0.999053	1.344e-06
Aspi01Gene54499	pmc0066	-0.992521	8.369e-05
Aspi01Gene54499	pmn001518	-0.986573	0.0002692
Aspi01Gene54499	Lmqn000432	-0.991553	0.0001067
Aspi01Gene54499	Hmln002806	-0.9845	0.0003585
Aspi01Gene54499	pmn001421	-0.996463	1.875e-05
Aspi01Gene54499	Xmgp006913	-0.982362	0.0004639
Aspi01Gene54499	pmn001420	-0.963845	0.001937
Aspi01Gene54499	pme0519	-0.94484	0.00448
Aspi01Gene54499	Zmhn002422	-0.995895	2.524e-05
Aspi01Gene54499	Zmhn002334	-0.988661	0.0001921
Aspi01Gene54499	mws0072	-0.999096	1.226e-06
Aspi01Gene54499	pmb3006	-0.9915	0.0001081
Aspi01Gene54499	Lmgp004731	-0.992422	8.592e-05
Aspi01Gene54499	Lmlp005572	-0.993095	7.135e-05
Aspi01Gene54499	pme1611	-0.999166	1.042e-06
Aspi01Gene54499	mws1299	-0.998603	2.925e-06
Aspi01Gene54499	pme2459	-0.998895	1.832e-06
Aspi01Gene54499	mws1608	-0.998239	4.646e-06
Aspi01Gene54499	Lmtn002796	-0.998824	2.074e-06
Aspi01Gene54499	pmb0876	-0.957311	0.002695
Aspi01Gene54499	pmb0874	-0.993131	7.06e-05
Aspi01Gene54499	Zmhn002764	-0.997498	9.381e-06
Aspi01Gene54499	Lmnn002886	-0.994426	4.651e-05
Aspi01Gene54499	pmb3042	-0.991845	9.948e-05
Aspi01Gene54499	pmb0855	-0.952877	0.003279
Aspi01Gene54499	Lmgp003989	-0.952428	0.003341
Aspi01Gene54499	pmb0865	-0.981039	0.0005359
Aspi01Gene54499	pmp001251	-0.989389	0.0001683
Aspi01Gene54499	pma0791	-0.994017	5.358e-05
Aspi01Gene54499	Lmjp003822	-0.994403	4.691e-05
Aspi01Gene54499	Lmhp008742	-0.999252	8.388e-07
Aspi01Gene54499	pmc0960	-0.993985	5.416e-05
Aspi01Gene54499	Lmhp009890	-0.992833	7.687e-05
Aspi01Gene54499	pme0434	-0.997088	1.271e-05
Aspi01Gene54499	Lmsp004670	-0.998253	4.576e-06
Aspi01Gene54499	Lmsn002815	-0.996747	1.586e-05
Aspi01Gene54499	Lmjp002867	-0.997699	7.936e-06
Aspi01Gene54499	mws0059	-0.993508	6.309e-05
Aspi01Gene54499	pmb0711	-0.999235	8.776e-07
Aspi01Gene54499	Lmmn004145	-0.99756	8.924e-06
Aspi01Gene54499	pmn001648	-0.985792	0.0003014
Aspi01Gene54499	HJN043	-0.997709	7.869e-06
Aspi01Gene61351	pme3017	-0.968334	0.001488
Aspi01Gene61351	pmb0484	-0.971548	0.001203
Aspi01Gene61351	mws0192	-0.982454	0.0004591
Aspi01Gene61351	mws0470	-0.992017	9.534e-05
Aspi01Gene61351	Lmbn000198	-0.950268	0.003648
Aspi01Gene61351	mws0275	-0.977676	0.000742
Aspi01Gene61351	mws0889	-0.976349	0.0008324
Aspi01Gene61351	pme2914	-0.978501	0.0006883
Aspi01Gene61351	mws0344	-0.957942	0.002616
Aspi01Gene61351	Zmsp001834	-0.999289	7.588e-07
Aspi01Gene61351	pme1383	-0.998922	1.741e-06
Aspi01Gene61351	Zmgn001448	-0.97704	0.0007847
Aspi01Gene61351	pmb3101	-0.977061	0.0007833
Aspi01Gene61351	Lmbn001754	-0.973759	0.001024
Aspi01Gene61351	mws2212	-0.934499	0.006295
Aspi01Gene61351	mws0281	-0.980427	0.0005709
Aspi01Gene61351	Zmtn001464	-0.999117	1.17e-06
Aspi01Gene61351	mws1337	-0.996184	2.181e-05
Aspi01Gene61351	Lmhp001732	-0.997149	1.218e-05
Aspi01Gene61351	Hmsn000210	-0.996932	1.411e-05
Aspi01Gene61351	Lmhn002926	-0.996804	1.531e-05
Aspi01Gene61351	pme0460	-0.986403	0.000276
Aspi01Gene61351	pmn001687	-0.985551	0.0003117
Aspi01Gene61351	pme1474	-0.9598	0.002392
Aspi01Gene61351	Lmhn001477	-0.997099	1.261e-05
Aspi01Gene61351	Lmsn002887	-0.999837	3.964e-08
Aspi01Gene61351	pmb2871	-0.994474	4.572e-05
Aspi01Gene61351	pmn001367	-0.994599	4.367e-05
Aspi01Gene61351	Hmtn001120	-0.982989	0.0004316
Aspi01Gene61351	Zmhn002301	-0.996924	1.418e-05
Aspi01Gene61351	pmn001419	-0.994975	3.782e-05
Aspi01Gene61351	Hmsn002272	-0.998505	3.353e-06
Aspi01Gene61351	pmc0066	-0.991503	0.000108
Aspi01Gene61351	pmn001518	-0.99062	0.0001316
Aspi01Gene61351	Lmqn000432	-0.993501	6.322e-05
Aspi01Gene61351	Hmln002806	-0.989267	0.0001722
Aspi01Gene61351	pmn001421	-0.996428	1.912e-05
Aspi01Gene61351	Xmgp006913	-0.984296	0.000368
Aspi01Gene61351	pmn001420	-0.969945	0.001341
Aspi01Gene61351	pme0519	-0.943417	0.004712
Aspi01Gene61351	Zmhn002422	-0.997603	8.613e-06
Aspi01Gene61351	Zmhn002334	-0.987802	0.0002223
Aspi01Gene61351	mws0072	-0.999633	2.014e-07
Aspi01Gene61351	pmb3006	-0.989793	0.0001557
Aspi01Gene61351	Lmgp004731	-0.99415	5.123e-05
Aspi01Gene61351	Lmlp005572	-0.995973	2.429e-05
Aspi01Gene61351	pme1611	-0.998862	1.94e-06
Aspi01Gene61351	mws1299	-0.999574	2.723e-07
Aspi01Gene61351	pme2459	-0.997936	6.383e-06
Aspi01Gene61351	mws1608	-0.999387	5.634e-07
Aspi01Gene61351	Lmtn002796	-0.999578	2.665e-07
Aspi01Gene61351	pmb0876	-0.962179	0.002119
Aspi01Gene61351	pmb0874	-0.996047	2.341e-05
Aspi01Gene61351	Zmhn002764	-0.999171	1.03e-06
Aspi01Gene61351	Lmnn002886	-0.993824	5.709e-05
Aspi01Gene61351	pmb3042	-0.994411	4.676e-05
Aspi01Gene61351	pmb0855	-0.954959	0.002997
Aspi01Gene61351	Lmgp003989	-0.960759	0.00228
Aspi01Gene61351	pmb0865	-0.984464	0.0003602
Aspi01Gene61351	pmp001251	-0.992326	8.811e-05
Aspi01Gene61351	pma0791	-0.996776	1.558e-05
Aspi01Gene61351	Lmjp003822	-0.996912	1.429e-05
Aspi01Gene61351	Lmhp008742	-0.99948	4.047e-07
Aspi01Gene61351	pmc0960	-0.995773	2.677e-05
Aspi01Gene61351	Lmhp009890	-0.993398	6.524e-05
Aspi01Gene61351	pme0434	-0.99854	3.194e-06
Aspi01Gene61351	Lmsp004670	-0.999279	7.794e-07
Aspi01Gene61351	Lmsn002815	-0.997173	1.198e-05
Aspi01Gene61351	Lmjp002867	-0.999003	1.49e-06
Aspi01Gene61351	mws0059	-0.996437	1.902e-05
Aspi01Gene61351	pmb0711	-0.999651	1.828e-07
Aspi01Gene61351	Lmmn004145	-0.998385	3.908e-06
Aspi01Gene61351	pmn001648	-0.98162	0.0005037
Aspi01Gene61351	HJN043	-0.996372	1.972e-05
Aspi01Gene45485	pme3017	-0.958654	0.002529
Aspi01Gene45485	pmb0484	-0.963527	0.001971
Aspi01Gene45485	mws0192	-0.990186	0.000144
Aspi01Gene45485	mws0470	-0.996643	1.689e-05
Aspi01Gene45485	Lmbn000198	-0.944583	0.004521
Aspi01Gene45485	mws0275	-0.983487	0.0004068
Aspi01Gene45485	mws0889	-0.97285	0.001096
Aspi01Gene45485	Hmsp000364	-0.928441	0.007498
Aspi01Gene45485	pme2914	-0.980109	0.0005895
Aspi01Gene45485	mws0344	-0.960934	0.002259
Aspi01Gene45485	Zmsp001834	-0.998181	4.959e-06
Aspi01Gene45485	pme1383	-0.997967	6.195e-06
Aspi01Gene45485	Zmgn001448	-0.984062	0.000379
Aspi01Gene45485	pmb3101	-0.978276	0.0007028
Aspi01Gene45485	Lmbn001754	-0.972498	0.001124
Aspi01Gene45485	mws2212	-0.942914	0.004795
Aspi01Gene45485	mws0281	-0.98839	0.0002014
Aspi01Gene45485	Zmtn001464	-0.998482	3.455e-06
Aspi01Gene45485	mws1337	-0.995289	3.323e-05
Aspi01Gene45485	Lmhp001732	-0.997741	7.647e-06
Aspi01Gene45485	Hmsn000210	-0.995952	2.454e-05
Aspi01Gene45485	Lmhn002926	-0.998455	3.58e-06
Aspi01Gene45485	pme0460	-0.989374	0.0001688
Aspi01Gene45485	pmn001687	-0.989357	0.0001693
Aspi01Gene45485	pme1474	-0.96904	0.001423
Aspi01Gene45485	Lmhn001477	-0.995363	3.221e-05
Aspi01Gene45485	Lmsn002887	-0.999092	1.237e-06
Aspi01Gene45485	pmb2871	-0.997975	6.145e-06
Aspi01Gene45485	pmn001367	-0.997611	8.551e-06
Aspi01Gene45485	Hmtn001120	-0.983808	0.0003912
Aspi01Gene45485	Zmhn002301	-0.998081	5.521e-06
Aspi01Gene45485	pmn001419	-0.996331	2.017e-05
Aspi01Gene45485	Hmsn002272	-0.999119	1.164e-06
Aspi01Gene45485	pmc0066	-0.985961	0.0002943
Aspi01Gene45485	pmn001518	-0.985974	0.0002937
Aspi01Gene45485	Lmqn000432	-0.991508	0.0001079
Aspi01Gene45485	Hmln002806	-0.986107	0.0002882
Aspi01Gene45485	pmn001421	-0.993912	5.548e-05
Aspi01Gene45485	Xmgp006913	-0.98691	0.0002559
Aspi01Gene45485	pmn001420	-0.969969	0.001339
Aspi01Gene45485	pme0519	-0.952831	0.003285
Aspi01Gene45485	Zmhn002422	-0.996349	1.997e-05
Aspi01Gene45485	Zmhn002334	-0.98959	0.000162
Aspi01Gene45485	mws0072	-0.99909	1.242e-06
Aspi01Gene45485	pmb3006	-0.993197	6.926e-05
Aspi01Gene45485	Lmgp004731	-0.994524	4.49e-05
Aspi01Gene45485	Lmlp005572	-0.994819	4.02e-05
Aspi01Gene45485	pme1611	-0.999584	2.598e-07
Aspi01Gene45485	mws1299	-0.998775	2.249e-06
Aspi01Gene45485	pme2459	-0.999323	6.87e-07
Aspi01Gene45485	mws1608	-0.99834	4.132e-06
Aspi01Gene45485	Lmtn002796	-0.999201	9.572e-07
Aspi01Gene45485	pmb0876	-0.9601	0.002356
Aspi01Gene45485	pmb0874	-0.9944	4.695e-05
Aspi01Gene45485	Zmhn002764	-0.997631	8.412e-06
Aspi01Gene45485	Lmnn002886	-0.994599	4.368e-05
Aspi01Gene45485	pmb3042	-0.992423	8.589e-05
Aspi01Gene45485	pmb0855	-0.957951	0.002615
Aspi01Gene45485	Lmgp003989	-0.957125	0.002718
Aspi01Gene45485	pmb0865	-0.987565	0.000231
Aspi01Gene45485	pmp001251	-0.993215	6.889e-05
Aspi01Gene45485	pma0791	-0.99402	5.354e-05
Aspi01Gene45485	Lmjp003822	-0.995177	3.483e-05
Aspi01Gene45485	Lmhp008742	-0.999409	5.234e-07
Aspi01Gene45485	pmc0960	-0.995499	3.034e-05
Aspi01Gene45485	Lmhp009890	-0.994624	4.327e-05
Aspi01Gene45485	pme0434	-0.997188	1.185e-05
Aspi01Gene45485	Lmsp004670	-0.998265	4.515e-06
Aspi01Gene45485	Lmsn002815	-0.996255	2.101e-05
Aspi01Gene45485	Lmjp002867	-0.997762	7.505e-06
Aspi01Gene45485	mws0059	-0.993266	6.788e-05
Aspi01Gene45485	pmb0711	-0.999053	1.346e-06
Aspi01Gene45485	Lmmn004145	-0.99913	1.135e-06
Aspi01Gene45485	pmn001648	-0.98561	0.0003091
Aspi01Gene45485	HJN043	-0.997575	8.818e-06
Aspi01Gene48811	pme3017	-0.964184	0.001901
Aspi01Gene48811	pmb0484	-0.968307	0.001491
Aspi01Gene48811	mws0192	-0.987084	0.0002491
Aspi01Gene48811	mws0470	-0.994474	4.571e-05
Aspi01Gene48811	Lmbn000198	-0.947094	0.004125
Aspi01Gene48811	mws0275	-0.979281	0.0006395
Aspi01Gene48811	mws0889	-0.97453	0.0009648
Aspi01Gene48811	Hmsp000364	-0.922866	0.008695
Aspi01Gene48811	pme2914	-0.979117	0.0006496
Aspi01Gene48811	mws0344	-0.96053	0.002306
Aspi01Gene48811	Zmsp001834	-0.998263	4.523e-06
Aspi01Gene48811	pme1383	-0.997933	6.402e-06
Aspi01Gene48811	Zmgn001448	-0.985376	0.0003192
Aspi01Gene48811	pmb3101	-0.980305	0.000578
Aspi01Gene48811	Lmbn001754	-0.975577	0.0008875
Aspi01Gene48811	mws2212	-0.937193	0.005793
Aspi01Gene48811	mws0281	-0.98769	0.0002264
Aspi01Gene48811	Zmtn001464	-0.998317	4.248e-06
Aspi01Gene48811	mws1337	-0.993941	5.495e-05
Aspi01Gene48811	Lmhp001732	-0.996124	2.251e-05
Aspi01Gene48811	Hmsn000210	-0.99739	1.021e-05
Aspi01Gene48811	Lmhn002926	-0.996748	1.585e-05
Aspi01Gene48811	pme0460	-0.986736	0.0002627
Aspi01Gene48811	pmn001687	-0.990026	0.0001487
Aspi01Gene48811	pme1474	-0.963917	0.001929
Aspi01Gene48811	Lmhn001477	-0.995398	3.172e-05
Aspi01Gene48811	Lmsn002887	-0.998904	1.801e-06
Aspi01Gene48811	pmb2871	-0.997023	1.328e-05
Aspi01Gene48811	pmn001367	-0.995423	3.137e-05
Aspi01Gene48811	Hmtn001120	-0.981689	0.0004999
Aspi01Gene48811	Zmhn002301	-0.996278	2.076e-05
Aspi01Gene48811	pmn001419	-0.99703	1.322e-05
Aspi01Gene48811	Hmsn002272	-0.997994	6.031e-06
Aspi01Gene48811	pmc0066	-0.986969	0.0002536
Aspi01Gene48811	pmn001518	-0.988133	0.0002104
Aspi01Gene48811	Lmqn000432	-0.989933	0.0001515
Aspi01Gene48811	Hmln002806	-0.987706	0.0002258
Aspi01Gene48811	pmn001421	-0.994987	3.763e-05
Aspi01Gene48811	Xmgp006913	-0.983581	0.0004021
Aspi01Gene48811	pmn001420	-0.968054	0.001514
Aspi01Gene48811	pme0519	-0.954346	0.003079
Aspi01Gene48811	Zmhn002422	-0.997427	9.922e-06
Aspi01Gene48811	Zmhn002334	-0.991368	0.0001115
Aspi01Gene48811	mws0072	-0.998738	2.387e-06
Aspi01Gene48811	pmb3006	-0.989966	0.0001505
Aspi01Gene48811	Lmgp004731	-0.996361	1.984e-05
Aspi01Gene48811	Lmlp005572	-0.994367	4.751e-05
Aspi01Gene48811	pme1611	-0.998764	2.291e-06
Aspi01Gene48811	mws1299	-0.998411	3.787e-06
Aspi01Gene48811	pme2459	-0.998581	3.019e-06
Aspi01Gene48811	mws1608	-0.998888	1.854e-06
Aspi01Gene48811	Lmtn002796	-0.998905	1.798e-06
Aspi01Gene48811	pmb0876	-0.963625	0.001961
Aspi01Gene48811	pmb0874	-0.995354	3.233e-05
Aspi01Gene48811	Zmhn002764	-0.997992	6.045e-06
Aspi01Gene48811	Lmnn002886	-0.994043	5.313e-05
Aspi01Gene48811	pmb3042	-0.993068	7.191e-05
Aspi01Gene48811	pmb0855	-0.959487	0.002429
Aspi01Gene48811	Lmgp003989	-0.957395	0.002684
Aspi01Gene48811	pmb0865	-0.986135	0.000287
Aspi01Gene48811	pmp001251	-0.992811	7.734e-05
Aspi01Gene48811	pma0791	-0.995288	3.325e-05
Aspi01Gene48811	Lmjp003822	-0.995548	2.969e-05
Aspi01Gene48811	Lmhp008742	-0.99895	1.652e-06
Aspi01Gene48811	pmc0960	-0.996802	1.532e-05
Aspi01Gene48811	Lmhp009890	-0.994417	4.667e-05
Aspi01Gene48811	pme0434	-0.997396	1.016e-05
Aspi01Gene48811	Lmsp004670	-0.998203	4.841e-06
Aspi01Gene48811	Lmsn002815	-0.996077	2.305e-05
Aspi01Gene48811	Lmjp002867	-0.997857	6.883e-06
Aspi01Gene48811	mws0059	-0.994451	4.61e-05
Aspi01Gene48811	pmb0711	-0.998547	3.165e-06
Aspi01Gene48811	Lmmn004145	-0.999341	6.503e-07
Aspi01Gene48811	pmn001648	-0.982188	0.0004731
Aspi01Gene48811	HJN043	-0.996001	2.395e-05
Aspi01Gene11016	pme3017	-0.957603	0.002658
Aspi01Gene11016	pmb0484	-0.960458	0.002314
Aspi01Gene11016	mws0192	-0.987818	0.0002217
Aspi01Gene11016	mws0470	-0.995972	2.43e-05
Aspi01Gene11016	Lmbn000198	-0.950574	0.003604
Aspi01Gene11016	mws0275	-0.983928	0.0003854
Aspi01Gene11016	mws0889	-0.970774	0.001269
Aspi01Gene11016	Hmsp000364	-0.924126	0.008417
Aspi01Gene11016	pme2914	-0.974425	0.0009728
Aspi01Gene11016	mws0344	-0.952755	0.003295
Aspi01Gene11016	Zmsp001834	-0.997201	1.174e-05
Aspi01Gene11016	pme1383	-0.997038	1.315e-05
Aspi01Gene11016	Zmgn001448	-0.972713	0.001107
Aspi01Gene11016	pmb3101	-0.974533	0.0009646
Aspi01Gene11016	Lmbn001754	-0.969383	0.001392
Aspi01Gene11016	mws2212	-0.949138	0.003815
Aspi01Gene11016	mws0281	-0.983692	0.0003968
Aspi01Gene11016	Zmtn001464	-0.9972	1.175e-05
Aspi01Gene11016	mws1337	-0.99804	5.755e-06
Aspi01Gene11016	Lmhp001732	-0.998063	5.621e-06
Aspi01Gene11016	Hmsn000210	-0.993792	5.769e-05
Aspi01Gene11016	Lmhn002926	-0.998904	1.802e-06
Aspi01Gene11016	pme0460	-0.992081	9.382e-05
Aspi01Gene11016	pmn001687	-0.981216	0.0005259
Aspi01Gene11016	pme1474	-0.967161	0.0016
Aspi01Gene11016	Lmhn001477	-0.99701	1.34e-05
Aspi01Gene11016	Lmsn002887	-0.998924	1.737e-06
Aspi01Gene11016	pmb2871	-0.995702	2.767e-05
Aspi01Gene11016	pmn001367	-0.997584	8.75e-06
Aspi01Gene11016	Hmtn001120	-0.982736	0.0004445
Aspi01Gene11016	Zmhn002301	-0.998676	2.628e-06
Aspi01Gene11016	pmn001419	-0.993078	7.171e-05
Aspi01Gene11016	Hmsn002272	-0.999097	1.222e-06
Aspi01Gene11016	pmc0066	-0.986201	0.0002843
Aspi01Gene11016	pmn001518	-0.984271	0.0003692
Aspi01Gene11016	Lmqn000432	-0.996951	1.393e-05
Aspi01Gene11016	Hmln002806	-0.986529	0.000271
Aspi01Gene11016	pmn001421	-0.993568	6.192e-05
Aspi01Gene11016	Xmgp006913	-0.992705	7.964e-05
Aspi01Gene11016	pmn001420	-0.973194	0.001068
Aspi01Gene11016	pme0519	-0.937142	0.005802
Aspi01Gene11016	Zmhn002422	-0.993739	5.867e-05
Aspi01Gene11016	Zmhn002334	-0.980796	0.0005497
Aspi01Gene11016	mws0072	-0.999259	8.236e-07
Aspi01Gene11016	pmb3006	-0.993949	5.482e-05
Aspi01Gene11016	Lmgp004731	-0.99048	0.0001355
Aspi01Gene11016	Lmlp005572	-0.996725	1.607e-05
Aspi01Gene11016	pme1611	-0.999319	6.959e-07
Aspi01Gene11016	mws1299	-0.999107	1.196e-06
Aspi01Gene11016	pme2459	-0.99739	1.021e-05
Aspi01Gene11016	mws1608	-0.996841	1.495e-05
Aspi01Gene11016	Lmtn002796	-0.998811	2.121e-06
Aspi01Gene11016	pmb0876	-0.959855	0.002385
Aspi01Gene11016	pmb0874	-0.993829	5.701e-05
Aspi01Gene11016	Zmhn002764	-0.997475	9.558e-06
Aspi01Gene11016	Lmnn002886	-0.991241	0.0001147
Aspi01Gene11016	pmb3042	-0.994054	5.293e-05
Aspi01Gene11016	pmb0855	-0.958173	0.002588
Aspi01Gene11016	Lmgp003989	-0.959527	0.002424
Aspi01Gene11016	pmb0865	-0.988658	0.0001922
Aspi01Gene11016	pmp001251	-0.994199	5.038e-05
Aspi01Gene11016	pma0791	-0.993009	7.314e-05
Aspi01Gene11016	Lmjp003822	-0.996269	2.085e-05
Aspi01Gene11016	Lmhp008742	-0.999317	6.99e-07
Aspi01Gene11016	pmc0960	-0.993563	6.203e-05
Aspi01Gene11016	Lmhp009890	-0.99521	3.436e-05
Aspi01Gene11016	pme0434	-0.997869	6.804e-06
Aspi01Gene11016	Lmsp004670	-0.998757	2.317e-06
Aspi01Gene11016	Lmsn002815	-0.994367	4.751e-05
Aspi01Gene11016	Lmjp002867	-0.998323	4.215e-06
Aspi01Gene11016	mws0059	-0.993644	6.046e-05
Aspi01Gene11016	pmb0711	-0.998979	1.562e-06
Aspi01Gene11016	Lmmn004145	-0.997018	1.333e-05
Aspi01Gene11016	pmn001648	-0.984766	0.0003463
Aspi01Gene11016	HJN043	-0.997024	1.327e-05
Aspi01Gene58632	pme3017	-0.972953	0.001087
Aspi01Gene58632	pmb0484	-0.975454	0.0008963
Aspi01Gene58632	mws0192	-0.978487	0.0006892
Aspi01Gene58632	mws0470	-0.988227	0.0002071
Aspi01Gene58632	Lmbn000198	-0.947885	0.004003
Aspi01Gene58632	mws0275	-0.971692	0.001191
Aspi01Gene58632	mws0889	-0.976041	0.0008542
Aspi01Gene58632	pme2914	-0.978362	0.0006973
Aspi01Gene58632	mws0344	-0.958802	0.002511
Aspi01Gene58632	Zmsp001834	-0.997769	7.461e-06
Aspi01Gene58632	pme1383	-0.997203	1.172e-05
Aspi01Gene58632	Zmgn001448	-0.981921	0.0004873
Aspi01Gene58632	pmb3101	-0.978064	0.0007165
Aspi01Gene58632	Lmbn001754	-0.975602	0.0008856
Aspi01Gene58632	mws2212	-0.924686	0.008295
Aspi01Gene58632	mws0281	-0.980198	0.0005843
Aspi01Gene58632	Zmtn001464	-0.99755	8.998e-06
Aspi01Gene58632	mws1337	-0.991071	0.0001192
Aspi01Gene58632	Lmhp001732	-0.993463	6.397e-05
Aspi01Gene58632	Hmsn000210	-0.997385	1.025e-05
Aspi01Gene58632	Lmhn002926	-0.992995	7.343e-05
Aspi01Gene58632	pme0460	-0.980936	0.0005417
Aspi01Gene58632	pmn001687	-0.988014	0.0002146
Aspi01Gene58632	pme1474	-0.952866	0.00328
Aspi01Gene58632	Lmhn001477	-0.994125	5.167e-05
Aspi01Gene58632	Lmsn002887	-0.997798	7.266e-06
Aspi01Gene58632	pmb2871	-0.992962	7.413e-05
Aspi01Gene58632	pmn001367	-0.990328	0.0001399
Aspi01Gene58632	Hmtn001120	-0.978824	0.0006679
Aspi01Gene58632	Zmhn002301	-0.992771	7.821e-05
Aspi01Gene58632	pmn001419	-0.995871	2.554e-05
Aspi01Gene58632	Hmsn002272	-0.995516	3.012e-05
Aspi01Gene58632	pmc0066	-0.991318	0.0001127
Aspi01Gene58632	pmn001518	-0.991247	0.0001146
Aspi01Gene58632	Lmqn000432	-0.98717	0.0002459
Aspi01Gene58632	Hmln002806	-0.988152	0.0002097
Aspi01Gene58632	pmn001421	-0.996249	2.108e-05
Aspi01Gene58632	Xmgp006913	-0.97558	0.0008872
Aspi01Gene58632	pmn001420	-0.962917	0.002037
Aspi01Gene58632	pme0519	-0.9501	0.003673
Aspi01Gene58632	Zmhn002422	-0.99781	7.189e-06
Aspi01Gene58632	Zmhn002334	-0.991988	9.604e-05
Aspi01Gene58632	mws0072	-0.997262	1.124e-05
Aspi01Gene58632	pmb3006	-0.984138	0.0003754
Aspi01Gene58632	Lmgp004731	-0.995863	2.563e-05
Aspi01Gene58632	Lmlp005572	-0.992169	9.175e-05
Aspi01Gene58632	pme1611	-0.996286	2.066e-05
Aspi01Gene58632	mws1299	-0.997006	1.343e-05
Aspi01Gene58632	pme2459	-0.99628	2.073e-05
Aspi01Gene58632	mws1608	-0.998641	2.77e-06
Aspi01Gene58632	Lmtn002796	-0.997433	9.879e-06
Aspi01Gene58632	pmb0876	-0.963779	0.001944
Aspi01Gene58632	pmb0874	-0.994981	3.772e-05
Aspi01Gene58632	Zmhn002764	-0.997528	9.16e-06
Aspi01Gene58632	Lmnn002886	-0.992869	7.61e-05
Aspi01Gene58632	pmb3042	-0.992203	9.094e-05
Aspi01Gene58632	pmb0855	-0.954587	0.003047
Aspi01Gene58632	Lmgp003989	-0.956259	0.002828
Aspi01Gene58632	pmb0865	-0.979564	0.0006222
Aspi01Gene58632	pmp001251	-0.988912	0.0001837
Aspi01Gene58632	pma0791	-0.996331	2.016e-05
Aspi01Gene58632	Lmjp003822	-0.994573	4.409e-05
Aspi01Gene58632	Lmhp008742	-0.997155	1.213e-05
Aspi01Gene58632	pmc0960	-0.995978	2.423e-05
Aspi01Gene58632	Lmhp009890	-0.991036	0.0001202
Aspi01Gene58632	pme0434	-0.996439	1.9e-05
Aspi01Gene58632	Lmsp004670	-0.997021	1.33e-05
Aspi01Gene58632	Lmsn002815	-0.995856	2.573e-05
Aspi01Gene58632	Lmjp002867	-0.996843	1.493e-05
Aspi01Gene58632	mws0059	-0.995308	3.298e-05
Aspi01Gene58632	pmb0711	-0.997212	1.165e-05
Aspi01Gene58632	Lmmn004145	-0.997524	9.191e-06
Aspi01Gene58632	pmn001648	-0.977027	0.0007856
Aspi01Gene58632	HJN043	-0.993233	6.853e-05
Aspi01Gene06759	pme3017	-0.960098	0.002357
Aspi01Gene06759	pmb0484	-0.969605	0.001372
Aspi01Gene06759	mws0192	-0.985341	0.0003207
Aspi01Gene06759	mws0470	-0.993277	6.764e-05
Aspi01Gene06759	Lmbn000198	-0.946198	0.004264
Aspi01Gene06759	mws0275	-0.978963	0.0006592
Aspi01Gene06759	mws0889	-0.980496	0.0005669
Aspi01Gene06759	pme2914	-0.980241	0.0005818
Aspi01Gene06759	mws0344	-0.964053	0.001915
Aspi01Gene06759	Zmsp001834	-0.999438	4.742e-07
Aspi01Gene06759	pme1383	-0.999496	3.808e-07
Aspi01Gene06759	Zmgn001448	-0.977089	0.0007813
Aspi01Gene06759	pmb3101	-0.979732	0.000612
Aspi01Gene06759	Lmbn001754	-0.974887	0.000938
Aspi01Gene06759	mws2212	-0.933322	0.006521
Aspi01Gene06759	mws0281	-0.980012	0.0005953
Aspi01Gene06759	Zmtn001464	-0.999293	7.503e-07
Aspi01Gene06759	mws1337	-0.998845	2e-06
Aspi01Gene06759	Lmhp001732	-0.997828	7.072e-06
Aspi01Gene06759	Hmsn000210	-0.995574	2.934e-05
Aspi01Gene06759	Lmhn002926	-0.997236	1.145e-05
Aspi01Gene06759	pme0460	-0.985207	0.0003266
Aspi01Gene06759	pmn001687	-0.986969	0.0002536
Aspi01Gene06759	pme1474	-0.968813	0.001444
Aspi01Gene06759	Lmhn001477	-0.997362	1.043e-05
Aspi01Gene06759	Lmsn002887	-0.999228	8.942e-07
Aspi01Gene06759	pmb2871	-0.993365	6.588e-05
Aspi01Gene06759	pmn001367	-0.996718	1.614e-05
Aspi01Gene06759	Hmtn001120	-0.988336	0.0002033
Aspi01Gene06759	Zmhn002301	-0.998459	3.562e-06
Aspi01Gene06759	pmn001419	-0.990982	0.0001216
Aspi01Gene06759	Hmsn002272	-0.998469	3.515e-06
Aspi01Gene06759	pmc0066	-0.985545	0.0003119
Aspi01Gene06759	pmn001518	-0.990654	0.0001306
Aspi01Gene06759	Lmqn000432	-0.994126	5.165e-05
Aspi01Gene06759	Hmln002806	-0.989942	0.0001512
Aspi01Gene06759	pmn001421	-0.991906	9.8e-05
Aspi01Gene06759	Xmgp006913	-0.988807	0.0001872
Aspi01Gene06759	pmn001420	-0.97933	0.0006364
Aspi01Gene06759	pme0519	-0.947257	0.004099
Aspi01Gene06759	Zmhn002422	-0.997411	1.005e-05
Aspi01Gene06759	Zmhn002334	-0.986766	0.0002616
Aspi01Gene06759	mws0072	-0.999119	1.164e-06
Aspi01Gene06759	pmb3006	-0.992722	7.927e-05
Aspi01Gene06759	Lmgp004731	-0.992995	7.344e-05
Aspi01Gene06759	Lmlp005572	-0.997835	7.022e-06
Aspi01Gene06759	pme1611	-0.99857	3.065e-06
Aspi01Gene06759	mws1299	-0.999629	2.059e-07
Aspi01Gene06759	pme2459	-0.997781	7.381e-06
Aspi01Gene06759	mws1608	-0.998824	2.074e-06
Aspi01Gene06759	Lmtn002796	-0.999686	1.48e-07
Aspi01Gene06759	pmb0876	-0.958374	0.002563
Aspi01Gene06759	pmb0874	-0.996335	2.012e-05
Aspi01Gene06759	Zmhn002764	-0.998826	2.066e-06
Aspi01Gene06759	Lmnn002886	-0.994961	3.803e-05
Aspi01Gene06759	pmb3042	-0.993213	6.894e-05
Aspi01Gene06759	pmb0855	-0.951397	0.003486
Aspi01Gene06759	Lmgp003989	-0.96874	0.001451
Aspi01Gene06759	pmb0865	-0.989992	0.0001497
Aspi01Gene06759	pmp001251	-0.994709	4.192e-05
Aspi01Gene06759	pma0791	-0.996474	1.863e-05
Aspi01Gene06759	Lmjp003822	-0.996774	1.559e-05
Aspi01Gene06759	Lmhp008742	-0.998958	1.63e-06
Aspi01Gene06759	pmc0960	-0.994443	4.624e-05
Aspi01Gene06759	Lmhp009890	-0.99202	9.527e-05
Aspi01Gene06759	pme0434	-0.997559	8.928e-06
Aspi01Gene06759	Lmsp004670	-0.998501	3.367e-06
Aspi01Gene06759	Lmsn002815	-0.997783	7.366e-06
Aspi01Gene06759	Lmjp002867	-0.99819	4.909e-06
Aspi01Gene06759	mws0059	-0.9955	3.033e-05
Aspi01Gene06759	pmb0711	-0.999571	2.762e-07
Aspi01Gene06759	Lmmn004145	-0.99856	3.107e-06
Aspi01Gene06759	pmn001648	-0.982668	0.000448
Aspi01Gene06759	HJN043	-0.99674	1.593e-05
Aspi01Gene45105	pme3017	-0.96392	0.001929
Aspi01Gene45105	pmb0484	-0.968043	0.001516
Aspi01Gene45105	mws0192	-0.985847	0.000299
Aspi01Gene45105	mws0470	-0.993653	6.029e-05
Aspi01Gene45105	Lmbn000198	-0.943918	0.00463
Aspi01Gene45105	mws0275	-0.980696	0.0005554
Aspi01Gene45105	mws0889	-0.974343	0.000979
Aspi01Gene45105	pme2914	-0.981899	0.0004885
Aspi01Gene45105	mws0344	-0.961556	0.002188
Aspi01Gene45105	Zmsp001834	-0.998942	1.679e-06
Aspi01Gene45105	pme1383	-0.998588	2.988e-06
Aspi01Gene45105	Zmgn001448	-0.982015	0.0004823
Aspi01Gene45105	pmb3101	-0.976084	0.0008511
Aspi01Gene45105	Lmbn001754	-0.971574	0.001201
Aspi01Gene45105	mws2212	-0.936012	0.006011
Aspi01Gene45105	mws0281	-0.983436	0.0004093
Aspi01Gene45105	Zmtn001464	-0.999206	9.451e-07
Aspi01Gene45105	mws1337	-0.994544	4.457e-05
Aspi01Gene45105	Lmhp001732	-0.997644	8.319e-06
Aspi01Gene45105	Hmsn000210	-0.996224	2.136e-05
Aspi01Gene45105	Lmhn002926	-0.997375	1.032e-05
Aspi01Gene45105	pme0460	-0.986844	0.0002585
Aspi01Gene45105	pmn001687	-0.98889	0.0001844
Aspi01Gene45105	pme1474	-0.96388	0.001933
Aspi01Gene45105	Lmhn001477	-0.995159	3.51e-05
Aspi01Gene45105	Lmsn002887	-0.999403	5.341e-07
Aspi01Gene45105	pmb2871	-0.996271	2.083e-05
Aspi01Gene45105	pmn001367	-0.995676	2.801e-05
Aspi01Gene45105	Hmtn001120	-0.984032	0.0003804
Aspi01Gene45105	Zmhn002301	-0.997298	1.094e-05
Aspi01Gene45105	pmn001419	-0.996188	2.177e-05
Aspi01Gene45105	Hmsn002272	-0.998843	2.006e-06
Aspi01Gene45105	pmc0066	-0.990477	0.0001356
Aspi01Gene45105	pmn001518	-0.988599	0.0001942
Aspi01Gene45105	Lmqn000432	-0.990777	0.0001272
Aspi01Gene45105	Hmln002806	-0.986421	0.0002753
Aspi01Gene45105	pmn001421	-0.995496	3.038e-05
Aspi01Gene45105	Xmgp006913	-0.982524	0.0004554
Aspi01Gene45105	pmn001420	-0.967436	0.001573
Aspi01Gene45105	pme0519	-0.950258	0.00365
Aspi01Gene45105	Zmhn002422	-0.997318	1.078e-05
Aspi01Gene45105	Zmhn002334	-0.990825	0.0001259
Aspi01Gene45105	mws0072	-0.999144	1.099e-06
Aspi01Gene45105	pmb3006	-0.991303	0.0001131
Aspi01Gene45105	Lmgp004731	-0.994192	5.05e-05
Aspi01Gene45105	Lmlp005572	-0.994091	5.227e-05
Aspi01Gene45105	pme1611	-0.999093	1.233e-06
Aspi01Gene45105	mws1299	-0.998892	1.841e-06
Aspi01Gene45105	pme2459	-0.999101	1.21e-06
Aspi01Gene45105	mws1608	-0.999019	1.442e-06
Aspi01Gene45105	Lmtn002796	-0.99927	7.993e-07
Aspi01Gene45105	pmb0876	-0.958651	0.002529
Aspi01Gene45105	pmb0874	-0.994547	4.452e-05
Aspi01Gene45105	Zmhn002764	-0.99812	5.298e-06
Aspi01Gene45105	Lmnn002886	-0.995439	3.115e-05
Aspi01Gene45105	pmb3042	-0.992127	9.272e-05
Aspi01Gene45105	pmb0855	-0.953198	0.003234
Aspi01Gene45105	Lmgp003989	-0.956754	0.002765
Aspi01Gene45105	pmb0865	-0.983507	0.0004058
Aspi01Gene45105	pmp001251	-0.990915	0.0001234
Aspi01Gene45105	pma0791	-0.995312	3.292e-05
Aspi01Gene45105	Lmjp003822	-0.995048	3.672e-05
Aspi01Gene45105	Lmhp008742	-0.999269	8.02e-07
Aspi01Gene45105	pmc0960	-0.995073	3.635e-05
Aspi01Gene45105	Lmhp009890	-0.992702	7.97e-05
Aspi01Gene45105	pme0434	-0.997245	1.138e-05
Aspi01Gene45105	Lmsp004670	-0.998339	4.136e-06
Aspi01Gene45105	Lmsn002815	-0.997566	8.88e-06
Aspi01Gene45105	Lmjp002867	-0.997867	6.821e-06
Aspi01Gene45105	mws0059	-0.994308	4.851e-05
Aspi01Gene45105	pmb0711	-0.999385	5.666e-07
Aspi01Gene45105	Lmmn004145	-0.998636	2.789e-06
Aspi01Gene45105	pmn001648	-0.984646	0.0003518
Aspi01Gene45105	HJN043	-0.997425	9.937e-06
Aspi01Gene25218	pme3017	-0.957372	0.002687
Aspi01Gene25218	pmb0484	-0.96369	0.001954
Aspi01Gene25218	mws0192	-0.990066	0.0001475
Aspi01Gene25218	mws0470	-0.9954	3.169e-05
Aspi01Gene25218	Lmbn000198	-0.939353	0.005405
Aspi01Gene25218	mws0275	-0.981445	0.0005132
Aspi01Gene25218	mws0889	-0.972591	0.001117
Aspi01Gene25218	Hmsp000364	-0.929895	0.0072
Aspi01Gene25218	pme2914	-0.981751	0.0004965
Aspi01Gene25218	mws0344	-0.964395	0.001879
Aspi01Gene25218	Zmsp001834	-0.997005	1.344e-05
Aspi01Gene25218	pme1383	-0.996777	1.557e-05
Aspi01Gene25218	Zmgn001448	-0.989464	0.0001659
Aspi01Gene25218	pmb3101	-0.979213	0.0006436
Aspi01Gene25218	Lmbn001754	-0.973	0.001084
Aspi01Gene25218	mws2212	-0.937486	0.00574
Aspi01Gene25218	mws0281	-0.989765	0.0001566
Aspi01Gene25218	Zmtn001464	-0.997476	9.548e-06
Aspi01Gene25218	mws1337	-0.991937	9.725e-05
Aspi01Gene25218	Lmhp001732	-0.995734	2.727e-05
Aspi01Gene25218	Hmsn000210	-0.995562	2.95e-05
Aspi01Gene25218	Lmhn002926	-0.996413	1.928e-05
Aspi01Gene25218	pme0460	-0.985942	0.000295
Aspi01Gene25218	pmn001687	-0.99271	7.953e-05
Aspi01Gene25218	pme1474	-0.968798	0.001445
Aspi01Gene25218	Lmhn001477	-0.992653	8.076e-05
Aspi01Gene25218	Lmsn002887	-0.997403	1.011e-05
Aspi01Gene25218	pmb2871	-0.997621	8.48e-06
Aspi01Gene25218	pmn001367	-0.995942	2.467e-05
Aspi01Gene25218	Hmtn001120	-0.982789	0.0004418
Aspi01Gene25218	Zmhn002301	-0.995967	2.437e-05
Aspi01Gene25218	pmn001419	-0.996486	1.85e-05
Aspi01Gene25218	Hmsn002272	-0.997335	1.064e-05
Aspi01Gene25218	pmc0066	-0.983677	0.0003975
Aspi01Gene25218	pmn001518	-0.98528	0.0003234
Aspi01Gene25218	Lmqn000432	-0.986436	0.0002747
Aspi01Gene25218	Hmln002806	-0.984246	0.0003703
Aspi01Gene25218	pmn001421	-0.992203	9.095e-05
Aspi01Gene25218	Xmgp006913	-0.981879	0.0004896
Aspi01Gene25218	pmn001420	-0.966688	0.001646
Aspi01Gene25218	pme0519	-0.96111	0.002239
Aspi01Gene25218	Zmhn002422	-0.996208	2.154e-05
Aspi01Gene25218	Zmhn002334	-0.993222	6.876e-05
Aspi01Gene25218	mws0072	-0.997204	1.172e-05
Aspi01Gene25218	pmb3006	-0.99102	0.0001206
Aspi01Gene25218	Lmgp004731	-0.995353	3.235e-05
Aspi01Gene25218	Lmlp005572	-0.99201	9.55e-05
Aspi01Gene25218	pme1611	-0.997971	6.171e-06
Aspi01Gene25218	mws1299	-0.996807	1.528e-05
Aspi01Gene25218	pme2459	-0.998719	2.459e-06
Aspi01Gene25218	mws1608	-0.997489	9.448e-06
Aspi01Gene25218	Lmtn002796	-0.99768	8.064e-06
Aspi01Gene25218	pmb0876	-0.958759	0.002516
Aspi01Gene25218	pmb0874	-0.993082	7.162e-05
Aspi01Gene25218	Zmhn002764	-0.995972	2.43e-05
Aspi01Gene25218	Lmnn002886	-0.994864	3.95e-05
Aspi01Gene25218	pmb3042	-0.989722	0.0001579
Aspi01Gene25218	pmb0855	-0.956407	0.002809
Aspi01Gene25218	Lmgp003989	-0.954329	0.003081
Aspi01Gene25218	pmb0865	-0.985534	0.0003124
Aspi01Gene25218	pmp001251	-0.991088	0.0001188
Aspi01Gene25218	pma0791	-0.9929	7.544e-05
Aspi01Gene25218	Lmjp003822	-0.992809	7.738e-05
Aspi01Gene25218	Lmhp008742	-0.997686	8.028e-06
Aspi01Gene25218	pmc0960	-0.995008	3.731e-05
Aspi01Gene25218	Lmhp009890	-0.99259	8.216e-05
Aspi01Gene25218	pme0434	-0.995014	3.723e-05
Aspi01Gene25218	Lmsp004670	-0.996192	2.173e-05
Aspi01Gene25218	Lmsn002815	-0.995602	2.898e-05
Aspi01Gene25218	Lmjp002867	-0.995656	2.827e-05
Aspi01Gene25218	mws0059	-0.991288	0.0001135
Aspi01Gene25218	pmb0711	-0.997303	1.09e-05
Aspi01Gene25218	Lmmn004145	-0.998726	2.433e-06
Aspi01Gene25218	pmn001648	-0.984279	0.0003688
Aspi01Gene25218	HJN043	-0.996093	2.287e-05
Aspi01Gene14395	pme3017	-0.94116	0.005091
Aspi01Gene14395	pmb0484	-0.961919	0.002148
Aspi01Gene14395	mws0192	-0.987502	0.0002333
Aspi01Gene14395	mws0470	-0.991113	0.0001181
Aspi01Gene14395	mws1587	-0.939038	0.005461
Aspi01Gene14395	Lmbn000198	-0.937552	0.005728
Aspi01Gene14395	mws0275	-0.971897	0.001174
Aspi01Gene14395	mws0889	-0.982388	0.0004625
Aspi01Gene14395	Hmsp000364	-0.926454	0.007915
Aspi01Gene14395	pme2914	-0.973485	0.001045
Aspi01Gene14395	mws0344	-0.969311	0.001398
Aspi01Gene14395	Zmsp001834	-0.992352	8.752e-05
Aspi01Gene14395	pme1383	-0.993149	7.025e-05
Aspi01Gene14395	Zmgn001448	-0.982498	0.0004568
Aspi01Gene14395	pmb3101	-0.988193	0.0002083
Aspi01Gene14395	Lmbn001754	-0.980084	0.000591
Aspi01Gene14395	mws2212	-0.925525	0.008113
Aspi01Gene14395	mws0281	-0.983848	0.0003892
Aspi01Gene14395	Zmtn001464	-0.991943	9.711e-05
Aspi01Gene14395	mws1337	-0.994632	4.315e-05
Aspi01Gene14395	Lmhp001732	-0.989403	0.0001679
Aspi01Gene14395	Hmsn000210	-0.990272	0.0001415
Aspi01Gene14395	Lmhn002926	-0.990205	0.0001435
Aspi01Gene14395	pme0460	-0.975728	0.0008765
Aspi01Gene14395	pmn001687	-0.988706	0.0001906
Aspi01Gene14395	pme1474	-0.97864	0.0006795
Aspi01Gene14395	Lmhn001477	-0.991325	0.0001126
Aspi01Gene14395	Lmsn002887	-0.990931	0.000123
Aspi01Gene14395	pmb2871	-0.98773	0.0002249
Aspi01Gene14395	pmn001367	-0.993478	6.367e-05
Aspi01Gene14395	Hmtn001120	-0.98661	0.0002677
Aspi01Gene14395	Zmhn002301	-0.992386	8.674e-05
Aspi01Gene14395	pmn001419	-0.981108	0.000532
Aspi01Gene14395	Hmsn002272	-0.990369	0.0001387
Aspi01Gene14395	pmc0066	-0.962	0.002139
Aspi01Gene14395	pmn001518	-0.98412	0.0003762
Aspi01Gene14395	Lmqn000432	-0.984975	0.0003369
Aspi01Gene14395	Hmln002806	-0.987265	0.0002423
Aspi01Gene14395	pmn001421	-0.977164	0.0007762
Aspi01Gene14395	Xmgp006913	-0.989996	0.0001496
Aspi01Gene14395	pmn001420	-0.988791	0.0001878
Aspi01Gene14395	pme0519	-0.962417	0.002092
Aspi01Gene14395	Zmhn002422	-0.992036	9.488e-05
Aspi01Gene14395	Zmhn002334	-0.983428	0.0004097
Aspi01Gene14395	mws0072	-0.991043	0.00012
Aspi01Gene14395	pmb3006	-0.988317	0.0002039
Aspi01Gene14395	Lmgp004731	-0.990876	0.0001245
Aspi01Gene14395	Lmlp005572	-0.99444	4.628e-05
Aspi01Gene14395	pme1611	-0.99121	0.0001155
Aspi01Gene14395	mws1299	-0.992278	8.923e-05
Aspi01Gene14395	pme2459	-0.990928	0.0001231
Aspi01Gene14395	mws1608	-0.991889	9.841e-05
Aspi01Gene14395	Lmtn002796	-0.99295	7.438e-05
Aspi01Gene14395	pmb0876	-0.956309	0.002822
Aspi01Gene14395	pmb0874	-0.992395	8.652e-05
Aspi01Gene14395	Zmhn002764	-0.991724	0.0001025
Aspi01Gene14395	Lmnn002886	-0.98903	0.0001798
Aspi01Gene14395	pmb3042	-0.986215	0.0002837
Aspi01Gene14395	pmb0855	-0.952359	0.00335
Aspi01Gene14395	Lmgp003989	-0.976258	0.0008388
Aspi01Gene14395	pmb0865	-0.997975	6.146e-06
Aspi01Gene14395	pmp001251	-0.995929	2.483e-05
Aspi01Gene14395	pma0791	-0.989999	0.0001495
Aspi01Gene14395	Lmjp003822	-0.990829	0.0001258
Aspi01Gene14395	Lmhp008742	-0.991157	0.000117
Aspi01Gene14395	pmc0960	-0.990273	0.0001414
Aspi01Gene14395	Lmhp009890	-0.986774	0.0002612
Aspi01Gene14395	pme0434	-0.989653	0.00016
Aspi01Gene14395	Lmsp004670	-0.990413	0.0001374
Aspi01Gene14395	Lmsn002815	-0.990169	0.0001445
Aspi01Gene14395	Lmjp002867	-0.990277	0.0001414
Aspi01Gene14395	mws0059	-0.987762	0.0002237
Aspi01Gene14395	pmb0711	-0.99142	0.0001101
Aspi01Gene14395	Lmmn004145	-0.994845	3.98e-05
Aspi01Gene14395	pmn001648	-0.97352	0.001042
Aspi01Gene14395	HJN043	-0.988353	0.0002027
Aspi01Gene26583	pme3017	-0.965325	0.001783
Aspi01Gene26583	pmb0484	-0.972415	0.001131
Aspi01Gene26583	mws0192	-0.983079	0.0004271
Aspi01Gene26583	mws0470	-0.992479	8.465e-05
Aspi01Gene26583	Lmbn000198	-0.955703	0.0029
Aspi01Gene26583	mws0275	-0.975054	0.0009257
Aspi01Gene26583	mws0889	-0.980828	0.0005478
Aspi01Gene26583	pme2914	-0.973765	0.001023
Aspi01Gene26583	mws0344	-0.95782	0.002631
Aspi01Gene26583	Zmsp001834	-0.998789	2.199e-06
Aspi01Gene26583	pme1383	-0.998768	2.276e-06
Aspi01Gene26583	Zmgn001448	-0.975303	0.0009074
Aspi01Gene26583	pmb3101	-0.983507	0.0004058
Aspi01Gene26583	Lmbn001754	-0.979768	0.0006099
Aspi01Gene26583	mws2212	-0.934468	0.006301
Aspi01Gene26583	mws0281	-0.981539	0.0005081
Aspi01Gene26583	Zmtn001464	-0.998069	5.587e-06
Aspi01Gene26583	mws1337	-0.999108	1.194e-06
Aspi01Gene26583	Lmhp001732	-0.99577	2.681e-05
Aspi01Gene26583	Hmsn000210	-0.997244	1.139e-05
Aspi01Gene26583	Lmhn002926	-0.996095	2.284e-05
Aspi01Gene26583	pme0460	-0.985369	0.0003195
Aspi01Gene26583	pmn001687	-0.984228	0.0003712
Aspi01Gene26583	pme1474	-0.963458	0.001979
Aspi01Gene26583	Lmhn001477	-0.999113	1.181e-06
Aspi01Gene26583	Lmsn002887	-0.99911	1.188e-06
Aspi01Gene26583	pmb2871	-0.99273	7.909e-05
Aspi01Gene26583	pmn001367	-0.995126	3.558e-05
Aspi01Gene26583	Hmtn001120	-0.983761	0.0003934
Aspi01Gene26583	Zmhn002301	-0.996824	1.512e-05
Aspi01Gene26583	pmn001419	-0.991416	0.0001102
Aspi01Gene26583	Hmsn002272	-0.997323	1.074e-05
Aspi01Gene26583	pmc0066	-0.984152	0.0003748
Aspi01Gene26583	pmn001518	-0.991364	0.0001115
Aspi01Gene26583	Lmqn000432	-0.99577	2.68e-05
Aspi01Gene26583	Hmln002806	-0.99314	7.042e-05
Aspi01Gene26583	pmn001421	-0.993044	7.24e-05
Aspi01Gene26583	Xmgp006913	-0.990799	0.0001266
Aspi01Gene26583	pmn001420	-0.979919	0.0006008
Aspi01Gene26583	pme0519	-0.943379	0.004718
Aspi01Gene26583	Zmhn002422	-0.997374	1.033e-05
Aspi01Gene26583	Zmhn002334	-0.984152	0.0003747
Aspi01Gene26583	mws0072	-0.999157	1.065e-06
Aspi01Gene26583	pmb3006	-0.989636	0.0001606
Aspi01Gene26583	Lmgp004731	-0.994834	3.995e-05
Aspi01Gene26583	Lmlp005572	-0.999234	8.789e-07
Aspi01Gene26583	pme1611	-0.998054	5.678e-06
Aspi01Gene26583	mws1299	-0.999618	2.192e-07
Aspi01Gene26583	pme2459	-0.996142	2.23e-05
Aspi01Gene26583	mws1608	-0.998841	2.013e-06
Aspi01Gene26583	Lmtn002796	-0.999413	5.174e-07
Aspi01Gene26583	pmb0876	-0.966755	0.001639
Aspi01Gene26583	pmb0874	-0.998037	5.774e-06
Aspi01Gene26583	Zmhn002764	-0.999468	4.247e-07
Aspi01Gene26583	Lmnn002886	-0.99162	0.0001051
Aspi01Gene26583	pmb3042	-0.996262	2.093e-05
Aspi01Gene26583	pmb0855	-0.959826	0.002389
Aspi01Gene26583	Lmgp003989	-0.970659	0.001279
Aspi01Gene26583	pmb0865	-0.992112	9.31e-05
Aspi01Gene26583	pmp001251	-0.997152	1.215e-05
Aspi01Gene26583	pma0791	-0.997396	1.016e-05
Aspi01Gene26583	Lmjp003822	-0.998753	2.333e-06
Aspi01Gene26583	Lmhp008742	-0.99885	1.981e-06
Aspi01Gene26583	pmc0960	-0.996696	1.635e-05
Aspi01Gene26583	Lmhp009890	-0.994602	4.363e-05
Aspi01Gene26583	pme0434	-0.998921	1.746e-06
Aspi01Gene26583	Lmsp004670	-0.999243	8.595e-07
Aspi01Gene26583	Lmsn002815	-0.995554	2.961e-05
Aspi01Gene26583	Lmjp002867	-0.999219	9.152e-07
Aspi01Gene26583	mws0059	-0.997407	1.008e-05
Aspi01Gene26583	pmb0711	-0.998877	1.891e-06
Aspi01Gene26583	Lmmn004145	-0.998715	2.474e-06
Aspi01Gene26583	pmn001648	-0.977591	0.0007476
Aspi01Gene26583	HJN043	-0.994332	4.81e-05
Aspi01Gene03698	pme3017	-0.96191	0.002149
Aspi01Gene03698	pmb0484	-0.96837	0.001485
Aspi01Gene03698	mws0192	-0.98462	0.000353
Aspi01Gene03698	mws0470	-0.993623	6.086e-05
Aspi01Gene03698	Lmbn000198	-0.956551	0.002791
Aspi01Gene03698	mws0275	-0.976671	0.00081
Aspi01Gene03698	mws0889	-0.9783	0.0007012
Aspi01Gene03698	Hmsp000364	-0.917571	0.009912
Aspi01Gene03698	pme2914	-0.97133	0.001221
Aspi01Gene03698	mws0344	-0.954907	0.003004
Aspi01Gene03698	Zmsp001834	-0.997645	8.315e-06
Aspi01Gene03698	pme1383	-0.997671	8.134e-06
Aspi01Gene03698	Zmgn001448	-0.973729	0.001026
Aspi01Gene03698	pmb3101	-0.982754	0.0004436
Aspi01Gene03698	Lmbn001754	-0.978463	0.0006908
Aspi01Gene03698	mws2212	-0.939802	0.005327
Aspi01Gene03698	mws0281	-0.983	0.000431
Aspi01Gene03698	Zmtn001464	-0.996939	1.404e-05
Aspi01Gene03698	mws1337	-0.999294	7.479e-07
Aspi01Gene03698	Lmhp001732	-0.99554	2.98e-05
Aspi01Gene03698	Hmsn000210	-0.996104	2.274e-05
Aspi01Gene03698	Lmhn002926	-0.996447	1.892e-05
Aspi01Gene03698	pme0460	-0.987242	0.0002431
Aspi01Gene03698	pmn001687	-0.982288	0.0004678
Aspi01Gene03698	pme1474	-0.965092	0.001807
Aspi01Gene03698	Lmhn001477	-0.998891	1.845e-06
Aspi01Gene03698	Lmsn002887	-0.998483	3.45e-06
Aspi01Gene03698	pmb2871	-0.993027	7.277e-05
Aspi01Gene03698	pmn001367	-0.995715	2.75e-05
Aspi01Gene03698	Hmtn001120	-0.982621	0.0004504
Aspi01Gene03698	Zmhn002301	-0.996917	1.424e-05
Aspi01Gene03698	pmn001419	-0.990808	0.0001264
Aspi01Gene03698	Hmsn002272	-0.997129	1.235e-05
Aspi01Gene03698	pmc0066	-0.98189	0.000489
Aspi01Gene03698	pmn001518	-0.988755	0.000189
Aspi01Gene03698	Lmqn000432	-0.9967	1.632e-05
Aspi01Gene03698	Hmln002806	-0.9921	9.337e-05
Aspi01Gene03698	pmn001421	-0.992006	9.56e-05
Aspi01Gene03698	Xmgp006913	-0.993513	6.298e-05
Aspi01Gene03698	pmn001420	-0.980342	0.0005759
Aspi01Gene03698	pme0519	-0.940852	0.005144
Aspi01Gene03698	Zmhn002422	-0.995713	2.753e-05
Aspi01Gene03698	Zmhn002334	-0.981334	0.0005194
Aspi01Gene03698	mws0072	-0.998738	2.388e-06
Aspi01Gene03698	pmb3006	-0.990425	0.0001371
Aspi01Gene03698	Lmgp004731	-0.993601	6.128e-05
Aspi01Gene03698	Lmlp005572	-0.999208	9.398e-07
Aspi01Gene03698	pme1611	-0.997908	6.559e-06
Aspi01Gene03698	mws1299	-0.999119	1.165e-06
Aspi01Gene03698	pme2459	-0.995554	2.961e-05
Aspi01Gene03698	mws1608	-0.99766	8.205e-06
Aspi01Gene03698	Lmtn002796	-0.998802	2.154e-06
Aspi01Gene03698	pmb0876	-0.966764	0.001639
Aspi01Gene03698	pmb0874	-0.997094	1.265e-05
Aspi01Gene03698	Zmhn002764	-0.99861	2.895e-06
Aspi01Gene03698	Lmnn002886	-0.990043	0.0001482
Aspi01Gene03698	pmb3042	-0.996164	2.205e-05
Aspi01Gene03698	pmb0855	-0.961983	0.00214
Aspi01Gene03698	Lmgp003989	-0.969596	0.001373
Aspi01Gene03698	pmb0865	-0.993394	6.532e-05
Aspi01Gene03698	pmp001251	-0.997719	7.801e-06
Aspi01Gene03698	pma0791	-0.995804	2.637e-05
Aspi01Gene03698	Lmjp003822	-0.99839	3.884e-06
Aspi01Gene03698	Lmhp008742	-0.998512	3.321e-06
Aspi01Gene03698	pmc0960	-0.995978	2.423e-05
Aspi01Gene03698	Lmhp009890	-0.995368	3.213e-05
Aspi01Gene03698	pme0434	-0.998538	3.204e-06
Aspi01Gene03698	Lmsp004670	-0.998845	2.001e-06
Aspi01Gene03698	Lmsn002815	-0.993966	5.45e-05
Aspi01Gene03698	Lmjp002867	-0.998791	2.192e-06
Aspi01Gene03698	mws0059	-0.99627	2.085e-05
Aspi01Gene03698	pmb0711	-0.998245	4.618e-06
Aspi01Gene03698	Lmmn004145	-0.998012	5.923e-06
Aspi01Gene03698	pmn001648	-0.977929	0.0007253
Aspi01Gene03698	HJN043	-0.994021	5.352e-05
Aspi01Gene35759	pme3017	-0.966409	0.001674
Aspi01Gene35759	pmb0484	-0.965594	0.001755
Aspi01Gene35759	mws0192	-0.983242	0.0004189
Aspi01Gene35759	mws0470	-0.990786	0.0001269
Aspi01Gene35759	Lmbn000198	-0.945273	0.004411
Aspi01Gene35759	mws0275	-0.974667	0.0009545
Aspi01Gene35759	mws0889	-0.966701	0.001645
Aspi01Gene35759	Hmsp000364	-0.923846	0.008478
Aspi01Gene35759	pme2914	-0.974564	0.0009622
Aspi01Gene35759	mws0344	-0.9537	0.003166
Aspi01Gene35759	Zmsp001834	-0.993911	5.551e-05
Aspi01Gene35759	pme1383	-0.99321	6.9e-05
Aspi01Gene35759	Zmgn001448	-0.987652	0.0002278
Aspi01Gene35759	pmb3101	-0.976904	0.000794
Aspi01Gene35759	Lmbn001754	-0.97284	0.001096
Aspi01Gene35759	mws2212	-0.934821	0.006234
Aspi01Gene35759	mws0281	-0.988876	0.0001849
Aspi01Gene35759	Zmtn001464	-0.99405	5.3e-05
Aspi01Gene35759	mws1337	-0.986173	0.0002855
Aspi01Gene35759	Lmhp001732	-0.990912	0.0001235
Aspi01Gene35759	Hmsn000210	-0.995559	2.954e-05
Aspi01Gene35759	Lmhn002926	-0.992294	8.885e-05
Aspi01Gene35759	pme0460	-0.983627	0.0003999
Aspi01Gene35759	pmn001687	-0.98847	0.0001986
Aspi01Gene35759	pme1474	-0.954131	0.003108
Aspi01Gene35759	Lmhn001477	-0.990361	0.0001389
Aspi01Gene35759	Lmsn002887	-0.995154	3.517e-05
Aspi01Gene35759	pmb2871	-0.995776	2.673e-05
Aspi01Gene35759	pmn001367	-0.989973	0.0001503
Aspi01Gene35759	Hmtn001120	-0.972324	0.001138
Aspi01Gene35759	Zmhn002301	-0.990491	0.0001352
Aspi01Gene35759	pmn001419	-0.998372	3.971e-06
Aspi01Gene35759	Hmsn002272	-0.993815	5.726e-05
Aspi01Gene35759	pmc0066	-0.985977	0.0002936
Aspi01Gene35759	pmn001518	-0.983492	0.0004065
Aspi01Gene35759	Lmqn000432	-0.98293	0.0004346
Aspi01Gene35759	Hmln002806	-0.982799	0.0004413
Aspi01Gene35759	pmn001421	-0.994596	4.372e-05
Aspi01Gene35759	Xmgp006913	-0.97456	0.0009625
Aspi01Gene35759	pmn001420	-0.95461	0.003044
Aspi01Gene35759	pme0519	-0.955322	0.00295
Aspi01Gene35759	Zmhn002422	-0.994176	5.077e-05
Aspi01Gene35759	Zmhn002334	-0.991653	0.0001042
Aspi01Gene35759	mws0072	-0.994874	3.935e-05
Aspi01Gene35759	pmb3006	-0.983201	0.0004209
Aspi01Gene35759	Lmgp004731	-0.995601	2.898e-05
Aspi01Gene35759	Lmlp005572	-0.987891	0.000219
Aspi01Gene35759	pme1611	-0.995121	3.564e-05
Aspi01Gene35759	mws1299	-0.99388	5.606e-05
Aspi01Gene35759	pme2459	-0.995393	3.179e-05
Aspi01Gene35759	mws1608	-0.995586	2.919e-05
Aspi01Gene35759	Lmtn002796	-0.994681	4.236e-05
Aspi01Gene35759	pmb0876	-0.964873	0.001829
Aspi01Gene35759	pmb0874	-0.991219	0.0001153
Aspi01Gene35759	Zmhn002764	-0.993971	5.442e-05
Aspi01Gene35759	Lmnn002886	-0.989636	0.0001606
Aspi01Gene35759	pmb3042	-0.989633	0.0001607
Aspi01Gene35759	pmb0855	-0.961955	0.002144
Aspi01Gene35759	Lmgp003989	-0.944804	0.004486
Aspi01Gene35759	pmb0865	-0.978317	0.0007001
Aspi01Gene35759	pmp001251	-0.987197	0.0002448
Aspi01Gene35759	pma0791	-0.991287	0.0001135
Aspi01Gene35759	Lmjp003822	-0.991159	0.0001169
Aspi01Gene35759	Lmhp008742	-0.995307	3.298e-05
Aspi01Gene35759	pmc0960	-0.995245	3.386e-05
Aspi01Gene35759	Lmhp009890	-0.992443	8.544e-05
Aspi01Gene35759	pme0434	-0.993862	5.64e-05
Aspi01Gene35759	Lmsp004670	-0.994493	4.541e-05
Aspi01Gene35759	Lmsn002815	-0.991309	0.000113
Aspi01Gene35759	Lmjp002867	-0.994162	5.103e-05
Aspi01Gene35759	mws0059	-0.990596	0.0001322
Aspi01Gene35759	pmb0711	-0.994172	5.084e-05
Aspi01Gene35759	Lmmn004145	-0.996236	2.122e-05
Aspi01Gene35759	pmn001648	-0.977398	0.0007605
Aspi01Gene35759	HJN043	-0.991517	0.0001076
Aspi01Gene09514	pme3017	-0.933277	0.006529
Aspi01Gene09514	pmb0484	-0.954681	0.003034
Aspi01Gene09514	mws0192	-0.978206	0.0007073
Aspi01Gene09514	mws0470	-0.98424	0.0003706
Aspi01Gene09514	Lmbn000198	-0.935014	0.006197
Aspi01Gene09514	mws0275	-0.969228	0.001406
Aspi01Gene09514	mws0889	-0.978527	0.0006867
Aspi01Gene09514	pme2914	-0.966994	0.001616
Aspi01Gene09514	mws0344	-0.959578	0.002418
Aspi01Gene09514	Zmsp001834	-0.988079	0.0002123
Aspi01Gene09514	pme1383	-0.989095	0.0001777
Aspi01Gene09514	Zmgn001448	-0.958506	0.002547
Aspi01Gene09514	pmb3101	-0.974703	0.0009518
Aspi01Gene09514	Lmbn001754	-0.967443	0.001573
Aspi01Gene09514	mws2212	-0.924057	0.008432
Aspi01Gene09514	mws0281	-0.965769	0.001738
Aspi01Gene09514	Zmtn001464	-0.987512	0.000233
Aspi01Gene09514	mws1337	-0.995886	2.535e-05
Aspi01Gene09514	Lmhp001732	-0.987676	0.0002269
Aspi01Gene09514	Hmsn000210	-0.981198	0.0005269
Aspi01Gene09514	Lmhn002926	-0.986961	0.0002539
Aspi01Gene09514	pme0460	-0.973181	0.001069
Aspi01Gene09514	pmn001687	-0.97309	0.001076
Aspi01Gene09514	pme1474	-0.97464	0.0009566
Aspi01Gene09514	Lmhn001477	-0.989029	0.0001799
Aspi01Gene09514	Lmsn002887	-0.986835	0.0002588
Aspi01Gene09514	pmb2871	-0.978096	0.0007144
Aspi01Gene09514	pmn001367	-0.989731	0.0001576
Aspi01Gene09514	Hmtn001120	-0.986975	0.0002534
Aspi01Gene09514	Zmhn002301	-0.990591	0.0001324
Aspi01Gene09514	pmn001419	-0.969198	0.001409
Aspi01Gene09514	Hmsn002272	-0.9869	0.0002563
Aspi01Gene09514	pmc0066	-0.960981	0.002254
Aspi01Gene09514	pmn001518	-0.979604	0.0006197
Aspi01Gene09514	Lmqn000432	-0.988866	0.0001853
Aspi01Gene09514	Hmln002806	-0.982709	0.0004459
Aspi01Gene09514	pmn001421	-0.971225	0.00123
Aspi01Gene09514	Xmgp006913	-0.992579	8.239e-05
Aspi01Gene09514	pmn001420	-0.99241	8.619e-05
Aspi01Gene09514	pme0519	-0.933983	0.006393
Aspi01Gene09514	Zmhn002422	-0.984633	0.0003524
Aspi01Gene09514	Zmhn002334	-0.967069	0.001609
Aspi01Gene09514	mws0072	-0.987204	0.0002445
Aspi01Gene09514	pmb3006	-0.987357	0.0002388
Aspi01Gene09514	Lmgp004731	-0.977986	0.0007216
Aspi01Gene09514	Lmlp005572	-0.993117	7.09e-05
Aspi01Gene09514	pme1611	-0.98656	0.0002697
Aspi01Gene09514	mws1299	-0.98911	0.0001772
Aspi01Gene09514	pme2459	-0.984526	0.0003573
Aspi01Gene09514	mws1608	-0.985843	0.0002992
Aspi01Gene09514	Lmtn002796	-0.988704	0.0001907
Aspi01Gene09514	pmb0876	-0.943198	0.004748
Aspi01Gene09514	pmb0874	-0.986734	0.0002628
Aspi01Gene09514	Zmhn002764	-0.987472	0.0002345
Aspi01Gene09514	Lmnn002886	-0.983097	0.0004262
Aspi01Gene09514	pmb3042	-0.982195	0.0004727
Aspi01Gene09514	pmb0855	-0.936788	0.005867
Aspi01Gene09514	Lmgp003989	-0.97912	0.0006494
Aspi01Gene09514	pmb0865	-0.993344	6.631e-05
Aspi01Gene09514	pmp001251	-0.99103	0.0001203
Aspi01Gene09514	pma0791	-0.984962	0.0003375
Aspi01Gene09514	Lmjp003822	-0.987307	0.0002406
Aspi01Gene09514	Lmhp008742	-0.986768	0.0002615
Aspi01Gene09514	pmc0960	-0.980503	0.0005665
Aspi01Gene09514	Lmhp009890	-0.979533	0.0006241
Aspi01Gene09514	pme0434	-0.985582	0.0003103
Aspi01Gene09514	Lmsp004670	-0.986549	0.0002702
Aspi01Gene09514	Lmsn002815	-0.986199	0.0002844
Aspi01Gene09514	Lmjp002867	-0.986355	0.000278
Aspi01Gene09514	mws0059	-0.983858	0.0003887
Aspi01Gene09514	pmb0711	-0.988161	0.0002094
Aspi01Gene09514	Lmmn004145	-0.986856	0.000258
Aspi01Gene09514	pmn001648	-0.971158	0.001236
Aspi01Gene09514	HJN043	-0.98516	0.0003287
Aspi01Gene27808	Lmgn000219	-0.987161	0.0002462
Aspi01Gene27808	pmp001287	-0.994147	5.128e-05
Aspi01Gene27808	mws0258	-0.942702	0.004831
Aspi01Gene27808	pma2987	-0.971662	0.001193
Aspi01Gene27808	pme0193	-0.983972	0.0003833
Aspi01Gene27808	pme0026	-0.979949	0.000599
Aspi01Gene27808	pme2617	-0.955445	0.002933
Aspi01Gene27808	pmc0274	-0.981622	0.0005035
Aspi01Gene27808	mws4170	-0.95334	0.003215
Aspi01Gene27808	mws1164	-0.969692	0.001364
Aspi01Gene27808	mws0250	-0.937545	0.005729
Aspi01Gene27808	mws0018	-0.987875	0.0002196
Aspi01Gene27808	mws0119	-0.954549	0.003052
Aspi01Gene27808	pmb3068	-0.994553	4.443e-05
Aspi01Gene27808	pme1816	-0.995801	2.641e-05
Aspi01Gene27808	mws0178	-0.952668	0.003307
Aspi01Gene27808	Hmmn002544	-0.998328	4.193e-06
Aspi01Gene27808	Lmgp003270	-0.992657	8.067e-05
Aspi01Gene27808	pma3724	-0.994675	4.246e-05
Aspi01Gene27808	pmb0752	-0.994005	5.38e-05
Aspi01Gene27808	Hmpp003270	-0.998991	1.526e-06
Aspi01Gene27808	Lmlp003531	-0.985593	0.0003099
Aspi01Gene27808	mws0089	-0.997701	7.923e-06
Aspi01Gene27808	Xmyp005654	-0.981226	0.0005254
Aspi01Gene27808	Lmhn002683	-0.952028	0.003397
Aspi01Gene27808	Lmtn002997	-0.972179	0.00115
Aspi01Gene39717	Lmgn000219	-0.987504	0.0002332
Aspi01Gene39717	pmp001287	-0.989625	0.0001609
Aspi01Gene39717	mws0258	-0.948505	0.003909
Aspi01Gene39717	pma2987	-0.966484	0.001666
Aspi01Gene39717	pme0193	-0.982417	0.000461
Aspi01Gene39717	pme0026	-0.982942	0.000434
Aspi01Gene39717	pme2617	-0.936933	0.005841
Aspi01Gene39717	pmc0274	-0.976813	0.0008002
Aspi01Gene39717	mws4170	-0.965896	0.001725
Aspi01Gene39717	mws1164	-0.985218	0.0003261
Aspi01Gene39717	mws0250	-0.942215	0.004912
Aspi01Gene39717	mws0018	-0.994172	5.085e-05
Aspi01Gene39717	mws0119	-0.940863	0.005142
Aspi01Gene39717	pmb3068	-0.9925	8.417e-05
Aspi01Gene39717	pme1816	-0.993957	5.467e-05
Aspi01Gene39717	mws0178	-0.957014	0.002732
Aspi01Gene39717	Hmmn002544	-0.997024	1.327e-05
Aspi01Gene39717	Lmgp003270	-0.994644	4.296e-05
Aspi01Gene39717	pma3724	-0.996145	2.227e-05
Aspi01Gene39717	pmb0752	-0.990292	0.0001409
Aspi01Gene39717	Hmpp003270	-0.995959	2.446e-05
Aspi01Gene39717	Lmlp003531	-0.979334	0.0006362
Aspi01Gene39717	mws0089	-0.994351	4.778e-05
Aspi01Gene39717	Xmyp005654	-0.978465	0.0006907
Aspi01Gene39717	Lmhn002683	-0.953786	0.003154
Aspi01Gene39717	Lmtn002997	-0.976662	0.0008106
Aspi01Gene30231	pme3017	-0.959569	0.002419
Aspi01Gene30231	pmb0484	-0.962245	0.002111
Aspi01Gene30231	mws0192	-0.983328	0.0004146
Aspi01Gene30231	mws0470	-0.992021	9.524e-05
[truncated: 25,569 more rows]

## Sheet: Table S9
Table S9. The ten DEGs used for Quantitative Real-Time PCR.
[truncated: 11 more rows]

[truncated: 1 more sheets: Table S10]
